# Supplementary material for: Introgression Among Cultivated and Wild Grapevine in Tuscany
Source: Front Plant Sci. 2020 Feb 28;11:202. doi: 10.3389/fpls.2020.00202 (PMC7058638; doi:10.3389/fpls.2020.00202)
Supplement: TABLE S1 — SSRs allelic profile and chlorotype of 70 putative Vitis vinifera subsp. sylvestris collected in southern Tuscany, 70 Vitis vinifera subsp. sativa, 3 Vitis non-vinifera and 4 non-Vitis genotypes. [file Table_1.XLSX]

## Sheet: Table S1
BioProject (SUB6877678) Accession	BioProject (SUB6877678) URLs	accessions ID	name aTuscany minor variety 1new SSR profile	ID in barplots A	ID in barplots B,C,D	area	population	sex	color	specie	identity1 parent-offspring2 full-siblings3	chlorotype	VVS2		VVMD5		VVMD7		VVMD27		VrZAG62		VrZAG79		VVMD25		VVMD28		VVMD32		VVMD6		VVMD17		VVMD21		VVMD24		VMC1b11
SAMN13911827	https://www.ncbi.nlm.nih.gov/biosample/13911827	Sat_1	Moscato Alchia1	1	1		-	E	N	Vitis vinifera subsp sativa			133	135	227	235	245	249	179	185	186	202	239	255	242	256	249	261	265	273	208	210	222	222	249	257	212	212	167	189
SAMN13911828	https://www.ncbi.nlm.nih.gov/biosample/13911828	Sat_2	Ciliegiolo	2	2		-	E	N	Vitis vinifera subsp sativa			133	133	225	235	247	263	179	183	194	204	245	259	242	242	237	249	253	253	208	210	212	222	243	265	208	214	167	185
SAMN13911829	https://www.ncbi.nlm.nih.gov/biosample/13911829	Sat_3	Gradinoa1	3	3		-	E	N	Vitis vinifera subsp sativa			133	133	225	235	239	263	179	185	194	196	243	259	242	242	237	247	253	257	190	208	212	222	243	249	208	214	167	167
SAMN13911830	https://www.ncbi.nlm.nih.gov/biosample/13911830	Sat_4	San Lorenzoa1	4	4		-	E	N	Vitis vinifera subsp sativa			133	153	231	239	239	253	175	183	188	200	245	247	242	250	239	251	241	273	208	210	212	222	243	249	208	208	183	185
SAMN13911831	https://www.ncbi.nlm.nih.gov/biosample/13911831	Sat_5	Uva Reina	5	5		-	E	RS	Vitis vinifera subsp sativa			133	145	227	239	239	247	181	185	194	196	251	259	240	242	263	271	241	253	190	210	220	220	249	255	208	208	179	181
SAMN13911832	https://www.ncbi.nlm.nih.gov/biosample/13911832	Sat_6	Barsaglinaa	6	6		-	E	N	Vitis vinifera subsp sativa			133	155	245	245	239	257	181	194	194	196	249	259	242	242	237	239	257	263	190	200	220	220	243	249	216	216	167	183
SAMN13911833	https://www.ncbi.nlm.nih.gov/biosample/13911833	Sat_7	Greco bianco	7	7		-	E	B	Vitis vinifera subsp sativa			133	157	227	231	247	249	185	189	202	204	243	251	240	242	231	239	253	253	208	210	220	220	243	249	212	212	185	185
SAMN13911834	https://www.ncbi.nlm.nih.gov/biosample/13911834	Sat_8	Carignano	8	8		-	E	N	Vitis vinifera subsp sativa			143	145	225	227	239	239	181	185	186	188	251	259	242	256	251	261	251	253	190	208	220	220	249	253	208	214	175	185
SAMN13911835	https://www.ncbi.nlm.nih.gov/biosample/13911835	Sat_9	Grechetto bianco	9	9		-	E	B	Vitis vinifera subsp sativa			135	145	225	235	239	249	185	191	194	198	243	247	240	242	239	261	253	259	200	208	222	222	247	247	208	212	179	185
SAMN13911836	https://www.ncbi.nlm.nih.gov/biosample/13911836	Sat_10	Malvasia Istriana	10	10		-	E	B	Vitis vinifera subsp sativa			143	143	221	239	239	239	179	179	188	188	237	255	256	256	257	281	257	273	190	208	220	220	249	249	208	210	167	185
SAMN13911837	https://www.ncbi.nlm.nih.gov/biosample/13911837	Sat_11	Fortana	11	11		-	E	N	Vitis vinifera subsp sativa			135	153	225	231	247	253	181	191	192	204	245	259	240	256	223	237	251	273	208	210	222	222	249	249	208	212	167	185
SAMN13911838	https://www.ncbi.nlm.nih.gov/biosample/13911838	Sat_12	Cabernet franc	12	12		-	E	N	Vitis vinifera subsp sativa			139	147	225	239	239	263	181	189	194	204	245	259	240	256	231	231	241	259	200	208	212	222	249	257	208	208	171	189
SAMN13911839	https://www.ncbi.nlm.nih.gov/biosample/13911839	Sat_13	Vernaccia di S. Gimignano	13	13		-	E	B	Vitis vinifera subsp sativa			135	143	223	225	239	249	183	189	188	190	239	245	242	242	247	261	251	273	208	208	212	222	255	265	208	212	165	167
SAMN13911840	https://www.ncbi.nlm.nih.gov/biosample/13911840	Sat_14	Chardonnay	14	14		-	E	B	Vitis vinifera subsp sativa			137	143	233	237	239	243	181	189	188	196	243	245	240	256	221	231	241	273	200	210	220	220	249	249	208	216	167	185
SAMN13911841	https://www.ncbi.nlm.nih.gov/biosample/13911841	Sat_15	Malvasia nera di Brindisi	15	15		-	E	N	Vitis vinifera subsp sativa			145	145	225	235	239	249	179	181	196	202	251	259	242	242	237	251	251	253	190	208	222	222	249	249	208	212	164	170
SAMN13911842	https://www.ncbi.nlm.nih.gov/biosample/13911842	Sat_16	Malvasia di Candia aromatica	16	16		-	E	B	Vitis vinifera subsp sativa			135	143	227	227	233	233	179	185	196	204	251	255	256	256	239	251	241	265	208	208	220	220	249	267	214	216	185	189
SAMN13911843	https://www.ncbi.nlm.nih.gov/biosample/13911843	Sat_17	Sylvaner Verde	17	17		-	E	B	Vitis vinifera subsp sativa			153	155	225	231	243	247	189	193	188	204	249	251	242	250	231	239	273	273	190	208	220	222	249	257	208	216	173	185
SAMN13911844	https://www.ncbi.nlm.nih.gov/biosample/13911844	Sat_18	Teroldego	18	18		-	E	N	Vitis vinifera subsp sativa			137	157	225	227	239	247	179	185	194	194	243	255	240	242	231	239	241	263	200	210	222	222	243	249	208	214	167	185
SAMN13911845	https://www.ncbi.nlm.nih.gov/biosample/13911845	Sat_19	Gamay	19	19		-	E	N	Vitis vinifera subsp sativa			133	137	233	237	239	249	181	189	194	204	243	245	240	240	221	249	241	273	200	210	212	222	249	249	208	216	167	185
SAMN13911846	https://www.ncbi.nlm.nih.gov/biosample/13911846	Sat_20	Marinelloa1	20	20		-	E	N	Vitis vinifera subsp sativa			133	139	231	231	239	249	185	189	188	200	239	245	240	244	261	271	255	273	208	208	222	226	249	257	212	212	173	183
SAMN13911847	https://www.ncbi.nlm.nih.gov/biosample/13911847	Sat_21	Luadcaa1	21	21		-	E	B	Vitis vinifera subsp sativa			133	143	225	225	247	247	179	189	186	194	245	249	242	256	247	271	253	273	208	210	222	224	243	257	208	212	183	185
SAMN13911848	https://www.ncbi.nlm.nih.gov/biosample/13911848	Sat_22	Malvasia bianca di Candia	22	22		-	E	N	Vitis vinifera subsp sativa			133	143	225	237	249	263	185	194	200	202	239	251	242	256	249	251	259	259	208	208	220	222	249	255	208	208	167	167
SAMN13911849	https://www.ncbi.nlm.nih.gov/biosample/13911849	Sat_23	Schiava Lombarda	23	23		-	E	N	Vitis vinifera subsp sativa			133	143	225	233	239	253	179	185	194	196	237	251	240	256	247	249	251	273	190	200	222	222	243	249	208	212	183	185
SAMN13911850	https://www.ncbi.nlm.nih.gov/biosample/13911850	Sat_24	Lugliesa toscanaa	24	24		-	E	B	Vitis vinifera subsp sativa			145	155	227	235	247	247	185	185	192	194	239	251	242	250	237	249	253	263	210	210	222	224	249	257	208	208	171	185
SAMN13911851	https://www.ncbi.nlm.nih.gov/biosample/13911851	Sat_25	Semillion	25	25		-	E	B	Vitis vinifera subsp sativa			133	133	235	237	239	257	175	185	188	194	247	247	242	250	237	247	241	273	202	208	220	222	249	249	216	216	173	189
SAMN13911852	https://www.ncbi.nlm.nih.gov/biosample/13911852	Sat_26	Rossara toscanaa	26	26		-	E	N	Vitis vinifera subsp sativa			133	153	227	227	247	249	181	189	200	204	245	259	242	264	237	261	257	273	208	210	212	222	249	255	208	208	173	185
SAMN13911853	https://www.ncbi.nlm.nih.gov/biosample/13911853	Sat_27	Bonamicoa	27	27		-	E	N	Vitis vinifera subsp sativa			133	135	225	227	253	263	183	185	200	202	239	245	242	256	235	237	253	273	208	208	222	222	249	249	206	212	167	183
SAMN13911854	https://www.ncbi.nlm.nih.gov/biosample/13911854	Sat_28	Bianca la tintaa	28	28		-	E	B	Vitis vinifera subsp sativa			133	143	225	235	239	247	185	189	196	204	243	245	242	256	247	247	241	257	190	208	212	224	249	249	208	214	167	185
SAMN13911855	https://www.ncbi.nlm.nih.gov/biosample/13911855	Sat_29	Prugolinoa	29	29		-	E	N	Vitis vinifera subsp sativa			133	139	225	225	249	249	189	193	200	200	247	251	240	242	247	251	251	273	208	208	212	222	249	249	208	212	183	185
SAMN13911856	https://www.ncbi.nlm.nih.gov/biosample/13911856	Sat_30	Sauvignon rossoa1	30	30		-	E	N	Vitis vinifera subsp sativa			133	133	225	225	249	263	179	179	186	194	255	259	242	242	247	261	251	253	208	210	222	222	243	265	208	208	167	183
SAMN13911857	https://www.ncbi.nlm.nih.gov/biosample/13911857	Sat_31	Sangiovese	31	31		-	E	N	Vitis vinifera subsp sativa			133	133	225	235	239	263	179	185	194	196	243	259	242	242	237	247	253	257	190	208	212	222	243	249	208	214	167	167
SAMN13911858	https://www.ncbi.nlm.nih.gov/biosample/13911858	Sat_32	Malvasia bianca lunga	32	32		-	E	B	Vitis vinifera subsp sativa			145	145	225	239	239	253	179	179	196	200	243	251	240	242	251	257	253	257	190	210	222	222	249	249	206	208	183	183
SAMN13911859	https://www.ncbi.nlm.nih.gov/biosample/13911859	Sat_33	Sanforte	33	33		-	E	N	Vitis vinifera subsp sativa			133	151	225	235	239	249	179	185	196	202	251	259	242	264	239	239	253	273	190	210	212	222	249	249	212	216	167	183
SAMN13911860	https://www.ncbi.nlm.nih.gov/biosample/13911860	Sat_34	Canaiolo nero	34	34		-	E	N	Vitis vinifera subsp sativa			133	135	227	239	233	239	185	189	188	204	251	259	242	256	261	263	253	273	190	208	222	222	249	249	212	214	175	185
SAMN13911861	https://www.ncbi.nlm.nih.gov/biosample/13911861	Sat_35	Carraresaa	35	35		-	E	N	Vitis vinifera subsp sativa			135	145	225	235	247	247	185	185	192	196	243	251	242	256	237	261	241	253	208	210	220	220	243	249	212	216	171	183
SAMN13911862	https://www.ncbi.nlm.nih.gov/biosample/13911862	Sat_36	Vermentino neroa	36	36		-	E	N	Vitis vinifera subsp sativa			135	143	225	239	239	253	185	189	188	192	239	251	256	256	261	263	253	263	208	208	222	222	249	257	208	212	171	183
SAMN13911863	https://www.ncbi.nlm.nih.gov/biosample/13911863	Sat_37	Alicante Bouschet	37	37		-	E	N	Vitis vinifera subsp sativa			133	145	225	237	239	243	181	194	188	188	243	257	242	242	247	263	251	273	208	208	212	222	243	249	208	210	187	187
SAMN13911864	https://www.ncbi.nlm.nih.gov/biosample/13911864	Sat_38	Petit Manseng	38	38		-	E	B	Vitis vinifera subsp sativa			153	157	231	237	239	257	189	189	194	204	247	251	240	250	237	237	241	273	200	208	-	-	249	249	212	216	169	173
SAMN13911865	https://www.ncbi.nlm.nih.gov/biosample/13911865	Sat_39	Refosco dal peduncolo rosso	39	39		-	E	N	Vitis vinifera subsp sativa			133	133	225	231	239	247	181	189	194	194	251	259	242	256	237	239	251	263	200	210	212	222	249	249	208	216	173	185
SAMN13911866	https://www.ncbi.nlm.nih.gov/biosample/13911866	Sat_40	Mammoloa	40	40		-	E	N	Vitis vinifera subsp sativa			133	135	225	231	247	249	181	183	202	204	245	259	240	256	239	261	253	273	210	210	212	220	249	249	208	208	167	181
SAMN13911867	https://www.ncbi.nlm.nih.gov/biosample/13911867	Sat_41	Roussane	41	41		-	E	B	Vitis vinifera subsp sativa			133	133	225	231	239	253	189	191	196	200	245	251	242	250	237	237	241	253	210	210	222	224	243	249	206	212	183	189
SAMN13911868	https://www.ncbi.nlm.nih.gov/biosample/13911868	Sat_42	Moscato violettoa	42	42		-	E	N	Vitis vinifera subsp sativa			133	133	225	227	247	249	179	183	186	204	245	255	242	250	249	261	253	273	210	210	222	222	255	265	208	216	183	185
SAMN13911869	https://www.ncbi.nlm.nih.gov/biosample/13911869	Sat_43	Viognier	43	43		-	E	B	Vitis vinifera subsp sativa			133	139	225	231	239	249	185	191	188	200	251	251	240	242	221	247	263	273	208	210	212	222	249	249	208	212	183	189
SAMN13911870	https://www.ncbi.nlm.nih.gov/biosample/13911870	Sat_44	Trebbiano toscano	44	44		-	E	B	Vitis vinifera subsp sativa			133	143	225	231	249	253	179	183	194	200	245	251	242	256	247	251	251	273	200	210	212	222	243	249	208	208	183	185
SAMN13911871	https://www.ncbi.nlm.nih.gov/biosample/13911871	Sat_45	Syrah	45	45		-	E	N	Vitis vinifera subsp sativa			133	133	225	231	239	239	189	191	188	194	245	251	242	242	221	231	241	273	200	210	212	224	247	265	208	214	167	189
SAMN13911872	https://www.ncbi.nlm.nih.gov/biosample/13911872	Sat_46	Aleatico	46	46		-	E	N	Vitis vinifera subsp sativa			133	135	225	227	239	249	179	194	186	196	249	255	250	256	239	249	265	273	190	210	222	222	243	265	208	212	167	189
SAMN13911873	https://www.ncbi.nlm.nih.gov/biosample/13911873	Sat_47	Colorino	47	47		-	E	N	Vitis vinifera subsp sativa			135	153	225	227	233	263	185	189	194	204	245	251	256	256	237	261	241	253	192	208	212	222	249	249	214	216	185	185
SAMN13911874	https://www.ncbi.nlm.nih.gov/biosample/13911874	Sat_48	Petit Verdot	48	48		-	E	N	Vitis vinifera subsp sativa			143	155	225	231	239	263	179	189	194	204	251	255	250	256	221	239	241	241	200	200	212	224	249	249	214	214	169	173
SAMN13911875	https://www.ncbi.nlm.nih.gov/biosample/13911875	Sat_49	Marselan	49	49		-	E	N	Vitis vinifera subsp sativa			139	145	225	231	239	243	189	189	188	194	247	257	240	242	237	247	241	241	208	208	212	222	249	257	210	216	185	195
SAMN13911876	https://www.ncbi.nlm.nih.gov/biosample/13911876	Sat_50	Traminer aromatico	50	50		-	E	RS	Vitis vinifera subsp sativa			151	151	231	237	243	257	189	189	188	194	245	251	250	250	237	239	241	273	200	208	220	220	249	249	212	216	171	173
SAMN13911877	https://www.ncbi.nlm.nih.gov/biosample/13911877	Sat_51	Montepulciano	51	51		-	E	N	Vitis vinifera subsp sativa			133	145	225	227	249	249	189	193	186	190	251	251	240	242	237	247	259	273	208	208	222	222	243	249	208	212	185	185
SAMN13911878	https://www.ncbi.nlm.nih.gov/biosample/13911878	Sat_52	Mourvedre	52	52		-	E	N	Vitis vinifera subsp sativa			133	153	225	239	249	249	179	189	188	204	251	261	242	264	247	261	241	257	210	210	222	222	243	249	208	216	173	189
SAMN13911879	https://www.ncbi.nlm.nih.gov/biosample/13911879	Sat_53	Orpicchioa	53	53		-	E	N	Vitis vinifera subsp sativa			133	139	227	235	239	247	185	185	188	204	245	251	240	242	239	247	263	273	208	208	212	212	243	247	212	216	183	183
SAMN13911880	https://www.ncbi.nlm.nih.gov/biosample/13911880	Sat_54	Manzoni bianco	54	54		-	E	B	Vitis vinifera subsp sativa			153	153	225	225	243	249	181	185	188	204	239	243	250	250	231	239	273	273	200	210	220	220	249	249	208	216	173	185
SAMN13911881	https://www.ncbi.nlm.nih.gov/biosample/13911881	Sat_55	Colombana bianca	55	55		-	E	B	Vitis vinifera subsp sativa			133	143	225	225	239	247	183	193	196	204	245	249	240	256	239	261	253	253	190	210	222	222	249	257	208	208	167	183
SAMN13911882	https://www.ncbi.nlm.nih.gov/biosample/13911882	Sat_56	Caloriaa	56	56		-	E	N	Vitis vinifera subsp sativa			133	153	225	231	239	249	189	193	194	200	245	259	242	264	239	239	263	275	208	210	222	222	243	255	208	208	173	185
SAMN13911883	https://www.ncbi.nlm.nih.gov/biosample/13911883	Sat_57	Schiava nera toscanaa	57	57		-	E	N	Vitis vinifera subsp sativa			133	143	227	239	253	263	185	193	192	194	239	251	240	256	239	239	241	253	190	206	212	222	249	249	206	212	183	185
SAMN13911884	https://www.ncbi.nlm.nih.gov/biosample/13911884	Sat_58	Sauvignon	58	58		-	E	B	Vitis vinifera subsp sativa			133	151	227	231	239	257	175	189	188	194	245	247	242	250	237	239	241	257	200	208	220	222	243	249	216	216	169	181
SAMN13911885	https://www.ncbi.nlm.nih.gov/biosample/13911885	Sat_59	Merlot	59	59		-	E	N	Vitis vinifera subsp sativa			139	151	225	235	239	247	187	191	194	194	259	259	240	240	239	271	241	241	208	208	212	222	249	249	208	212	173	185
SAMN13911886	https://www.ncbi.nlm.nih.gov/biosample/13911886	Sat_60	Riesling Italico	60	60		-	E	B	Vitis vinifera subsp sativa			135	153	225	237	247	257	185	189	194	196	251	251	256	270	249	249	241	273	200	208	222	222	249	249	212	216	171	183
SAMN13911887	https://www.ncbi.nlm.nih.gov/biosample/13911887	Sat_61	Lupeccioa	61	61		-	E	B	Vitis vinifera subsp sativa			133	145	227	239	239	249	181	183	188	190	247	259	240	242	247	261	253	273	200	208	220	222	249	255	208	212	179	183
SAMN13911888	https://www.ncbi.nlm.nih.gov/biosample/13911888	Sat_62	Vermentino	62	62		-	E	B	Vitis vinifera subsp sativa			133	151	233	237	249	249	179	181	200	204	249	259	242	250	239	247	251	257	190	210	222	222	243	249	208	212	173	183
SAMN13911889	https://www.ncbi.nlm.nih.gov/biosample/13911889	Sat_63	Moscato bianco	63	63		-	E	B	Vitis vinifera subsp sativa			133	133	227	235	233	249	179	193	186	196	251	255	242	250	249	271	265	273	208	210	220	222	249	265	212	216	185	189
SAMN13911890	https://www.ncbi.nlm.nih.gov/biosample/13911890	Sat_64	Cabernet Sauvignon	64	64		-	E	N	Vitis vinifera subsp sativa			139	151	231	239	239	239	175	189	188	194	247	247	240	250	237	239	241	241	208	208	222	222	249	257	208	216	181	183
SAMN13911891	https://www.ncbi.nlm.nih.gov/biosample/13911891	Sat_65	Moscato nero di Aqui	65	65		-	E	N	Vitis vinifera subsp sativa			133	135	225	235	247	249	179	185	186	196	243	255	250	256	249	261	253	265	208	210	220	222	247	265	216	216	183	189
SAMN13911892	https://www.ncbi.nlm.nih.gov/biosample/13911892	Sat_66	Garofanaa1	66	66		-	E	N	Vitis vinifera subsp sativa			133	133	225	231	247	249	179	183	194	204	245	255	242	250	251	261	253	273	210	210	222	222	249	255	208	216	183	185
SAMN13911893	https://www.ncbi.nlm.nih.gov/biosample/13911893	Sat_67	Ansonica	67	67		-	E	B	Vitis vinifera subsp sativa			135	143	225	239	239	247	179	183	188	202	243	249	242	256	231	261	251	257	208	210	222	222	243	249	208	208	165	171
SAMN13911894	https://www.ncbi.nlm.nih.gov/biosample/13911894	Sat_68	Durella gentilea1	68	68		-	E	B	Vitis vinifera subsp sativa			133	157	225	227	243	263	179	194	188	194	249	259	240	242	247	247	261	267	208	210	212	222	243	255	208	216	167	185
SAMN13911895	https://www.ncbi.nlm.nih.gov/biosample/13911895	Sat_69	Pinot noir	69	69		-	E	N	Vitis vinifera subsp sativa			137	151	227	237	239	243	185	189	188	194	239	245	240	250	221	239	241	273	200	200	212	220	249	249	214	216	167	173
SAMN13911896	https://www.ncbi.nlm.nih.gov/biosample/13911896	Sat_70	Ribolla gialla	70	70		-	E	B	Vitis vinifera subsp sativa			143	153	225	235	239	249	179	185	196	200	237	251	256	264	231	237	251	251	190	208	208	222	243	249	208	208	173	185
SAMN13911897	https://www.ncbi.nlm.nih.gov/biosample/13911897	Syl_1	-	71	71	Alberese	1	F	N	Vitis vinifera subsp sylvestris		A	135	141	227	227	239	261	191	191	194	194	251	251	256	268	231	237	241	241	200	210	212	222	249	249	208	212	167	169
SAMN13911898	https://www.ncbi.nlm.nih.gov/biosample/13911898	Syl_2	-	72	72	Alberese	1	M	-	Vitis vinifera subsp sylvestris		A	141	153	227	227	263	263	187	189	194	194	247	251	250	256	239	267	241	253	202	202	220	222	249	249	212	212	167	169
SAMN13911899	https://www.ncbi.nlm.nih.gov/biosample/13911899	Syl_3	-	73	73	Castiglione D'Orcia	1	E	N	European-American Vitis hybrid	Seibel 1281	B	133	133	225	251	247	251	179	199	194	194	243	245	238	242	249	251	273	273	210	216	220	222	249	265	206	216	181	189
SAMN13911900	https://www.ncbi.nlm.nih.gov/biosample/13911900	Syl_4	-	74	74	Capalbio	1	F	B	Vitis vinifera subsp sylvestris	Syl_73	A	133	143	235	235	233	263	185	191	194	194	239	251	240	242	231	231	241	253	208	210	212	220	243	249	212	212	167	169
SAMN13911901	https://www.ncbi.nlm.nih.gov/biosample/13911901	Syl_5	-	75	75	Capalbio	1	ND	ND	Vitis vinifera subsp sylvestris		A	153	157	227	231	263	263	189	189	194	196	237	251	256	256	239	239	241	257	200	206	212	220	249	249	212	216	167	169
SAMN13911902	https://www.ncbi.nlm.nih.gov/biosample/13911902	Syl_6	-	76		Capalbio	1	F	N	Vitis vinifera subsp sylvestris		A	151	155	231	231	247	263	181	185	194	194	239	259	240	272	239	267	241	257	210	210	220	222	249	249	212	212	167	185
SAMN13911903	https://www.ncbi.nlm.nih.gov/biosample/13911903	Syl_7	-	77	76	Capalbio	1	F	N	Vitis vinifera subsp sylvestris	Syl_43	A	143	157	235	235	233	249	191	191	194	200	251	251	242	256	231	231	253	257	208	208	212	220	249	249	212	212	169	171
SAMN13911904	https://www.ncbi.nlm.nih.gov/biosample/13911904	Syl_8	-	78		Capalbio	1	F	N	Vitis vinifera subsp sylvestris		A	151	155	225	227	261	263	191	191	194	194	247	251	244	256	231	239	257	257	202	208	220	220	249	249	208	216	167	167
SAMN13911905	https://www.ncbi.nlm.nih.gov/biosample/13911905	Syl_9	-	79		Capalbio	2	F	N	Vitis vinifera subsp sylvestris		A	143	151	225	227	247	263	187	193	194	194	251	251	250	256	231	267	241	257	200	208	212	222	249	249	210	212	167	167
SAMN13911906	https://www.ncbi.nlm.nih.gov/biosample/13911906	Syl_10	-	80	77	Castell'Azzara	1	F	N	sativa-sylvestris cross	Trebbiano T.2 (Sat_44)	A	133	153	225	231	239	249	179	191	194	194	251	251	242	256	239	247	253	273	200	210	212	220	249	249	208	208	183	185
SAMN13911907	https://www.ncbi.nlm.nih.gov/biosample/13911907	Syl_11	-	81		Castell'Azzara	1	M	-	Vitis vinifera subsp sylvestris		A	133	159	227	227	247	249	189	193	200	204	243	249	242	250	231	231	257	273	208	208	220	220	249	257	212	212	169	183
SAMN13911908	https://www.ncbi.nlm.nih.gov/biosample/13911908	Syl_12	-	82	78	Castell'Azzara	1	ND	ND	Vitis vinifera subsp sylvestris		A	133	153	225	227	239	249	191	193	194	200	249	251	242	256	231	239	257	257	200	208	220	220	249	249	212	214	183	183
SAMN13911909	https://www.ncbi.nlm.nih.gov/biosample/13911909	Syl_13	-	83		Castell'Azzara	2	F	N	Vitis vinifera subsp sylvestris		A	141	157	227	227	233	263	189	191	194	196	251	251	242	242	239	267	257	257	200	210	212	212	249	255	208	212	167	171
SAMN13911910	https://www.ncbi.nlm.nih.gov/biosample/13911910	Syl_14	-	84		Paganico	1	F	B	Vitis vinifera subsp sylvestris		A	143	153	225	227	263	263	183	193	194	194	239	247	256	268	267	267	241	255	200	206	212	222	249	249	212	212	167	169
SAMN13911911	https://www.ncbi.nlm.nih.gov/biosample/13911911	Syl_15	-	85		Paganico	1	ND	ND	Vitis vinifera subsp sylvestris		A	133	143	231	239	263	263	179	189	194	200	249	251	242	250	239	255	241	253	200	208	212	212	249	249	212	212	167	169
SAMN13911912	https://www.ncbi.nlm.nih.gov/biosample/13911912	Syl_16	-	86	79	Manciano	1	E	N	sativa-sylvestris cross	Sangiovese2 (Sat_31)	D	133	135	235	235	249	263	179	179	190	194	257	259	242	256	247	261	257	273	208	208	212	220	243	249	208	216	167	183
SAMN13911913	https://www.ncbi.nlm.nih.gov/biosample/13911913	Syl_17	-	87	80	Manciano	1	M	-	Vitis vinifera subsp sylvestris		D	133	153	239	239	239	239	185	193	194	194	249	251	242	256	221	247	241	257	208	208	212	212	249	257	214	216	167	167
SAMN13911914	https://www.ncbi.nlm.nih.gov/biosample/13911914	Syl_18	-	88	81	Manciano	1	M	-	Vitis vinifera subsp sylvestris		A	153	157	221	227	247	263	187	189	194	204	251	251	240	250	231	239	257	257	190	200	212	222	243	249	212	216	167	169
SAMN13911915	https://www.ncbi.nlm.nih.gov/biosample/13911915	Syl_19	-	89		Manciano	1	M	-	Vitis vinifera subsp sylvestris		D	133	153	227	227	247	247	183	191	196	204	251	259	256	268	247	261	257	263	190	200	212	222	249	249	212	214	167	183
SAMN13911916	https://www.ncbi.nlm.nih.gov/biosample/13911916	Syl_20	-	90		Manciano	2	F	N	Vitis vinifera subsp sylvestris		D	139	143	227	227	261	263	181	183	194	196	247	259	240	268	239	267	241	241	200	206	212	222	243	249	210	212	169	169
SAMN13911917	https://www.ncbi.nlm.nih.gov/biosample/13911917	Syl_21	-	91	82	Manciano	2	F	B	Vitis vinifera subsp sylvestris		D	133	153	233	235	247	263	189	193	194	194	251	251	256	256	231	239	257	263	190	206	212	220	247	255	208	212	167	169
SAMN13911918	https://www.ncbi.nlm.nih.gov/biosample/13911918	Syl_22	-	92		Manciano	2	F	N	Vitis vinifera subsp sylvestris		A	133	153	227	231	239	263	181	193	192	204	247	247	256	256	239	239	241	253	208	210	212	220	249	249	206	212	167	167
SAMN13911919	https://www.ncbi.nlm.nih.gov/biosample/13911919	Syl_23	-	93	83	Manciano	2	F	N	Vitis vinifera subsp sylvestris		A	133	153	227	231	247	263	189	191	194	194	247	247	240	250	223	237	241	273	202	208	222	222	249	249	212	216	169	185
SAMN13911920	https://www.ncbi.nlm.nih.gov/biosample/13911920	Syl_24	-	94		Manciano	3	ND	ND	Vitis vinifera subsp sylvestris		D	133	153	225	227	239	247	183	193	196	204	247	255	250	250	231	239	257	257	190	200	212	220	249	255	212	216	167	167
SAMN13911921	https://www.ncbi.nlm.nih.gov/biosample/13911921	Syl_25	-	95	84	Cinigiano	1	M	-	Vitis vinifera subsp sylvestris		A	153	155	225	227	239	249	179	183	196	200	245	251	242	250	237	237	253	273	208	208	220	220	255	265	208	217	167	183
SAMN13911922	https://www.ncbi.nlm.nih.gov/biosample/13911922	Syl_26	-	96	85	Cinigiano	1	E	N	sativa-sylvestris cross	Sangiovese2 (Sat_31)	A	133	155	225	235	239	261	179	189	194	196	251	259	242	256	237	237	241	253	208	210	222	222	249	249	208	212	165	167
SAMN13911923	https://www.ncbi.nlm.nih.gov/biosample/13911923	Syl_27	-	97	86	Cinigiano	1	F	B	sativa-sylvestris cross	Berzemino2	A	133	153	225	227	233	263	189	189	194	196	251	251	250	256	239	239	241	253	210	210	212	222	243	249	212	212	165	185
SAMN13911924	https://www.ncbi.nlm.nih.gov/biosample/13911924	Syl_28	-	98	87	Cinigiano	1	F	N	Vitis vinifera subsp sylvestris		A	143	155	227	231	263	263	189	191	194	194	245	251	250	256	267	271	241	241	200	206	212	220	243	247	210	216	167	183
SAMN13911925	https://www.ncbi.nlm.nih.gov/biosample/13911925	Syl_29	-	99		Cinigiano	1	F	N	Vitis vinifera subsp sylvestris		A	139	153	231	235	239	239	181	189	194	194	251	259	240	250	267	267	257	257	190	206	220	220	249	249	212	212	167	185
SAMN13911926	https://www.ncbi.nlm.nih.gov/biosample/13911926	Syl_30	-	100		Cinigiano	1	F	N	Vitis vinifera subsp sylvestris		A	133	141	225	227	263	263	189	191	194	202	251	251	250	256	247	267	253	257	200	208	212	220	249	249	210	216	167	185
SAMN13911927	https://www.ncbi.nlm.nih.gov/biosample/13911927	Syl_31	-	101		Cinigiano	1	F	N	Vitis vinifera subsp sylvestris		A	133	143	227	227	233	247	189	191	196	204	247	251	242	256	239	281	241	253	208	210	220	220	247	247	206	216	185	185
SAMN13911928	https://www.ncbi.nlm.nih.gov/biosample/13911928	Syl_32	-	102	88	Cinigiano	1	F	N	Vitis vinifera subsp sylvestris		D	153	157	231	231	249	263	189	207	194	202	251	251	240	256	231	237	241	257	200	200	212	222	249	249	212	212	165	167
SAMN13911929	https://www.ncbi.nlm.nih.gov/biosample/13911929	Syl_33	-	103		Cinigiano	2	M	-	Vitis vinifera subsp sylvestris		A	143	143	237	237	263	263	193	193	194	194	247	265	256	256	231	239	241	263	200	210	212	212	249	249	206	212	167	167
SAMN13911930	https://www.ncbi.nlm.nih.gov/biosample/13911930	Syl_34	-	104		Cinigiano	2	M	-	Vitis vinifera subsp sylvestris		D	139	143	233	233	261	263	189	189	194	194	247	251	242	256	239	239	241	241	200	208	222	222	247	265	208	212	169	185
SAMN13911931	https://www.ncbi.nlm.nih.gov/biosample/13911931	Syl_35	-	105	89	Cinigiano	2	M	-	Vitis vinifera subsp sylvestris		A	133	157	225	227	263	263	189	193	194	194	251	251	250	256	239	239	241	263	200	206	212	212	249	257	208	216	167	169
SAMN13911932	https://www.ncbi.nlm.nih.gov/biosample/13911932	Syl_36	-	106	90	Cinigiano	3	F	N	Vitis vinifera subsp sylvestris		D	133	153	241	241	247	247	185	189	194	194	243	251	250	250	239	267	253	273	208	208	212	220	249	249	208	216	167	167
SAMN13911933	https://www.ncbi.nlm.nih.gov/biosample/13911933	Syl_37	-	107	91	Cinigiano	3	M	-	Vitis vinifera subsp sylvestris		D	153	155	227	227	233	239	189	191	188	204	251	251	242	250	267	267	253	253	208	208	212	220	243	249	212	214	167	167
SAMN13911934	https://www.ncbi.nlm.nih.gov/biosample/13911934	Syl_38	-	108		Cinigiano	3	M	-	Vitis vinifera subsp sylvestris		D	141	153	231	231	249	249	179	185	194	194	239	259	242	256	239	247	241	241	200	206	212	222	249	249	212	216	169	169
SAMN13911935	https://www.ncbi.nlm.nih.gov/biosample/13911935	Syl_39	-	109		Cinigiano	4	M	-	Vitis vinifera subsp sylvestris		D	139	153	225	237	239	253	189	189	194	200	251	251	240	268	237	239	241	257	208	208	212	220	249	249	212	212	167	169
SAMN13911936	https://www.ncbi.nlm.nih.gov/biosample/13911936	Syl_40	-	110		Cinigiano	4	M	-	Vitis vinifera subsp sylvestris		D	153	153	227	227	233	261	189	191	196	196	251	251	240	268	231	237	253	257	200	208	220	220	249	249	212	212	169	169
SAMN13911937	https://www.ncbi.nlm.nih.gov/biosample/13911937	Syl_41	-	111	92	Cinigiano	4	F	N	Vitis vinifera subsp sylvestris		D	139	157	227	227	263	263	185	189	194	196	245	251	240	256	237	239	241	257	200	208	212	222	249	257	210	212	167	169
SAMN13911938	https://www.ncbi.nlm.nih.gov/biosample/13911938	Syl_42	-	112	93	Cinigiano	4	F	N	Vitis vinifera subsp sylvestris		D	133	153	225	237	233	263	189	191	194	196	251	251	240	250	231	271	241	257	200	206	212	220	249	249	212	214	167	171
SAMN13911939	https://www.ncbi.nlm.nih.gov/biosample/13911939	Syl_43	-	113		Cinigiano	5	ND	ND	Vitis vinifera subsp sylvestris		A	133	153	231	231	249	263	189	191	194	194	251	251	240	250	255	267	241	273	208	208	212	212	243	249	212	214	167	185
SAMN13911940	https://www.ncbi.nlm.nih.gov/biosample/13911940	Syl_44	-	114		Cinigiano	6	F	N	Vitis vinifera subsp sylvestris		A	139	157	227	227	233	263	189	193	194	194	247	251	242	268	237	247	241	253	208	208	212	222	249	249	212	216	185	215
SAMN13911941	https://www.ncbi.nlm.nih.gov/biosample/13911941	Syl_45	-	115	94	Cinigiano	6	F	N	Vitis vinifera subsp sylvestris		A	133	153	237	239	263	263	189	191	194	194	247	251	250	268	239	247	241	273	208	208	212	220	247	247	212	212	167	195
SAMN13911942	https://www.ncbi.nlm.nih.gov/biosample/13911942	Syl_46	-	116		Cinigiano	6	F	N	Vitis vinifera subsp sylvestris		A	145	155	227	231	239	249	179	189	194	196	243	251	240	250	257	267	253	257	190	200	222	222	249	249	208	216	167	197
SAMN13911943	https://www.ncbi.nlm.nih.gov/biosample/13911943	Syl_47	-	117	95	Sorano	1	F	B	Vitis vinifera subsp sylvestris		A	141	153	227	227	249	263	189	189	196	202	247	247	256	256	231	231	241	241	208	208	212	220	249	249	214	216	185	185
SAMN13911944	https://www.ncbi.nlm.nih.gov/biosample/13911944	Syl_48	-	118	96	Sorano	1	F	N	Vitis vinifera subsp sylvestris	Syl_493	A	149	153	225	229	239	259	189	189	194	194	247	251	250	250	231	231	241	273	200	208	212	220	249	249	212	216	169	185
SAMN13911945	https://www.ncbi.nlm.nih.gov/biosample/13911945	Syl_49	-	119	97	Sorano	1	F	N	Vitis vinifera subsp sylvestris	Syl_632; Syl_483	A	133	153	235	239	239	263	189	189	194	194	251	251	250	256	231	239	257	273	200	206	212	212	247	247	208	216	167	167
SAMN13911946	https://www.ncbi.nlm.nih.gov/biosample/13911946	Syl_50	-	120		Sorano	1	F	N	Vitis vinifera subsp sylvestris		A	133	157	225	227	247	247	179	191	204	204	247	251	256	256	231	239	241	273	200	210	212	220	249	249	206	216	167	169
SAMN13911947	https://www.ncbi.nlm.nih.gov/biosample/13911947	Syl_51	-	121		Sorano	1	M	-	Vitis vinifera subsp sylvestris		A	153	157	227	227	239	257	189	189	194	200	251	251	240	256	231	237	273	273	200	200	212	220	249	249	216	216	167	185
SAMN13911948	https://www.ncbi.nlm.nih.gov/biosample/13911948	Syl_52	-	122		Sorano	1	M	-	Vitis vinifera subsp sylvestris		A	153	157	227	231	239	263	189	193	194	194	247	251	256	256	221	239	241	253	200	206	212	220	247	247	211	215	167	183
SAMN13911949	https://www.ncbi.nlm.nih.gov/biosample/13911949	Syl_53	-	123		Sorano	1	F	N	Vitis vinifera subsp sylvestris		A	141	157	225	225	263	263	185	189	194	204	247	247	240	250	231	237	241	257	190	208	212	220	249	249	212	216	171	185
SAMN13911950	https://www.ncbi.nlm.nih.gov/biosample/13911950	Syl_54	-	124	98	Sorano	1	M	-	Vitis vinifera subsp sylvestris	Syl_612	A	133	157	227	231	257	263	189	189	194	194	247	251	240	250	231	237	241	241	200	200	222	222	249	249	210	212	169	185
SAMN13911951	https://www.ncbi.nlm.nih.gov/biosample/13911951	Syl_55	-	125	99	Sorano	1	E	B	Vitis vinifera subsp sativa	Bellone1	D	135	145	227	231	239	247	179	179	188	204	251	259	240	242	235	261	253	259	208	210	222	222	243	243	208	208	175	185
SAMN13911952	https://www.ncbi.nlm.nih.gov/biosample/13911952	Syl_56	-	126	100	Sorano	1	F	N	Vitis vinifera subsp sylvestris	Isabel2 (noVin_1)	A	141	153	231	237	249	261	179	189	194	204	237	251	250	250	229	239	241	249	200	206	212	220	249	249	208	214	171	185
SAMN13911953	https://www.ncbi.nlm.nih.gov/biosample/13911953	Syl_57	-	127		Sorano	1	M	-	Vitis vinifera subsp sylvestris		A	153	157	221	227	261	263	189	189	194	194	237	247	256	256	237	239	241	241	208	208	212	212	247	247	212	216	185	195
SAMN13911954	https://www.ncbi.nlm.nih.gov/biosample/13911954	Syl_58	-	128		Sorano	1	ND	ND	Vitis vinifera subsp sylvestris		A	133	153	221	233	263	263	189	189	194	194	247	251	250	256	259	267	241	263	200	208	212	220	249	255	212	212	167	167
SAMN13911955	https://www.ncbi.nlm.nih.gov/biosample/13911955	Syl_59	-	129		Sorano	2	ND	ND	Vitis vinifera subsp sylvestris		A	143	157	227	239	263	263	187	189	194	194	251	251	240	256	239	267	241	257	200	210	212	212	249	249	210	214	167	167
SAMN13911956	https://www.ncbi.nlm.nih.gov/biosample/13911956	Syl_60	-	130	101	Sorano	2	E	B	Vitis vinifera subsp sativa	Regina dei vigneti1	A	133	135	225	235	247	249	179	185	186	204	251	255	242	256	237	271	273	273	190	208	222	222	255	265	208	212	185	189
SAMN13911957	https://www.ncbi.nlm.nih.gov/biosample/13911957	Syl_61	-	131		Sorano	2	F	N	Vitis vinifera subsp sylvestris	Syl_542	A	133	153	227	231	239	263	189	189	194	194	247	251	250	250	231	231	241	273	202	208	212	222	249	249	212	216	169	185
SAMN13911958	https://www.ncbi.nlm.nih.gov/biosample/13911958	Syl_62	-	132	102	Sorano	3	F	N	Vitis vinifera subsp sylvestris		A	151	155	221	221	261	263	189	189	194	194	247	251	256	256	239	239	241	241	208	208	212	220	249	249	212	216	183	193
SAMN13911959	https://www.ncbi.nlm.nih.gov/biosample/13911959	Syl_63	-	133		Sorano	3	M	-	Vitis vinifera subsp sylvestris	Syl_492	A	141	153	225	227	239	263	189	191	194	194	237	251	250	256	231	239	241	257	200	206	212	212	249	249	212	216	167	169
SAMN13911960	https://www.ncbi.nlm.nih.gov/biosample/13911960	Syl_64	-	134	103	Sorano	4	F	N	Vitis vinifera subsp sylvestris		A	133	153	227	239	263	263	181	189	194	194	251	259	250	256	237	239	253	261	208	208	222	222	249	255	208	215	165	167
SAMN13911961	https://www.ncbi.nlm.nih.gov/biosample/13911961	Syl_65	-	135	104	Sorano	4	F	N	Vitis vinifera subsp sylvestris		A	141	153	239	241	239	263	189	191	194	196	247	251	250	256	231	239	241	253	200	200	212	220	249	249	216	216	167	167
SAMN13911962	https://www.ncbi.nlm.nih.gov/biosample/13911962	Syl_66	-	136	105	Sorano	5	F	N	Vitis vinifera subsp sylvestris		D	133	153	227	227	239	257	189	189	194	194	247	251	256	256	223	237	241	241	202	208	212	212	243	249	212	214	167	167
SAMN13911963	https://www.ncbi.nlm.nih.gov/biosample/13911963	Syl_67	-	137		Sorano	5	ND	ND	Vitis vinifera subsp sylvestris		D	133	141	227	231	251	263	189	189	194	194	251	251	240	258	231	231	257	273	200	206	212	220	249	249	212	216	167	185
SAMN13911964	https://www.ncbi.nlm.nih.gov/biosample/13911964	Syl_68	-	138		Sorano	6	M	-	Vitis vinifera subsp sylvestris		A	133	133	227	227	239	249	183	189	188	200	245	251	242	250	231	267	257	263	208	208	222	222	249	249	212	216	167	167
SAMN13911965	https://www.ncbi.nlm.nih.gov/biosample/13911965	Syl_69	-	139	106	Sorano	6	F	N	sativa-sylvestris cross	Bellone2 (Syl_55)	A	135	141	227	231	239	247	179	185	188	204	239	251	238	256	237	237	253	259	208	210	220	220	243	249	208	212	167	185
SAMN13911966	https://www.ncbi.nlm.nih.gov/biosample/13911966	Syl_70	-	140	107	Sorano	6	F	N	Vitis vinifera subsp sylvestris		A	133	157	239	239	263	263	189	189	194	196	247	251	242	256	239	239	241	253	200	206	212	222	249	249	212	212	167	185
SAMN13911967	https://www.ncbi.nlm.nih.gov/biosample/13911967	noVin_1	Isabel	141	108		-		N	American-European Vitis hybryd			123	153	237	237	235	249	179	183	204	204	237	247	242	250	229	239	249	273	200	210	220	220	249	265	208	208	171	177
SAMN13911968	https://www.ncbi.nlm.nih.gov/biosample/13911968	noVin_2	Riparia Gloire de Montpellier	142	109		-	M		Vitis riparia			141	145	265	265	251	265	205	209	192	200	255	259	238	240	219	247	237	239	206	206	220	222	221	221	204	206	183	189
SAMN13911969	https://www.ncbi.nlm.nih.gov/biosample/13911969	noVin_3	Rupestris du Lot	143	110		-	M		Vitis rupestris			137	137	235	267	257	261	203	205	196	196	259	263	238	238	223	223	237	239	206	216	220	220	229	229	206	206	173	175
SAMN13911970	https://www.ncbi.nlm.nih.gov/biosample/13911970	noVin_4	Vitis rotundifolia	144	111		-	M		Vitis rotundifolia			147	149	225	249	243	245	199	213	198	214	255	255	250	272	221	221	239	239	196	202	224	226	253	255	-	-	183	183
SAMN13911971	https://www.ncbi.nlm.nih.gov/biosample/13911971	noVin_5	Cissus rhombifolia	145	112					Cissus rhombifolia
SAMN13911972	https://www.ncbi.nlm.nih.gov/biosample/13911972	noVin_6	Cayratia japonica	146	113					Cayratia japonica
SAMN13911973	https://www.ncbi.nlm.nih.gov/biosample/13911973	noVin_7	Leea guineensis	147	114					Leea guineensis
