# Supplementary material for: Introgression Among Cultivated and Wild Grapevine in Tuscany
Source: Front Plant Sci. 2020 Feb 28;11:202. doi: 10.3389/fpls.2020.00202 (PMC7058638; doi:10.3389/fpls.2020.00202)
Supplement: TABLE S3 — SNPs matrix of 114 grapevine genotypes: 70 Vitis vinifera subsp. sativa, 37 Vitis vinifera subsp. sylvestris, 4 Vitis non-vinifera, 3 non-Vitis. [file Table_3.XLSX]

## Sheet: Foglio1
matrix	num	marker	chrom	position (bp)	Sat_1	Sat_2	Sat_3	Sat_4	Sat_5	Sat_6	Sat_7	Sat_8	Sat_9	Sat_10	Sat_11	Sat_12	Sat_13	Sat_14	Sat_15	Sat_16	Sat_17	Sat_18	Sat_19	Sat_20	Sat_21	Sat_22	Sat_23	Sat_24	Sat_25	Sat_26	Sat_27	Sat_28	Sat_29	Sat_30	Sat_31	Sat_32	Sat_33	Sat_34	Sat_35	Sat_36	Sat_37	Sat_38	Sat_39	Sat_40	Sat_41	Sat_42	Sat_43	Sat_44	Sat_45
A,B	1	SNP1453_40	CHR01	729514	AA	GA	AA	AA	GA	AA	AA	GA	AA	AA	AA	GA	AA	AA	GG	GA	GA	GA	AA	AA	AA	GA	GA	GA	AA	AA	AA	GG	AA	AA	GA	GA	AA	AA	AA	GA	AA	GA	GA	AA	GA	AA	AA	AA	AA
A,B	2	SNP1439_90	CHR01	1259215	GA	AA	GA	GA	GA	AA	AA	GG	GG	AA	GA	GA	GG	AA	GA	AA	AA	AA	GA	AA	GA	GA	GA	GA	AA	AA	GA	GA	GA	GA	GA	AA	GG	GA	AA	GA	AA	AA	AA	GA	AA	AA	AA	GA	AA
A,B	3	SNP229_112	CHR01	1563978	AC	AC	CC	CC	AC	CC	AC	AC	CC	AC	CC	AC	AC	AC	AC	CC	AC	CC	CC	CC	CC	CC	AC	CC	AA	AA	AC	AC	CC	AC	CC	CC	CC	CC	AC	CC	CC	AA	CC	AC	CC	AA	AC	AC	AC
A,B	4	SNP683_120	CHR01	1587657	GG	GG	GG	GA	GG	GA	GG	GG	GG	GG	GG	GA	GG	GG	GG	GG	GG	GA	GA	GA	GA	GG	GG	GG	GG	GG	GG	GG	GA	GG	GG	GG	GG	GA	GA	GG	GG	GG	GA	GG	GG	GG	GA	GG	GA
A,B	5	Vvi_1196	CHR01	3100779	TC	TC	TC	TC	TT	TC	TT	TC	CC	TT	TC	TT	TC	TT	TT	TT	TT	TC	TT	TT	TC	TC	TT	TC	TT	TT	TC	CC	TC	TC	CC	TT	CC	TC	TT	TC	TT	TT	TC	TC	TT	TT	TT	TC	TT
A	6	SNP391_170	CHR01	3357013	GA	GA	GG	GG	GG	GG	GG	GG	GG	GA	GG	GA	GA	GG	GA	GG	GG	GG	GG	GG	GG	GG	GG	GG	GG	GG	GG	GG	GG	GA	GG	GG	GG	GG	GA	GG	GG	GG	GG	GG	GG	GA	GG	GG	GG
A,B	7	SNP1427_120	CHR01	5368886	GA	GA	GA	AA	AA	GA	GA	AA	AA	GA	GA	AA	AA	GA	AA	GG	GA	GA	GG	GA	GA	AA	GA	GG	GA	GG	GA	GG	GA	GA	GA	AA	GA	GA	AA	AA	AA	GG	GA	GA	AA	GG	GA	GA	GG
A,B	8	SNP1517_271	CHR01	6902301	AC	AC	AC	AA	AC	AC	AA	AA	AC	AA	AC	AA	AC	AA	CC	AA	AA	AA	CC	AC	AA	AC	AA	AC	CC	AC	AA	AC	AA	AC	AA	AC	CC	AA	AA	AC	AA	AA	AA	AC	AC	AC	AC	AC	AC
A,B	9	SNP851_110	CHR01	10068071	GA	GA	GA	GG	GG	GA	AA	GG	GA	GA	GG	GG	GG	GA	GG	GA	GG	GA	GG	GG	GG	GG	GG	GG	GA	GA	GG	GG	GG	GA	GA	GG	GA	GG	GG	GG	GG	GA	AA	GG	GG	GG	GA	GG	AA
A,B	10	SNP517_224	CHR01	12081808	GA	GG	GA	GA	GG	GG	GA	GA	GG	GA	GA	GA	GA	AA	GG	GG	AA	AA	AA	GA	GG	GG	GA	GA	GA	GA	GG	GG	GG	GG	GG	GG	GA	GG	GG	GG	GA	AA	GA	GG	GG	GG	GA	GA	AA
A,B	11	SNP1241_207	CHR01	12215151	TT	TC	TT	TC	CC	TC	CC	TC	TC	TC	TC	CC	TT	TC	TC	TC	TT	TC	TT	TC	TC	TC	TT	TC	TC	TC	TC	TC	TC	TC	CC	TT	TC	CC	CC	TT	TC	TC	CC	TC	TC	TC	TT	TT	TC
A,B	12	SNP1375_272	CHR01	15892180	CC	CC	CC	CC	TC	CC	CC	CC	CC	CC	CC	CC	CC	CC	CC	CC	CC	TC	CC	TC	CC	CC	CC	CC	TC	CC	CC	CC	TC	CC	CC	CC	CC	CC	CC	CC	CC	CC	CC	CC	TC	CC	CC	TC	CC
A,B	13	SNP1025_100	CHR01	21938260	CC	TC	CC	CC	CC	TC	CC	TC	TC	TT	CC	CC	CC	TC	TT	CC	TT	CC	CC	TC	TC	CC	TC	CC	TT	CC	CC	TC	TC	CC	TC	--	TC	TC	CC	CC	TC	TC	CC	TC	TC	CC	TC	CC	CC
A,B	14	SNP1021_163	CHR01	22715654	GA	GA	GG	GA	GA	GA	AA	AA	GA	GA	GA	AA	GA	GA	AA	AA	GA	GA	AA	AA	AA	GA	GA	GA	AA	GG	AA	GA	GA	GG	GA	GA	GA	AA	AA	GA	GA	AA	GA	AA	AA	GG	GA	GA	GA
A,B	15	SNP829_281	CHR02	415342	AA	GA	GA	AA	GA	GA	GA	GA	GG	AA	GA	GA	GA	AA	GA	AA	GA	AA	GA	GA	GG	GA	AA	GA	GA	GA	GA	GA	GA	AA	GA	--	GA	AA	AA	GA	GA	GA	AA	AA	GA	AA	AA	GA	AA
A,B	16	SNP1293_294	CHR02	2496863	GG	GA	GA	AA	GA	GA	AA	GG	GA	GG	GA	AA	GA	GA	GA	GA	GA	GA	AA	GG	GA	GA	AA	AA	GG	GA	GG	GG	GG	GA	GA	GA	GA	AA	GA	GA	GG	AA	AA	AA	GA	GA	GA	GA	GA
A,B	17	SNP437_129	CHR02	3709389	TC	TC	TC	TT	TT	TC	TT	TT	TT	TT	TT	TT	TT	TT	TT	TT	TT	TT	TT	TT	TT	TT	TC	TT	TC	TT	TC	TC	TT	TC	TC	TT	TT	TT	TT	TT	TT	TT	TC	TC	TC	TC	TC	TT	TC
A,B,C	18	SNP293_20	CHR02	4425889	AC	AA	AC	AA	AA	AA	AA	AC	AA	AC	AA	AA	AA	AC	AA	AA	AC	AC	AA	AA	AA	AC	AA	AA	AA	AA	AA	AA	AC	AA	AA	AA	AA	AA	AA	AA	AC	AA	AA	AA	AA	AA	AA	AC	AA
A,B	19	SNP1487_41	CHR02	4874581	GG	GG	GA	GG	AA	GA	AA	GG	GG	GG	GA	GA	GA	GA	GA	AA	GA	GA	GA	GA	GA	GA	GG	AA	GA	GA	GA	GA	GG	GG	GG	GA	GA	GA	GA	GA	GG	AA	GA	GA	GA	GA	GA	GG	GA
A,B	20	SNP581_114	CHR02	5141894	GA	GA	GA	GA	GG	GA	GG	GA	GA	GA	GG	GA	GA	GA	GA	GG	GA	GA	GA	GA	AA	GA	AA	GA	GA	GG	GA	GA	GA	GA	AA	GA	GA	GA	GG	GA	GA	GG	GA	GA	GA	GG	GA	GA	GA
A,B	21	SNP1373_63	CHR02	9298031	CC	TC	TC	TT	CC	TC	TC	TC	TT	TC	TC	TT	TC	TC	TC	TC	TC	TC	TC	TC	TT	TC	CC	TC	TC	TC	TC	TC	TC	TC	TC	--	TT	TT	TT	TT	TT	TT	TT	TC	TC	CC	TC	TT	TC
A,B	22	Vvi_805	CHR02	17733130	GG	GG	GG	GA	GA	GG	GG	GG	GG	GG	GG	GA	GG	GG	GA	GG	GG	GG	GG	GG	GA	GG	GG	GA	GA	GG	GG	GG	GG	GG	GG	GG	GA	GA	GG	GA	GG	GG	GA	GG	GG	GG	GA	GG	GG
A,B	25	SNP1563_280	CHR03	8414119	TC	TT	CC	--	CC	TT	CC	CC	TC	CC	CC	TC	CC	CC	--	TC	CC	--	TC	CC	TC	CC	TT	TT	TC	TC	TC	TC	CC	TT	TT	TC	TT	CC	TC	TC	TC	--	--	TC	CC	TT	--	--	--
A,B	27	SNP1513_153	CHR04	680574	TT	TC	TT	CC	TT	TT	TT	TC	TC	TC	TC	TC	TT	TC	TT	TC	TT	TT	TC	TT	CC	TC	TT	TC	CC	TC	TT	TT	TC	TC	TC	TT	TC	TC	TC	TC	TC	CC	TC	TC	CC	TC	CC	TC	CC
A,B	28	SNP255_265	CHR04	1554984	GA	GA	GA	GG	AA	AA	GA	AA	GG	GA	AA	GG	GA	GA	GG	GA	GA	AA	GA	GA	GG	GA	GA	GA	GG	AA	GG	GA	GG	GA	AA	GA	GG	GA	AA	GA	GA	GG	GA	GA	GA	GG	GG	GG	GG
A,B	30	SNP655_93	CHR04	4515891	CC	CC	CC	TC	CC	CC	CC	CC	TC	CC	TC	CC	CC	CC	CC	TC	CC	TC	CC	TC	TC	TC	CC	CC	TC	CC	CC	CC	CC	CC	CC	CC	CC	CC	CC	CC	CC	TC	CC	CC	TC	TC	TC	CC	TC
A,B	31	SNP191_100	CHR04	6409234	CC	CC	CC	CC	TC	TC	CC	CC	TC	TC	TC	CC	CC	CC	CC	CC	CC	TC	CC	CC	TC	CC	CC	CC	TC	CC	CC	CC	CC	CC	CC	CC	CC	CC	CC	CC	CC	TT	CC	CC	TC	TC	TC	CC	TC
A,B	32	SNP715_260	CHR04	7521038	CC	CC	CC	CC	TC	TC	CC	CC	CC	CC	CC	CC	CC	CC	CC	CC	CC	CC	CC	CC	TC	CC	CC	CC	TC	CC	CC	CC	CC	CC	CC	CC	CC	CC	CC	CC	CC	TC	CC	CC	CC	TC	TC	CC	TC
A,B	33	SNP891_109	CHR04	18619854	AA	AA	AA	GA	GG	AA	AA	GA	AA	AA	GA	GA	GA	AA	AA	GA	AA	GA	AA	AA	AA	GA	AA	AA	GA	AA	AA	GA	GA	AA	AA	AA	AA	AA	GA	AA	AA	AA	GA	AA	GA	AA	AA	GA	GG
A,B,C	34	SNP135_316	CHR04	19380949	GG	GT	GG	GT	TT	TT	TT	TT	GT	GT	GT	TT	GT	GT	TT	GT	GG	TT	GT	TT	TT	GT	GT	TT	GT	GT	GT	TT	GT	GT	TT	TT	GT	GG	TT	GT	GT	GT	TT	GG	TT	GG	GT	GT	TT
A,B	35	SNP551_351	CHR04	19605325	CC	TC	CC	CC	CC	CC	CC	TC	CC	CC	CC	CC	CC	CC	TC	CC	CC	CC	CC	TC	CC	CC	CC	TC	CC	CC	TC	CC	CC	TC	TC	CC	TC	CC	CC	CC	CC	CC	CC	CC	TC	CC	CC	CC	TC
A,B	36	Vvi_10516	CHR04	21396401	CC	CC	CC	CC	AC	CC	CC	CC	CC	CC	CC	CC	CC	AC	CC	CC	CC	AC	AC	CC	CC	CC	CC	CC	CC	CC	CC	AC	CC	CC	CC	CC	CC	CC	CC	CC	CC	AC	AC	CC	CC	CC	AC	CC	AC
A,B	37	SNP1399_81	CHR04	21849155	AA	GA	GA	AA	GA	AA	AA	AA	AA	AA	AA	AA	AA	GA	AA	AA	AA	AA	GA	AA	AA	AA	AA	AA	AA	AA	AA	AA	AA	GA	AA	AA	AA	AA	AA	AA	AA	AA	AA	AA	AA	GA	GA	AA	AA
A,B	38	SNP1027_69	CHR05	1785979	TC	CC	CC	CC	TC	TC	CC	CC	CC	CC	CC	CC	CC	CC	CC	TC	CC	CC	CC	CC	TC	CC	TC	TT	TC	CC	CC	TC	CC	CC	CC	TC	TC	TT	TC	TC	TC	CC	CC	CC	CC	CC	TC	TC	CC
C	39	SNP1053_81	CHR05	2541834	AA	AA	AA	AA	AA	AA	AA	AA	AA	AA	AA	AA	AA	AA	AA	AA	AA	AA	AA	AA	AA	GA	AA	AA	AA	AA	AA	AA	GA	AA	AA	AA	AA	AA	AA	AA	AA	AA	AA	AA	AA	AA	AA	AA	AA
A,B	40	SNP1071_151	CHR05	3991490	TT	TC	CC	TC	CC	CC	TC	TC	CC	TT	CC	CC	CC	CC	CC	TT	CC	TT	CC	TC	CC	TT	TC	TT	TT	CC	TC	TC	TC	TT	TT	TC	TC	TC	TT	TC	TT	CC	CC	CC	CC	TC	TC	TC	CC
A,B	41	Vvi_5316	CHR05	5357725	CC	CC	CC	CC	CC	CC	AC	CC	CC	CC	CC	AC	CC	CC	CC	CC	CC	CC	CC	CC	CC	CC	CC	CC	CC	CC	CC	CC	AC	CC	CC	CC	CC	CC	CC	CC	CC	CC	CC	CC	AC	CC	AC	CC	AC
A,B	43	SNP1471_179	CHR05	5773320	CC	TT	TC	TC	TT	TT	TT	TT	TT	TC	TT	TT	TC	TT	TT	TC	TT	TC	TT	TC	TC	TC	TT	TC	TC	TT	TC	TT	TT	TC	TT	--	TT	TT	TT	TC	TT	TT	TT	TT	TT	TC	TT	TT	TT
A,B,C	44	SNP1235_35	CHR05	7144312	CC	CC	CC	CC	CC	CC	TC	CC	CC	CC	CC	CC	CC	TC	CC	TC	CC	TC	TC	CC	CC	CC	TC	TC	CC	CC	CC	TC	CC	CC	TC	TC	CC	TC	TC	TC	TC	CC	CC	CC	CC	CC	CC	CC	CC
A,B,C	45	SNP567_341	CHR05	9208050	TT	TT	TT	TT	TT	TT	TC	TC	TC	TT	TT	TT	TT	TT	TT	TC	TT	TC	TT	TT	TT	TT	TC	TT	TT	TT	TT	TT	TT	TT	TT	TC	TT	TC	TC	TC	TC	TT	TT	TT	TT	TT	TT	TT	TT
A,B	46	Vvi_11572	CHR05	18257367	CC	CC	CC	TC	TC	CC	TC	CC	CC	CC	CC	TC	CC	TC	CC	CC	CC	TC	TC	TC	TC	CC	TC	CC	CC	CC	CC	CC	CC	CC	TC	TC	CC	CC	TC	CC	CC	TC	TC	CC	TC	CC	TC	CC	TC
A,B	47	SNP1313_247	CHR05	18722484	CC	TC	TC	TC	TC	TC	CC	CC	CC	CC	TC	TC	TC	TC	CC	CC	CC	CC	TC	TC	CC	CC	CC	CC	CC	TC	TC	TC	CC	TC	TC	TC	CC	CC	TC	CC	CC	CC	TC	TC	CC	CC	TC	CC	TC
A,B	48	Vvi_10383	CHR05	22523617	TC	CC	TC	CC	CC	CC	CC	CC	TC	TC	CC	CC	TC	CC	TC	TC	TC	CC	TC	CC	TC	TC	TC	CC	TC	CC	TC	TC	TC	CC	CC	CC	TC	TC	CC	CC	TC	CC	CC	CC	TC	CC	CC	TC	CC
A,B	49	SNP945_88	CHR06	327200	GA	GG	GA	GG	AA	GA	GA	GA	GA	GA	AA	GA	AA	AA	GA	AA	AA	AA	AA	AA	AA	GG	AA	AA	GA	GA	GG	GG	GA	GG	GG	GG	GA	AA	GA	GG	GA	GA	AA	GA	AA	GG	GA	GA	GA
A,B	50	SNP1345_60	CHR06	745427	AC	CC	CC	CC	AC	CC	CC	CC	CC	CC	CC	CC	CC	AC	AA	AC	AC	AC	AC	CC	AC	CC	CC	CC	CC	CC	CC	CC	CC	CC	CC	AC	CC	AC	CC	AC	CC	CC	CC	CC	CC	CC	CC	CC	CC
A,B	51	SNP709_258	CHR06	4035786	CC	CC	TT	CC	CC	CC	CC	TC	TC	CC	CC	TC	CC	TC	CC	CC	TC	CC	TC	CC	CC	CC	TC	CC	CC	TC	CC	CC	CC	CC	CC	CC	CC	TC	CC	CC	TC	CC	CC	TC	TC	TC	TC	CC	CC
A,B	52	SNP873_244	CHR06	4258638	TT	TC	TT	TC	CC	TC	TC	TT	TC	TC	TC	TC	TC	TC	CC	TT	TC	TC	TC	TC	TC	TC	TT	TT	TC	TC	CC	TC	TT	TC	CC	CC	TC	TC	CC	TC	TT	TC	TT	TT	TC	TT	TT	TC	TC
A,B	53	SNP1213_99	CHR06	4629267	TT	TT	TT	GT	TT	TT	GT	TT	TT	TT	TT	GT	TT	TT	TT	TT	TT	TT	TT	TT	TT	TT	TT	TT	TT	TT	TT	TT	TT	TT	TT	TT	TT	TT	TT	TT	TT	TT	GT	TT	TT	TT	GT	TT	GT
A,B	54	SNP915_88	CHR06	5419824	AA	AA	AA	AC	AA	AA	AC	AA	AA	AA	AA	AC	AA	AA	AA	AA	AA	AA	AA	AA	AA	AA	AA	AA	AA	AA	AA	AA	AA	AA	AA	AA	AC	AA	AA	AA	AA	AC	AC	AA	AA	AA	AC	AA	AC
A,B	55	Vvi_2021	CHR06	5724814	TC	CC	TC	CC	CC	CC	TC	TT	CC	CC	CC	TC	TC	CC	CC	CC	CC	CC	CC	CC	TC	CC	CC	CC	CC	CC	CC	TC	TC	CC	CC	CC	TC	CC	CC	TC	TC	CC	CC	TC	CC	CC	CC	TC	CC
A,B	56	SNP1393_62	CHR06	5944836	GG	GG	GG	GT	GG	GG	GG	GG	GT	GG	GG	GT	GG	GG	GG	GG	GG	GG	GG	GG	GG	GG	GG	GG	GT	GG	GG	GG	GG	GG	GG	GG	GT	GG	GG	GG	GG	GT	GT	GG	GG	GG	GT	GG	GT
A,B	57	SNP559_110	CHR06	16408820	GG	GA	GA	GA	GG	GG	GA	GA	GG	GA	GA	GA	GG	GA	GG	GA	GA	GG	GA	GA	GG	GA	GA	GG	GA	GA	GG	GA	GA	GA	GG	GA	GA	GA	GA	GG	GA	GA	GG	AA	GG	GA	GG	AA	GG
A,B	58	SNP1033_76	CHR06	20812642	GT	TT	GG	GT	GT	TT	TT	GT	GT	TT	TT	GT	GG	GT	GT	GT	GT	GT	GG	TT	TT	GG	GT	GT	GT	TT	GT	GT	TT	TT	TT	GT	GT	GT	GG	TT	TT	GT	GT	GT	TT	TT	TT	GT	TT
A,B,C	59	SNP691_139	CHR07	1127002	GG	GA	GA	GA	GG	GA	GG	GA	GG	GG	GG	GA	GG	GG	GG	GG	GG	GG	GG	GA	GG	GA	GA	GG	GA	GG	AA	GG	GG	GA	GA	GA	GG	GG	GG	GG	GG	GA	GG	GG	GA	GG	GG	GA	GG
A,B	60	SNP1347_100	CHR07	1388822	GG	GG	GG	GG	GA	GG	GG	AA	GG	AA	GG	GG	GA	GA	GG	GG	GA	GA	GG	GA	AA	GA	GG	GA	GA	GG	GA	GG	GG	GG	GG	GG	GG	GA	GG	GA	AA	GG	GA	GG	GG	GG	GA	GG	GA
A,B	61	Vvi_2623	CHR07	2278665	TT	GT	--	TT	TT	GT	TT	TT	GT	TT	TT	GG	TT	GT	TT	TT	TT	--	GT	TT	TT	TT	GT	GT	GT	TT	TT	TT	TT	GT	GT	TT	TT	TT	GT	TT	TT	GG	--	TT	GG	TT	TT	TT	--
A,B	62	SNP1465_42	CHR07	3126864	AC	AC	AC	AC	AA	AC	AA	AA	AC	AC	AA	AC	AA	AC	AA	AA	AC	AC	AC	AC	AC	AC	AC	AA	AC	AA	AC	AA	AA	AC	AC	AA	AA	AA	AA	AA	AA	AC	AC	AA	AC	AC	AA	AC	AC
A,B	63	Vvi_3400	CHR07	4508561	GT	GG	GT	GG	GT	TT	GT	TT	GT	GT	GG	TT	GG	GG	GT	GT	GT	GG	GG	GT	GT	GG	TT	GT	GT	GG	GT	GT	GG	GG	GT	GT	GT	GT	TT	GG	GT	TT	GG	GT	GG	GG	GT	GT	GT
A,B	64	SNP1397_215	CHR07	5702112	CC	TC	TC	CC	CC	CC	TC	CC	TC	TT	TC	CC	CC	CC	CC	CC	TT	CC	CC	TC	TC	CC	CC	TT	TC	TC	TC	CC	CC	CC	CC	CC	CC	TT	TC	CC	CC	CC	CC	TC	CC	TC	CC	CC	CC
A,B	65	SNP1583_159	CHR07	8141380	TC	CC	CC	TC	CC	TC	TC	TC	TC	CC	TC	CC	TT	CC	TC	CC	CC	CC	CC	CC	CC	TC	TC	CC	TC	TC	CC	TC	TC	CC	CC	CC	TT	CC	CC	TT	TT	CC	CC	TC	CC	CC	CC	TC	CC
A,B	66	SNP1015_67	CHR07	8839239	GG	GG	GA	GA	GA	GA	GG	GA	GG	GG	GG	GG	GG	GA	GG	GA	GA	GA	GA	GG	GG	GG	GG	GG	GG	GA	GG	GG	GG	GG	GG	GG	GG	GG	GG	GG	GA	GG	GA	GG	GG	GG	GG	GA	GG
A,B,C	68	SNP429_101	CHR07	16323689	TC	TC	TC	TC	TT	TC	CC	TT	TT	TT	TC	CC	TC	TT	TT	TT	CC	TT	TT	TC	TC	TC	TC	TT	TC	TC	TC	TC	TC	TC	TC	TT	TC	CC	TC	TC	TT	CC	TC	CC	CC	TT	TC	TT	TT
A,B	69	SNP1151_397	CHR07	16803628	GA	AA	AA	GG	AA	AA	AA	AA	GA	AA	GA	GA	AA	GA	GA	GA	AA	GA	GA	GA	AA	AA	GA	GG	AA	AA	AA	AA	GA	GA	AA	AA	GA	GA	GA	AA	AA	GA	GA	AA	AA	GA	GA	GA	AA
A,B	70	SNP1445_218	CHR07	18046355	GG	GG	GG	GA	AA	GG	GA	GA	GG	GA	GA	AA	GG	GA	GG	GG	GA	GG	GA	GA	GA	GA	GA	GG	GA	GA	GA	GA	GA	GG	GG	GG	GG	AA	GA	AA	GG	AA	GG	AA	AA	GG	AA	GG	GA
A,B	71	Vvi_377	CHR07	18700531	GG	GG	GT	TT	TT	GT	GT	GT	TT	TT	TT	TT	TT	TT	TT	GT	TT	GT	TT	GT	GT	TT	TT	TT	GT	TT	TT	TT	TT	TT	GT	TT	GT	TT	GT	TT	GG	TT	GT	GT	TT	GT	TT	TT	GT
A,B	72	SNP289_84	CHR08	275260	GA	GA	GA	GA	GA	GG	GA	GA	GG	GA	GA	GA	GA	GG	GA	GA	GG	GA	GG	GA	GA	GA	GA	GG	GG	GG	GA	GG	GA	GA	GG	AA	GG	GA	GG	GG	GA	GG	GA	GA	GG	AA	GG	GA	GG
A,B	73	SNP1327_56	CHR08	3264622	TT	TT	CC	CC	TC	TC	CC	TC	TC	TT	CC	TT	CC	TC	TT	TC	TC	CC	TC	TT	TT	CC	TC	TC	TC	CC	TC	TC	CC	TC	TT	TT	TT	CC	TC	TC	TC	CC	CC	TC	CC	TC	TC	CC	CC
A,B,C	74	SNP593_149	CHR08	3320936	TC	CC	TC	TC	TT	TC	TT	CC	TC	TT	TT	TT	TC	TC	TT	TC	TT	TT	TT	TT	TT	TC	TT	CC	TC	TC	TT	TC	TC	TT	TC	TT	TC	TC	TC	CC	TT	TC	TC	TT	TT	TC	TT	TC	TC
A,B	75	Vvi_1810	CHR08	4661848	GG	GA	GG	GA	GA	GA	AA	GA	GG	GA	GA	GA	GG	GG	AA	GA	GG	GA	GG	GG	GG	GG	GA	GG	GG	GG	GG	GG	GA	GA	GA	GA	AA	GG	GG	GG	GA	GG	GA	GA	GA	GA	GA	GA	GG
A,B	76	SNP699_311	CHR08	10702989	TT	TC	TC	TC	TT	TT	TT	TC	TT	TT	TT	TT	TT	TC	TT	TC	TC	TC	TC	TT	TT	TC	TC	TT	TT	TT	TC	TC	TC	TT	TT	TC	TT	TC	TC	TC	TC	TT	TC	TT	TT	TC	TT	TC	TC
A,B	77	SNP1323_155	CHR08	13401437	AC	AC	AC	CC	CC	CC	CC	CC	CC	AC	CC	AC	CC	CC	AC	CC	AC	CC	CC	AC	CC	AC	CC	CC	AA	AC	AA	AC	CC	CC	AC	AC	CC	AC	CC	AC	AC	AA	AC	CC	AC	CC	AC	CC	CC
A,B	78	SNP1553_395	CHR08	15008779	AA	AA	AA	AA	GA	GA	GA	GA	GA	GA	GA	AA	AA	GA	GG	GA	AA	GA	GA	GA	GA	GA	GA	GA	AA	AA	GG	AA	GA	GA	GA	GA	GA	GA	GG	GG	AA	GA	GA	GA	GA	GA	GA	AA	GA
A,B	79	SNP377_251	CHR08	16225752	AC	AA	AA	AA	AA	AC	AC	AA	CC	AC	CC	AC	AC	AC	CC	AC	AA	CC	AC	AA	AC	AA	AA	AC	AC	CC	CC	AC	AA	AC	AC	CC	CC	AA	CC	CC	AC	AC	AA	CC	AC	AA	AC	AC	CC
A,B	80	SNP865_80	CHR08	16261999	GT	GT	GT	GG	GT	GT	TT	GG	TT	GT	TT	GT	GT	GT	TT	TT	GT	TT	GT	TT	TT	GT	GT	GT	TT	TT	TT	GT	GT	TT	GT	--	TT	GT	TT	TT	GT	TT	GT	TT	GT	TT	TT	GT	TT
A,B	81	Vvi_2283	CHR08	17966199	GA	GA	GA	AA	AA	GA	AA	AA	GA	AA	GA	GA	GG	AA	AA	AA	GA	AA	AA	AA	AA	AA	AA	AA	GA	AA	GA	GA	AA	AA	GA	AA	GA	AA	AA	GA	GA	GA	AA	GA	GA	AA	GA	GA	GA
A,B	82	SNP1499_126	CHR08	18223218	TT	TT	TC	TT	TT	TT	TT	TT	TC	TT	TT	TT	TC	TT	TT	TT	TC	TT	TT	TT	TT	TT	TT	TT	TT	TT	TC	TT	TT	TT	TT	TT	TT	TC	TT	TC	TT	TT	TT	TC	TC	TT	TT	TT	TT
A,B	83	SNP1385_86	CHR08	18752867	TT	TT	GT	GT	GG	TT	TT	GG	TT	GT	GT	GT	TT	GT	GT	GT	GT	TT	GT	TT	TT	GG	GT	GT	TT	GT	GT	TT	GG	TT	TT	GG	TT	GT	GT	TT	GG	TT	GT	GT	GT	TT	GT	GG	GT
A,B	84	SNP1055_141	CHR08	21663948	AA	GA	AA	AA	GA	AA	AA	AA	AA	AA	AA	GA	AA	AA	AA	GA	AA	AA	AA	AA	AA	AA	AA	AA	AA	AA	AA	AA	GA	GA	AA	AA	AA	AA	GA	GA	AA	GA	AA	AA	AA	GA	GA	AA	AA
A,B	85	SNP1295_225	CHR08	21673257	TC	TC	TT	TC	TC	TC	TT	TT	TC	TC	TC	TC	TT	TT	TC	TC	TT	TT	TT	TT	TT	TT	TC	TC	TT	TC	TC	TC	TT	TT	TC	CC	TC	TC	TC	TC	TC	TT	TT	TC	CC	TC	TT	TC	TC
A,B	86	SNP881_202	CHR08	21758691	AA	GA	AA	AA	GA	AA	AA	AA	AA	AA	AA	AA	AA	AA	AA	GA	AA	AA	AA	AA	AA	AA	AA	AA	AA	AA	AA	AA	AA	GA	AA	AA	AA	AA	AA	AA	AA	AA	AA	AA	AA	GA	AA	AA	GA
A,B	87	SNP663_578	CHR09	429305	GA	GA	GA	GA	GG	GA	GG	GG	GA	AA	GA	GA	GG	AA	AA	GG	GA	GA	GA	GG	GA	GG	GG	GG	GG	GA	AA	GA	GG	AA	AA	GA	AA	GG	GG	GG	GA	GG	GG	GG	GA	GA	GG	GA	GA
A,B	88	Vvi_7871	CHR09	6356247	CC	CC	CC	TT	TC	CC	CC	CC	CC	CC	CC	TC	CC	TC	CC	TC	TC	CC	TT	TC	TC	CC	TC	CC	TC	CC	CC	CC	TC	CC	CC	CC	TC	CC	CC	CC	TC	TC	TC	CC	TC	CC	TC	TC	TC
A,B	89	SNP571_227	CHR09	20056555	GA	GG	GG	GG	GG	AA	GG	GG	GA	GA	GG	GG	GG	GA	GG	AA	GG	GG	GA	GA	GG	GA	GA	GA	GG	GG	GG	GA	GG	GA	GA	GA	GA	GA	GA	GA	GG	GG	GA	GA	AA	GG	AA	GG	AA
A,B	90	Vvi_10329	CHR09	21409416	TT	TT	TC	TC	TC	TT	TT	TT	TT	TC	TT	TC	TC	TC	TC	TT	TC	TT	TC	TT	TT	TC	TC	TT	TT	TT	CC	TT	TC	TT	TT	TC	TT	TT	TT	TT	CC	TT	TT	TT	TT	TT	TT	TC	TT
A,B	91	SNP649_567	CHR10	637973	CC	CC	TC	TC	CC	TC	CC	TT	TC	TC	CC	TT	TC	TC	TT	CC	TC	TC	TC	CC	TC	CC	CC	TC	TC	TC	TC	TC	TC	TC	TC	--	TC	CC	TC	TC	TC	TC	CC	TC	TC	CC	TC	CC	TC
A,B	92	SNP447_244	CHR10	5489212	TC	CC	TC	CC	CC	CC	TC	CC	TC	TT	CC	TC	TC	TC	TC	CC	CC	TC	TC	TC	CC	TC	TT	TC	TC	TT	CC	TC	TT	TC	TC	TC	TC	TC	CC	TC	TC	CC	TC	CC	CC	CC	TC	CC	TC
A,B	94	SNP947_288	CHR10	9111477	GA	GG	GA	GA	GG	GG	GA	GA	GA	GA	AA	GG	GA	GA	GG	GA	GG	GG	GA	GA	GA	GA	GA	GG	AA	GA	GG	AA	GA	AA	GA	GA	GA	AA	GG	GA	GA	GA	GA	AA	GA	GA	AA	GA	GA
A,B,C	95	SNP397_331	CHR10	13114131	CC	CC	CC	TC	TC	CC	TC	CC	CC	TC	CC	TT	TC	TT	CC	TC	CC	TC	TT	CC	TT	CC	CC	CC	CC	CC	TC	CC	CC	CC	CC	CC	TC	CC	TC	CC	CC	TC	TC	CC	CC	CC	TC	TC	CC
A,B	96	chr10_random_8699_C_T	CHR10_rand	8699	TC	CC	TC	TC	CC	TC	CC	TC	CC	TC	TC	TC	TC	TC	TC	TT	TC	CC	TC	TC	TC	TC	TC	TC	TT	TC	CC	TC	TT	CC	CC	CC	TT	TC	TC	TT	CC	TC	TC	TC	TC	CC	TT	TT	TC
A,B	97	chr10_random_46623_C_T	CHR10_rand	46623	TT	TC	CC	CC	CC	CC	CC	CC	CC	CC	CC	CC	TT	TT	CC	TT	TC	CC	TT	CC	TC	CC	TC	CC	TT	CC	CC	TC	TT	CC	CC	CC	TC	CC	--	TC	TC	CC	TC	TC	TC	TC	TT	TT	TT
A,B	98	chr10_random_53932_C_T	CHR10_rand	53932	CC	CC	TC	TC	TC	TC	CC	TT	CC	TC	TC	CC	CC	CC	TT	TC	TC	CC	CC	TC	CC	TC	TC	TT	CC	TC	CC	TC	TC	TC	TC	TC	TC	TC	TC	TC	TC	TC	CC	TC	CC	CC	CC	TC	CC
A,B	99	chr10_random_67014_C_T	CHR10_rand	67014	CC	TC	CC	CC	CC	TC	TT	TC	CC	CC	CC	CC	CC	CC	TC	CC	TC	TC	CC	CC	TC	CC	CC	CC	CC	CC	CC	TC	CC	TC	TT	TC	CC	CC	CC	CC	TT	CC	TC	TC	TC	CC	CC	CC	CC
A,B	102	chr10_random_88207_A_G	CHR10_rand	88207	GG	GG	GA	GA	GG	GA	GG	GA	GA	GA	GA	AA	GA	GA	GA	GA	GA	GA	GA	GA	GG	GA	GG	GA	GG	GA	GA	GG	GA	GG	GG	GA	GA	GA	AA	GA	GG	GA	GG	GG	GG	GG	GG	GA	GA
A,B	103	chr10_random_97379_A_C	CHR10_rand	97379	CC	CC	AC	CC	CC	AC	CC	AC	CC	AC	AC	CC	CC	CC	AC	CC	AC	CC	CC	CC	CC	CC	CC	AC	CC	AC	CC	CC	CC	CC	CC	CC	AC	AC	CC	AC	CC	AC	CC	CC	CC	CC	CC	CC	CC
A,B	106	chr10_random_146777_C_T	CHR10_rand	146777	CC	CC	CC	TC	CC	CC	CC	CC	TC	CC	TC	CC	CC	CC	CC	CC	CC	CC	CC	CC	CC	CC	CC	CC	CC	CC	CC	CC	CC	CC	CC	CC	CC	CC	CC	CC	CC	TC	CC	CC	CC	CC	CC	CC	CC
A,B	107	chr10_random_147138_A_C	CHR10_rand	147138	CC	CC	CC	AC	CC	CC	CC	AC	CC	CC	CC	AC	CC	AC	AC	AA	CC	CC	AC	AC	CC	AC	AC	CC	CC	CC	CC	AA	AC	AC	AC	AC	CC	CC	AC	CC	AC	CC	AC	AA	CC	CC	CC	AA	CC
A,B	108	chr10_random_157581_A_C	CHR10_rand	157581	AA	AC	AA	AA	AA	AC	AC	AA	AC	AA	AA	AC	AC	AC	AA	AA	AC	CC	AC	AC	AC	AA	AA	AA	AA	AA	AC	AA	AA	AA	AC	AC	AA	AA	AC	AA	AC	AA	AC	AA	AC	AA	AA	AA	AC
A,B	109	chr10_random_169297_A_G	CHR10_rand	169297	GG	GG	GA	GG	GG	GA	GG	GA	GG	GA	GA	GG	GG	GG	GA	GG	GA	GG	GG	GG	GG	GG	GG	GA	GG	GA	GG	GG	GG	GG	GG	GG	GA	GA	GG	GA	GG	GA	GG	GG	GG	GG	GG	GG	GG
A,B	111	ae_A_C_chr10_random_180028	CHR10_rand	180028	AA	AA	CC	AC	AC	AC	AA	AC	CC	CC	CC	AC	AC	AC	AC	AA	AC	AC	AC	AC	AA	AC	AC	CC	AA	CC	AC	AA	AA	AC	AA	AC	AC	CC	AC	AC	AA	CC	AA	AA	AA	AC	AA	AA	AC
A,B	112	chr10_random_189247_A_G	CHR10_rand	189247	GA	GA	GA	GG	GA	GA	GG	AA	GA	GA	GG	GA	GG	GA	GA	GG	AA	GG	GA	GA	GG	GG	AA	GA	GG	GA	GG	AA	GG	GA	GA	GA	GA	GG	GG	GG	AA	GA	GA	GA	GA	GA	GG	GA	GG
A,B	113	chr10_random_207287_A_G	CHR10_rand	207287	AA	GA	GA	GA	AA	GA	GA	AA	GA	AA	AA	GG	GA	GA	GA	GG	GA	GG	GG	GA	GA	GA	AA	GA	AA	GA	GA	AA	GA	GA	GA	GA	AA	GA	GG	GA	GA	AA	GA	AA	AA	GA	AA	GA	GA
A,B	114	chr10_random_210196_A_C	CHR10_rand	210196	AA	AA	AA	AA	AA	AA	AC	AC	AA	AC	AA	AA	AA	AA	AA	AA	AA	AA	AA	AA	AC	AC	AA	AA	AC	AA	AA	AC	AC	AC	AC	AC	AA	AA	AA	AA	AC	AC	AA	AA	AC	AA	AC	AA	AA
A,B	115	chr10_random_218605_A_C	CHR10_rand	218605	CC	CC	CC	CC	CC	CC	AC	CC	AC	AC	CC	CC	CC	CC	CC	CC	CC	CC	CC	CC	CC	AC	CC	CC	CC	CC	AC	CC	CC	CC	CC	CC	AC	CC	CC	CC	CC	CC	AC	CC	CC	CC	CC	CC	CC
A,B	116	chr10_random_230170_C_T	CHR10_rand	230170	CC	TC	CC	CC	CC	TC	CC	CC	CC	TC	CC	TC	TC	TT	TT	TC	TC	TC	TT	CC	CC	CC	CC	TC	CC	TC	CC	CC	CC	TC	TC	TC	TC	TC	TC	CC	CC	CC	CC	CC	TC	TC	TC	CC	CC
A,B	117	chr10_random_233796_G_T	CHR10_rand	233796	GG	GT	GG	GG	GG	GT	GG	GG	GG	GT	GG	GT	GT	TT	TT	GT	GT	GT	TT	GG	GG	GG	GG	GT	GG	GT	GG	GG	GG	GT	GT	GT	GT	GT	GT	GG	GG	GG	GG	GG	GT	GT	GT	GG	GG
A,B	118	chr10_random_249601_A_G	CHR10_rand	249601	AA	GA	GA	AA	AA	GG	GG	AA	GA	GA	AA	GA	GA	GG	GG	GG	GG	GA	GG	GG	AA	AA	GA	GA	AA	GG	AA	AA	AA	GA	GA	GA	GA	GA	GA	AA	GA	GA	GA	GA	GA	GA	GG	GA	GG
A,B,C	119	chr10_random_252956_A_G	CHR10_rand	252956	GA	GA	GA	GA	GA	GA	GA	GA	GA	GA	GA	GA	GA	GA	GA	GA	GA	GA	GA	GA	GA	GG	GA	GA	GA	GA	GA	GA	GA	GA	GA	GA	GA	GA	GA	GA	GA	GA	GA	GA	GA	GA	GA	GA	GA
A,B	120	chr10_random_271584_A_G	CHR10_rand	271584	GA	GG	GG	GA	GG	GG	GA	GG	GG	GG	GA	GG	GA	GG	GG	GG	GG	GG	GG	GG	GG	GG	GG	GG	GA	GG	GG	GA	GG	GG	GG	GA	GG	GA	GG	AA	GG	GG	GG	AA	GG	GG	GG	AA	GG
A,B	121	chr10_random_311334_A_G	CHR10_rand	311334	AA	AA	AA	GA	GA	GA	GA	GA	AA	AA	GA	GA	AA	AA	AA	AA	AA	AA	AA	GA	GA	AA	AA	AA	GA	GA	GA	AA	GA	AA	AA	AA	GA	AA	AA	AA	AA	AA	GA	AA	GA	AA	GA	AA	GA
A,B	122	chr10_random_322098_A_G	CHR10_rand	322098	GG	GG	GG	GA	GG	GG	GG	GG	GG	GA	GA	GG	GG	GG	GG	GG	GG	GG	GG	GG	AA	GA	GG	GG	GA	GG	GA	GG	GA	GG	GG	GG	GG	GG	GG	GG	GG	GA	GG	GG	GA	GG	GG	GG	GG
A,B	123	chr10_random_328404_G_T	CHR10_rand	328404	GG	GT	GT	GG	GG	GT	GG	GG	GG	GT	GG	GT	GT	GT	TT	GT	GT	GT	TT	GG	GG	GG	GG	GT	GG	GT	GG	GG	GG	GT	GT	GT	GT	GT	GT	GG	GG	GG	GG	GG	GT	GT	GT	GG	GG
A,B	124	chr10_random_341718_A_G	CHR10_rand	341718	GA	GA	AA	AA	GA	AA	AA	GA	GA	GA	AA	AA	AA	AA	AA	AA	AA	AA	AA	AA	GA	GA	GA	GA	AA	AA	GA	GA	AA	GA	GA	AA	AA	AA	AA	AA	GA	GA	AA	AA	AA	GA	AA	AA	AA
A,B	126	chr10_random_383417_C_T	CHR10_rand	383417	CC	CC	CC	CC	TC	TT	TT	TC	TC	CC	CC	TC	CC	CC	TC	CC	TC	TC	CC	CC	CC	CC	TC	CC	CC	CC	TC	TT	CC	TC	TC	TC	TC	CC	CC	TC	TC	CC	TC	TC	CC	TC	CC	CC	CC
A,B	127	chr10_random_386016_C_T	CHR10_rand	386016	TT	TT	TT	TT	TC	CC	CC	TC	TC	TT	TT	TC	TT	TT	TC	TT	TC	TC	TT	TT	TT	TT	TC	TT	TT	TT	TC	CC	TT	TC	TC	TC	TC	TT	TT	TC	TC	TT	TC	TC	TT	TC	TT	TT	TT
A,B	128	chr10_random_399354_A_C	CHR10_rand	399354	AC	AC	CC	AC	CC	CC	CC	AC	AC	CC	AC	CC	CC	AC	AC	AC	AC	CC	AC	AC	--	AC	AC	AA	AA	AA	CC	CC	AC	AC	AC	AC	CC	AC	CC	CC	AC	AC	CC	CC	AC	AC	CC	AC	CC
A,B	130	chr10_random_427301_A_C	CHR10_rand	427301	AA	AA	AA	AA	AC	CC	CC	AC	AC	AA	AA	AC	AA	AA	AC	AA	AC	AC	AA	AA	AA	AA	AC	AA	AA	AA	AC	CC	AA	AC	AC	AC	AC	AA	AA	AC	AC	AA	AC	AC	AA	AC	AA	AA	AA
A,B	132	chr10_random_441974_A_G	CHR10_rand	441974	GA	GA	AA	GA	AA	AA	AA	GA	GA	AA	AA	AA	AA	AA	GA	GA	AA	AA	AA	AA	AA	GA	GA	GG	GG	GA	AA	AA	GA	AA	GA	GA	AA	GA	AA	AA	GA	GA	AA	AA	GA	AA	AA	GA	AA
A,B	133	chr10_random_450408_A_G	CHR10_rand	450408	AA	GA	AA	GA	GG	GG	GG	GA	GA	GA	GA	GA	AA	GA	GG	GA	GA	GG	AA	AA	GA	GA	GA	GA	AA	GA	GG	GG	GA	GA	GG	GA	GA	GG	GA	GG	GA	GG	GA	GG	GG	GA	AA	GA	AA
A,B	135	chr10_random_467328_C_T	CHR10_rand	467328	CC	CC	CC	TC	TT	TT	TT	TC	TC	TC	TC	TC	CC	TC	TC	TC	TC	TT	CC	CC	TC	TC	TC	CC	CC	CC	TT	TT	CC	TC	TC	TC	TC	TC	TC	TT	TC	TC	TC	TT	TC	TC	CC	TC	CC
C	136	ae_G_A_chr10_random_558541	CHR10_rand	558541	GG	GG	GG	GG	GG	GG	GG	GG	GG	GG	GG	GG	GG	GG	GG	GG	GG	GG	GG	GG	GG	GG	GG	GG	GG	GG	GG	GG	GG	GG	GG	GG	GG	GG	GG	GG	GG	GG	GG	GG	GG	GG	GG	GG	GG
C	137	cn_G_A_chr10_random_563608	CHR10_rand	563608	GG	GG	GG	GG	GG	GG	GG	GG	GG	GG	GG	GG	GG	GG	GG	GG	GG	GG	GG	GG	GG	GG	GG	GG	GG	GG	GG	GG	GG	GG	GG	GG	GG	GG	GG	GG	GG	GG	GG	GG	GG	GG	GG	GG	GG
C	138	lb_G_T_chr10_random_571761	CHR10_rand	571761	GG	GG	GG	GG	GG	GG	GG	GG	GG	GG	GG	GG	GG	GG	GG	GG	GG	GG	GG	GG	GG	GG	GG	GG	GG	GG	GG	GG	GG	GG	GG	GG	GG	GG	GG	GG	GG	GG	GG	GG	GG	GG	GG	GG	GG
A,B	140	SNP197_82	CHR11	311765	CC	CC	AA	AC	CC	AC	AA	AC	AA	AC	AC	CC	AC	AA	AA	AC	AC	AA	AC	AC	CC	CC	AC	AC	AA	AC	AC	AC	AC	CC	CC	AC	--	AC	AC	AC	CC	AC	AA	AC	AC	AC	AC	CC	AC
A,B	141	SNP635_21	CHR11	803190	GG	GG	GA	GG	GG	GA	GA	GG	GG	GG	GG	GG	GG	GA	GG	GA	GG	GA	GG	AA	GG	GG	GG	GG	GG	GG	GG	GG	GG	GG	GG	GG	GG	GG	GA	GG	GG	GA	GA	GG	GA	GG	GG	GG	GA
A,B,C	142	SNP1011_337	CHR11	2575078	TC	TC	TT	TC	TC	TC	TT	TC	TC	TT	TT	TT	TC	TC	CC	TT	TT	TC	TC	TT	TC	TC	TT	TT	TC	TT	TT	TC	TC	TC	CC	CC	TC	TT	TT	TT	TC	TT	TC	TT	TC	TT	CC	TC	TC
A,B	143	SNP987_26	CHR11	4723176	GA	AA	AA	AA	GA	AA	AA	GG	GA	GA	AA	GA	GA	GG	GG	AA	AA	GA	GA	GG	GA	GG	GG	GA	AA	AA	AA	GA	GG	AA	AA	GA	AA	GA	GA	GA	GA	AA	AA	AA	GA	AA	GA	GA	AA
A,B	144	Vvi_10353	CHR11	19390306	GA	GG	GA	GG	GG	GG	AA	GA	GG	GA	GG	GA	GA	GA	GG	GA	GA	AA	GG	GG	GG	GG	GG	GG	GG	GG	GG	GG	GA	GA	GG	GG	GG	GG	GG	GG	GG	GA	GA	GG	GG	GA	GG	GA	GG
A,B	145	chr11_random_6185_A_G	CHR11_rand	6185	GA	AA	GG	GA	GG	GG	GG	GA	GA	GA	GG	GA	GA	GA	GG	GG	GG	GG	GA	GG	GG	AA	GA	GG	GG	AA	GG	GG	GA	AA	GA	GA	GG	AA	GG	GA	GA	GG	GG	GA	GG	GA	GG	AA	GG
A,B	147	chr11_random_21177_A_G	CHR11_rand	21177	GA	AA	AA	AA	AA	AA	GA	AA	AA	AA	AA	AA	AA	AA	AA	GG	GA	AA	AA	GA	GA	AA	GA	AA	AA	AA	GA	AA	AA	AA	AA	AA	GA	AA	AA	AA	GA	AA	GG	AA	GA	GA	AA	AA	GA
A,B	148	chr11_random_65847_A_G	CHR11_rand	65847	AA	AA	AA	GA	AA	AA	AA	AA	AA	AA	AA	AA	AA	GA	AA	AA	GA	GA	GA	AA	GA	AA	AA	AA	GA	AA	AA	AA	GA	AA	AA	AA	AA	AA	AA	AA	AA	AA	AA	AA	GA	AA	GG	AA	AA
A,B	149	lb_T_C_chr11_random_73019	CHR11_rand	73019	TT	TT	TC	TT	CC	TC	TC	TC	TT	TT	TT	TT	TT	TC	TC	TT	TT	CC	TT	TT	TC	TT	TT	CC	TC	TT	TT	TT	TC	TT	TT	TC	TT	TT	TC	TT	TT	CC	TT	TT	TC	TT	CC	TT	TT
A,B	150	chr11_random_74271_A_C	CHR11_rand	74271	AA	AA	AA	AA	AC	AA	AC	CC	AA	AA	AA	AA	AA	AC	AC	AC	AC	AC	AA	AA	AC	AC	AA	AC	AC	AC	AC	AA	AC	AA	AA	AC	AC	AC	AC	AA	AA	AA	AC	AA	AC	AC	CC	AA	AA
A,B	151	chr11_random_74982_C_T	CHR11_rand	74982	TT	TT	TT	TT	TT	TT	TT	TT	TT	TT	TT	TT	TT	TT	TT	TT	TT	TT	TT	TT	TT	TT	TT	TT	TT	TT	TT	TT	TT	TT	TT	TT	TT	TT	TT	TT	TT	TC	TT	TT	TT	TT	TT	TT	TT
A,B	152	chr11_random_79614_C_T	CHR11_rand	79614	TC	CC	TC	CC	CC	CC	TC	CC	TC	CC	CC	CC	CC	CC	TC	TC	CC	CC	CC	TT	TC	CC	TC	TC	CC	CC	CC	CC	CC	CC	CC	CC	TC	CC	CC	CC	TT	CC	TC	CC	TC	CC	CC	CC	TC
A,B	155	chr11_random_89872_A_C	CHR11_rand	89872	AA	AA	AA	AA	AC	AA	AC	CC	AA	AA	AA	AA	AA	AC	AC	AC	AC	AC	AA	AA	AC	AC	AA	AC	AC	AC	AC	AA	AC	AA	AA	AC	AC	AC	AC	AA	AA	AA	AC	AA	AC	AC	CC	AA	AA
A,B	157	chr11_random_114237_G_T	CHR11_rand	114237	GT	TT	GT	TT	TT	TT	TT	TT	GT	TT	TT	TT	TT	TT	GT	GT	TT	TT	TT	GG	GT	TT	GT	TT	TT	TT	TT	TT	TT	TT	TT	TT	GT	TT	TT	TT	GG	TT	GT	TT	GT	TT	TT	TT	GT
A,B	158	chr11_random_115837_A_G	CHR11_rand	115837	AA	AA	AA	AA	GA	AA	GG	GG	AA	AA	AA	AA	AA	GA	GA	GA	GA	GA	AA	AA	GA	GA	AA	GG	GA	GA	GA	AA	GA	AA	AA	GA	GA	GA	GA	AA	AA	GA	GA	AA	GA	GA	GG	AA	AA
A,B	159	chr11_random_130349_C_T	CHR11_rand	130349	CC	CC	CC	CC	TC	CC	TT	TT	CC	CC	CC	CC	CC	TC	TC	TC	TC	TC	CC	CC	TC	TC	CC	TT	TC	TC	TC	CC	TC	CC	CC	TC	TC	TC	TC	CC	CC	TC	TC	CC	TC	TC	TT	CC	CC
A,B	162	chr11_random_138839_C_T	CHR11_rand	138839	CC	CC	CC	CC	TC	CC	TT	TT	CC	CC	CC	CC	CC	TC	TC	TC	TC	TC	CC	CC	TC	TC	CC	TT	TC	TC	TC	CC	TC	CC	CC	TC	TC	TC	TC	CC	CC	TC	TC	CC	TC	TC	TT	CC	CC
A,B	163	chr11_random_151647_C_T	CHR11_rand	151647	TT	TT	TT	TT	TT	TT	TC	TT	TT	TT	TT	TT	TT	TT	TT	TT	TT	TT	TT	TT	TT	TT	TT	TC	TT	TT	TT	TT	TT	TT	TT	TT	TT	TT	TT	TT	TT	TT	TT	TT	TT	TT	TT	TT	TT
A,B	164	chr11_random_156352_A_C	CHR11_rand	156352	AC	CC	AA	AC	AA	AC	AA	AA	AC	CC	CC	CC	CC	AC	AA	AA	AA	AA	AC	AA	AA	AC	AC	AA	AC	AC	AC	CC	AC	CC	CC	AC	AA	AC	AC	CC	AA	AA	AA	CC	AA	AC	AA	CC	AC
A,B	166	chr11_random_157926_C_T	CHR11_rand	157926	TC	TT	TC	TT	TT	TT	TT	TT	TC	TT	TT	TT	TT	TT	TC	TC	TT	TT	TT	CC	TC	TT	TC	TT	TT	TT	TT	TT	TT	TT	TT	TT	TC	TT	TT	TT	CC	TC	TC	TT	TC	TT	TT	TT	TC
A,B	167	chr11_random_170242_A_C	CHR11_rand	170242	AA	AA	AA	AA	AC	AA	AC	CC	AA	AA	AA	AA	AA	AC	AC	AC	AC	AC	AA	AA	AC	AC	AA	AC	AC	AC	AC	AA	AC	AA	AA	AC	AC	AC	AC	AA	AA	AA	AC	AA	AC	AC	--	AA	AA
A,B	168	chr11_random_181957_C_T	CHR11_rand	181957	TC	CC	TT	CC	TC	TT	CC	CC	TC	TC	TT	TC	TC	CC	TC	TC	CC	TC	CC	TT	TC	CC	TC	CC	TC	CC	TC	TT	CC	CC	TC	CC	TC	CC	TC	TC	TT	CC	TC	TC	TC	CC	CC	CC	TT
A,B	169	chr11_random_232726_A_G	CHR11_rand	232726	GA	GG	GA	GA	GA	AA	AA	GA	GA	GA	AA	GA	GA	GA	GA	AA	AA	AA	GA	GA	AA	GA	GA	GA	AA	GA	AA	AA	GA	GG	GA	GG	AA	GA	GA	GA	AA	AA	AA	GA	AA	GA	AA	GG	AA
A,B	173	chr11_random_267776_C_T	CHR11_rand	267776	CC	CC	CC	CC	CC	CC	TC	TC	CC	CC	CC	CC	CC	TC	CC	TC	TC	TC	CC	CC	TC	TC	CC	CC	TC	TC	TC	CC	TC	CC	CC	CC	TC	TC	CC	CC	CC	CC	TC	CC	TC	TC	TT	CC	CC
A,B	174	SNP249_125	CHR12	149690	TC	TT	CC	TC	CC	CC	CC	CC	TC	CC	TC	CC	CC	CC	CC	TC	TC	CC	CC	TC	TC	CC	CC	CC	CC	CC	TC	CC	CC	CC	TC	TC	CC	CC	CC	TC	CC	CC	CC	CC	CC	TC	CC	CC	CC
A,B,C	175	SNP1215_138	CHR12	739916	CC	CC	TC	CC	TC	TT	TC	TC	TC	TT	TC	TC	TC	TT	CC	CC	TT	TC	TC	TC	TC	TC	TT	TT	TT	TC	TC	TT	CC	TT	TC	CC	TT	TT	TT	TC	TC	TT	TC	TT	TT	TC	TT	CC	TT
A,B	176	SNP557_104	CHR12	931989	GG	GG	GA	GG	GG	GA	GA	GG	GG	AA	GG	GG	GA	GA	GG	GG	AA	GA	GA	GG	GG	GA	GA	GA	GG	GG	GA	GA	GG	GA	GA	GG	GA	GA	GA	GA	GA	GA	GG	GA	GA	GG	GG	GG	GG
A,B	177	SNP569_266	CHR12	6668977	AA	GA	GA	GA	GG	GG	GA	GG	GG	GG	GG	GG	GA	GG	GA	AA	GG	GA	GG	GG	GG	GG	GG	GG	GG	GA	GA	GA	AA	AA	GA	AA	GG	GG	GA	GG	GG	GG	GA	AA	GG	AA	GG	GA	GA
A,B	178	Vvi_12882	CHR12	7768973	TC	TC	TC	TC	TT	TT	TC	TT	TC	TT	TT	TT	TC	TC	TT	TC	CC	TC	TT	TC	TT	TT	TT	TT	CC	TC	TC	TC	CC	CC	TC	TT	TT	TT	TC	TT	TC	TC	TC	CC	TT	CC	TT	TT	TC
A,B	179	SNP1119_176	CHR12	22228357	AC	AC	AC	AC	CC	AA	AC	CC	AC	CC	AC	AA	CC	AC	CC	CC	AC	AC	AC	AC	AC	AA	CC	CC	AA	AC	CC	AA	CC	AC	AA	CC	AC	CC	AC	CC	CC	AC	AC	CC	CC	CC	AA	AC	AC
A,B	180	chr12_random_37805_A_G	CHR12_rand	37805	AA	GA	GA	AA	AA	GA	AA	GA	GA	GA	GA	GA	GA	GA	AA	AA	GA	GA	GA	GA	GA	AA	GA	GA	GA	GA	AA	GA	AA	AA	GA	AA	AA	AA	AA	AA	GA	GA	--	AA	GA	AA	--	AA	--
A,B	181	chr12_random_54158_A_G	CHR12_rand	54158	GG	GA	AA	GG	GG	GA	GA	GA	GA	GA	GA	GA	AA	GA	GA	GG	GA	GA	AA	GA	AA	GA	AA	AA	GA	GA	GG	GA	AA	GA	GA	GA	GG	GG	GG	GG	GA	AA	GA	GA	GA	GA	GA	GA	GA
A,B,C	182	chr12_random_59215_A_G	CHR12_rand	59215	GA	GG	GA	GA	GG	GA	GG	GA	GG	GG	GG	GA	GG	GA	GA	GG	GA	GG	GG	GG	GG	GG	GG	GG	GG	GG	GA	GA	GA	GA	GA	GG	AA	GA	GG	GA	GG	GG	GG	GG	GA	GG	GA	GG	GG
A,B	183	chr12_random_60532_C_T	CHR12_rand	60532	TC	TT	TC	TC	TT	TC	TT	TC	TT	TT	TT	TC	TT	TC	TC	TC	TC	TT	TT	TT	TT	TT	TT	TT	TT	TT	TC	TC	TC	TC	TC	TC	CC	TC	TT	TC	TC	TT	TT	TT	TC	TT	TC	TT	TT
A,B,C	184	chr12_random_61721_G_T	CHR12_rand	61721	GT	GG	GT	GT	GG	GT	GG	GT	GG	GG	GG	GT	GG	GT	GT	GT	GT	GG	GG	GG	GG	GG	GG	GG	GG	GG	GT	GT	GT	GT	GT	GT	TT	GT	GG	GT	GT	GG	GG	GG	GT	GG	GT	GG	GG
A,B	185	chr12_random_68421_A_C	CHR12_rand	68421	CC	CC	CC	CC	CC	CC	CC	CC	CC	CC	CC	CC	AC	CC	CC	CC	CC	CC	CC	CC	AC	AC	CC	AC	CC	CC	CC	CC	AC	AC	CC	CC	CC	CC	CC	CC	CC	CC	CC	AC	CC	AC	CC	AC	CC
A,B	186	chr12_random_93502_A_C	CHR12_rand	93502	AA	AA	AA	AA	AA	AA	AA	AA	AA	AA	AA	AA	AC	AA	AA	AA	AA	AA	AA	AA	AC	AC	AA	AC	AA	AA	AA	AA	AC	AC	AA	AA	AA	AA	AA	AA	AA	AC	AA	AC	AA	AC	AA	AC	AA
A,B	187	chr12_random_95146_A_G	CHR12_rand	95146	GG	GG	GG	GA	GA	GA	GG	GG	GG	GG	GA	GA	GG	GG	GA	GG	GG	GG	GG	GG	GG	GA	GG	GG	GG	GG	GG	GG	GG	GG	GG	GA	GG	GG	GA	GG	GG	GG	GG	GG	GA	GG	GA	GA	GG
C	188	chr12_random_95448_A_C	CHR12_rand	95448	CC	CC	CC	CC	CC	CC	AC	CC	CC	CC	CC	CC	CC	CC	CC	CC	CC	CC	CC	CC	CC	CC	CC	CC	CC	CC	CC	CC	CC	CC	CC	CC	CC	CC	CC	CC	CC	CC	CC	CC	CC	CC	CC	CC	CC
A,B	189	chr12_random_96318_A_C	CHR12_rand	96318	AC	AA	AA	AC	AC	AA	AA	AA	AC	AA	AC	AA	AA	AC	AA	AA	AC	AA	AA	AA	AA	AA	AA	AA	AA	AC	AA	AA	AA	AA	AA	AA	AA	AA	AA	AA	AA	AA	AA	AA	AA	AA	AC	AA	AA
A,B,C	192	chr12_random_118498_A_G	CHR12_rand	118498	GG	GA	GA	GG	GG	GG	GA	GA	GG	GA	GG	GG	AA	GA	GG	GG	GA	GA	AA	GA	AA	GA	AA	AA	GA	GG	GG	GA	GA	GA	GA	GG	GG	GG	GG	GG	GA	GA	GA	GA	GG	GA	GG	GA	GA
A,B	193	chr12_random_119460_A_C	CHR12_rand	119460	AC	AA	AC	AC	AC	AA	CC	AA	AA	AA	AC	AA	AA	AC	AC	CC	AC	AA	AA	AA	AA	AA	AA	AA	AA	AA	AA	AA	AC	AA	AA	--	AA	AC	AA	AC	AC	AC	AA	AA	AA	AA	AC	AA	AA
A,B	194	chr12_random_128731_C_T	CHR12_rand	128731	CC	CC	CC	CC	CC	CC	TC	CC	CC	CC	CC	CC	TC	CC	CC	CC	CC	CC	CC	CC	TC	TC	CC	TC	CC	CC	CC	CC	TC	TC	CC	CC	CC	CC	CC	CC	CC	TC	CC	TC	CC	TC	CC	TC	CC
A,B	195	chr12_random_143975_C_T	CHR12_rand	143975	CC	CC	CC	CC	CC	CC	TC	CC	CC	CC	CC	CC	TC	CC	CC	CC	CC	CC	CC	CC	TC	TC	CC	TC	CC	CC	CC	CC	TC	TC	CC	CC	CC	CC	CC	CC	CC	CC	CC	--	CC	--	CC	TC	CC
A,B	196	chr12_random_145777_C_T	CHR12_rand	145777	TT	TC	TC	TT	TT	TT	TC	TC	TT	TC	TT	TT	TC	TC	TT	TT	TC	TC	CC	TC	CC	TC	CC	CC	TC	TT	TT	TC	TC	TC	TC	TT	TT	TT	TT	TT	TC	TC	TC	TC	TT	TC	TT	TC	TC
A,B	197	chr12_random_146058_C_T	CHR12_rand	146058	TT	TC	TC	TT	TT	TT	TC	TC	TT	TC	TT	TT	TC	TC	TT	TT	TC	TC	CC	TC	CC	TC	CC	CC	TC	TT	TT	TC	TC	TC	TC	TT	TT	TT	TT	TT	TC	TC	TC	TC	TT	TC	TT	TC	TC
A,B	198	chr12_random_146464_C_T	CHR12_rand	146464	CC	TC	TT	TC	TT	TT	TC	TT	CC	TC	TT	TT	TC	TC	TC	TT	TC	TC	TT	TC	TT	TT	TT	TT	TC	CC	TC	TT	TT	TT	TT	TC	TT	TT	TC	TT	TT	TC	TC	TC	TT	TC	TC	TT	TC
A,B	199	chr12_random_153719_C_T	CHR12_rand	153719	CC	CC	TC	TC	TT	TT	CC	TC	CC	CC	TT	TT	CC	CC	TC	TT	CC	CC	CC	CC	CC	TC	CC	CC	CC	CC	TC	TC	TC	TC	TC	TC	TT	TT	TC	TT	TC	CC	CC	CC	TT	CC	TC	TC	CC
A,B	200	chr12_random_166372_C_T	CHR12_rand	166372	TT	TT	TC	CC	CC	CC	TT	TC	TT	TT	CC	CC	TT	TT	TC	CC	TT	TT	TT	TT	TT	TC	TT	TT	TT	TT	TC	TC	TC	TC	TC	TC	CC	CC	TC	CC	TC	TT	TT	TT	CC	TT	CC	TC	TT
A,B	201	chr12_random_167447_C_T	CHR12_rand	167447	CC	TC	TC	CC	CC	CC	TC	TC	CC	TC	CC	CC	TC	TC	CC	CC	TC	TC	TT	TC	TT	TC	TT	TT	TC	CC	CC	TC	TC	TC	TC	CC	CC	CC	CC	CC	TC	TC	TC	TC	CC	TC	CC	TC	TC
A,B	202	chr12_random_168397_C_T	CHR12_rand	168397	TT	TT	TT	TT	TT	TT	TC	TT	TT	TT	TT	TT	TC	TT	TT	TT	TT	TT	TT	TT	TC	TC	TT	TC	TT	TT	TT	TT	TC	TC	TT	TT	TT	TT	TT	TT	TT	TT	TT	TC	TT	TC	TT	TC	TT
A,B	203	chr12_random_186534_C_T	CHR12_rand	186534	TT	TT	TT	TT	TT	TC	TT	TC	TT	TT	TT	TC	TT	TT	TC	TT	TT	TT	TT	TT	TT	TT	TT	TT	TT	TT	TC	TC	TT	TC	TC	TT	CC	TC	TT	TC	TT	TT	TT	TT	TC	TT	TT	TT	TT
A,B	205	chr12_random_198035_C_T	CHR12_rand	198035	TC	TT	TT	TC	TT	TT	TT	TT	TT	TT	TT	TT	TT	TC	TT	TT	TC	TT	TT	TT	TT	TT	TT	TT	TT	TT	TT	TT	TT	TT	TT	TT	TT	TT	TT	TT	TT	TT	TT	TT	TT	TT	TC	TT	TT
A,B	206	chr12_random_202917_A_G	CHR12_rand	202917	GG	GG	GG	GG	GA	GA	GG	GA	GG	GG	GA	GA	GG	GG	GA	GA	GG	GG	GG	GG	GG	GG	GG	GG	GG	GG	GA	GA	GG	GA	GA	GA	AA	GA	GG	GA	GA	GG	GG	GG	GA	GG	GG	GG	GG
A,B	207	chr12_random_205913_A_G	CHR12_rand	205913	AA	AA	GA	GA	GG	GG	AA	GA	AA	AA	GG	GG	AA	AA	GA	GG	AA	AA	AA	AA	AA	GA	AA	AA	AA	AA	GA	GA	GA	GA	GA	GA	GG	GG	GA	GG	GA	AA	AA	AA	GG	AA	GA	GA	AA
A,B	208	chr12_random_207605_C_T	CHR12_rand	207605	TC	TT	TT	TC	TT	TT	TC	TT	TT	TT	TT	TT	TC	TC	TT	TT	TC	TT	TT	TT	TT	TT	TT	TT	TT	TT	TT	TT	TT	TT	TT	TT	TT	TT	TT	TT	TT	TT	TT	TT	TT	TT	TC	TT	TT
A,B	211	chr12_random_219163_A_G	CHR12_rand	219163	GA	AA	--	GG	AA	AA	GA	AA	AA	--	AA	AA	AA	GA	--	AA	GA	AA	AA	AA	AA	AA	AA	AA	AA	AA	AA	AA	AA	AA	AA	AA	AA	AA	AA	AA	AA	AA	--	AA	AA	AA	GA	AA	AA
C	213	be_C_T_chr12_random_248467	CHR12_rand	248467	CC	CC	CC	CC	CC	CC	CC	CC	CC	CC	CC	CC	CC	CC	CC	CC	CC	CC	CC	CC	CC	CC	CC	CC	CC	CC	CC	CC	CC	CC	CC	CC	CC	CC	CC	CC	CC	CC	CC	CC	CC	CC	CC	CC	CC
C	214	li_C_T_chr12_random_348313	CHR12_rand	348313	CC	CC	CC	CC	CC	CC	CC	CC	CC	CC	CC	CC	CC	CC	CC	CC	CC	CC	CC	CC	CC	CC	CC	CC	CC	CC	CC	CC	CC	CC	CC	CC	CC	CC	CC	CC	CC	CC	CC	CC	CC	CC	CC	CC	CC
A,B	219	chr12_random_910822_G_T	CHR12_rand	910822	TT	TT	TT	TT	TT	GT	TT	TT	TT	TT	GT	GT	TT	TT	TT	TT	TT	TT	TT	TT	TT	TT	TT	TT	TT	TT	TT	TT	TT	TT	TT	TT	TT	TT	TT	TT	TT	TT	TT	TT	GT	TT	GT	TT	TT
A,B	220	chr12_random_920266_G_T	CHR12_rand	920266	GG	GG	GG	GG	GG	GT	GG	GG	GG	GG	GT	GT	GG	GG	GG	GG	GG	GG	GG	GG	GG	GG	GG	GG	GG	GG	GG	GG	GG	GG	GG	GG	GG	GG	GG	GG	GG	GG	GG	GG	GT	GG	GT	GG	GG
A,B	221	chr12_random_922301_A_G	CHR12_rand	922301	AA	AA	AA	GA	AA	GG	GG	GA	GA	AA	GA	GG	GG	GA	GA	AA	GA	AA	AA	AA	GA	GA	GA	GA	AA	GA	GA	GA	GA	GG	GA	AA	GG	GA	AA	GA	AA	GA	AA	GA	GG	GA	GG	GA	AA
A,B	222	chr12_random_922499_C_T	CHR12_rand	922499	TT	TT	TT	TC	TT	TT	TC	TT	TT	TT	TT	TT	TC	TC	TT	TT	TC	TT	TT	TT	TC	TT	TC	TC	TT	TT	TT	TT	TC	TC	TT	TT	TT	TT	TT	TT	TT	TT	TT	TC	TT	TC	TC	TT	TT
A,B	223	chr12_random_923500_A_G	CHR12_rand	923500	GG	GG	GG	GG	GG	GA	GG	GG	GG	GG	GA	GA	GG	GG	GG	GG	GG	GG	GG	GG	GG	GG	GG	GG	GG	GG	GG	GG	GG	GG	GG	GG	GG	GG	GG	GG	GG	GG	GG	GG	GA	GG	GA	GG	GG
A,B	224	chr12_random_925063_A_G	CHR12_rand	925063	AA	AA	AA	GA	AA	GG	GG	GA	AA	AA	GA	GG	GG	GA	GA	AA	GA	AA	AA	AA	GA	GA	GA	GA	AA	AA	GA	GA	GA	GG	GA	AA	GG	GA	AA	GA	AA	GA	AA	GA	GG	GA	GG	GA	AA
A,B	225	chr12_random_930387_C_T	CHR12_rand	930387	CC	CC	CC	CC	CC	TC	CC	CC	CC	CC	TC	TC	CC	CC	CC	CC	CC	CC	CC	CC	CC	CC	CC	CC	CC	CC	CC	CC	CC	CC	CC	CC	CC	CC	CC	CC	CC	CC	CC	CC	TC	CC	TC	CC	CC
A,B	226	chr12_random_935997_C_T	CHR12_rand	935997	TT	TT	TT	TC	TT	CC	CC	TC	TC	TT	TC	CC	CC	TC	TC	TT	TC	TT	TT	TT	TC	TC	TC	TC	TT	TC	TC	TC	TC	CC	TC	TT	CC	TC	TT	TC	TT	TC	TT	TC	CC	TC	CC	TC	TT
A,B	227	chr12_random_937496_A_C	CHR12_rand	937496	AA	AA	AA	AC	AA	AC	AC	AC	AA	AA	AA	AC	CC	AC	AC	AA	AC	AA	AA	AA	AC	AC	AC	AC	AA	AA	AC	AC	AC	CC	AC	AA	CC	AC	AA	AC	AA	AA	AA	AC	AC	AC	AC	AC	AA
A,B	228	chr12_random_957645_A_G	CHR12_rand	957645	GG	GG	GG	GA	GG	GA	GA	GA	GG	GG	GG	GA	AA	GA	GA	GG	GA	GG	GG	GG	GA	GA	GA	GA	GG	GG	GA	GA	GA	AA	GA	GG	AA	GA	GG	GA	GG	GG	GG	GA	GA	GA	GA	GA	GG
A,B	230	lb_T_C_chr12_random_1110451	CHR12_rand	1110451	TT	TT	TT	TT	TC	TC	TC	TC	TC	TT	TT	TC	TT	TT	TC	TT	TC	--	TT	TT	TT	TT	TC	TT	TT	TT	TC	TC	TT	TC	TC	TC	TC	TT	TT	TC	TC	TT	TT	TC	TT	TC	TT	TT	TT
C	232	be_G_A_chr12_random_1243592	CHR12_rand	1243592	GG	GG	GG	GG	GG	GG	GG	GG	GG	GG	GG	GG	GG	GG	GG	GG	GG	GG	GG	GG	GG	GG	GG	GG	GG	GG	GG	GG	GG	GG	GG	GG	GG	GG	GG	GG	GG	GG	GG	GG	GG	GG	GG	GG	GG
A,B	234	Vvi_4146	CHR13	3293433	CC	CC	CC	TC	CC	CC	CC	CC	CC	TC	CC	TC	CC	TC	CC	CC	CC	TC	TC	TC	TC	CC	TC	TT	CC	CC	TC	TC	CC	TC	TC	CC	CC	TC	TT	TT	CC	CC	CC	CC	CC	CC	CC	TC	CC
A,B	235	SNP697_296	CHR13	5613947	AA	AA	AA	AA	AA	GA	AA	AA	AA	AA	AA	AA	AA	AA	AA	AA	AA	GA	AA	AA	AA	AA	AA	AA	AA	GA	AA	AA	AA	AA	AA	AA	AA	AA	AA	GA	GA	AA	AA	AA	AA	AA	AA	AA	AA
A,B	236	SNP351_85	CHR13	18211518	CC	TT	CC	CC	TC	CC	CC	TT	TC	TT	CC	TC	TC	TT	TT	CC	TC	TT	TT	TC	CC	TC	TT	TC	TC	CC	TC	TC	CC	TC	TC	--	TC	TC	CC	TC	CC	CC	--	TC	CC	TC	TC	CC	TT
A,B	237	Vvi_7387	CHR13	18841046	GG	AA	GG	GA	GG	GA	GA	GA	AA	AA	GG	AA	AA	GA	GA	GG	GG	AA	AA	GA	GG	AA	AA	GA	GA	GG	GG	GG	GA	GA	GA	GA	GA	GA	AA	AA	GA	GG	AA	GA	GG	GA	GA	GA	AA
A,B	238	ae_C_T_chr13_random_193983	CHR13_rand	193983	CC	TC	CC	CC	CC	CC	CC	TC	TC	CC	CC	CC	CC	CC	CC	CC	TC	CC	CC	CC	CC	CC	CC	TC	CC	CC	CC	TC	CC	TC	TC	CC	CC	CC	TC	CC	CC	CC	CC	CC	CC	CC	CC	CC	CC
A,B	241	chr13_random_307173_C_T	CHR13_rand	307173	CC	CC	CC	CC	CC	CC	CC	CC	CC	CC	CC	CC	CC	CC	CC	CC	CC	CC	CC	CC	CC	CC	CC	CC	CC	TC	CC	CC	CC	CC	CC	TC	CC	CC	CC	CC	CC	CC	CC	CC	CC	CC	CC	CC	CC
A,B	242	chr13_random_346040_C_T	CHR13_rand	346040	TC	TC	TC	TC	TC	TT	TC	TC	TC	TC	TC	TC	TC	TC	TC	TC	TC	TC	TC	TC	TT	TC	TC	TC	TC	TC	TC	TT	TC	TC	TC	TT	TC	TC	TC	TC	TC	TC	TC	TC	TC	TC	TC	TC	TC
A,B	243	chr13_random_348307_A_G	CHR13_rand	348307	GG	GG	GG	GG	AA	GA	GA	GA	GG	GA	GG	GG	GG	AA	GA	GA	GG	GA	AA	AA	GA	GG	GA	GG	GG	GA	GG	GA	GG	GA	GA	AA	GG	GG	GG	GG	GG	AA	GA	GA	GG	GG	GG	GG	GA
A,B	244	chr13_random_379389_C_T	CHR13_rand	379389	TT	TC	TT	TT	TT	TT	TT	TT	TC	TT	TT	TT	TT	TT	TT	TT	TC	TT	TT	TT	TT	TT	TT	TT	TT	TC	TT	TT	TT	TC	TT	TC	TT	TC	TT	TT	TT	TT	TT	TC	TT	TC	TT	TT	TT
A,B	245	chr13_random_386355_G_T	CHR13_rand	386355	GT	TT	GG	GG	GT	GT	GT	GT	GT	GT	GG	GG	GG	GT	GT	GG	GT	GT	GT	GG	GT	GT	GT	GG	GG	GT	GT	GT	GG	GT	GT	GT	GT	GT	GT	GT	GG	GG	GT	GT	GT	GT	GG	GG	GG
A,B	246	chr13_random_426333_C_T	CHR13_rand	426333	TC	CC	TT	--	CC	CC	CC	CC	CC	CC	TT	CC	CC	CC	CC	TC	TC	CC	CC	CC	CC	CC	CC	TC	TC	TC	TC	CC	TC	CC	CC	CC	CC	TC	CC	CC	TC	CC	CC	CC	TC	TC	--	TC	CC
A,B	247	chr13_random_429885_C_T	CHR13_rand	429885	CC	CC	CC	TC	CC	TC	CC	CC	TC	TC	CC	TT	TC	CC	CC	TC	CC	CC	CC	TC	TC	CC	TC	TC	TC	CC	CC	TC	CC	TC	TC	CC	TC	CC	CC	CC	TC	TC	CC	TC	CC	CC	TC	CC	--
A,B	252	chr13_random_909390_A_G	CHR13_rand	909390	GA	GA	GG	GG	GA	GA	GA	AA	GG	AA	GG	GA	GG	AA	GA	GG	GA	AA	AA	GA	GA	GA	AA	GA	GA	GG	GA	GA	GG	GG	GA	GG	AA	GA	GA	GA	GA	GG	GA	GG	GA	GG	GA	GG	AA
A,B	253	chr13_random_915366_A_G	CHR13_rand	915366	GG	GG	GG	GG	GG	GG	GG	GG	GG	GG	GG	GG	GG	GG	GG	GG	GG	GG	GG	GG	GG	GG	GG	GG	GG	GG	GG	GG	GG	GG	GG	GG	GG	GG	GG	GG	GG	GA	GG	GG	GA	GG	GG	GG	GG
A,B,C	254	chr13_random_916529_A_C	CHR13_rand	916529	AC	AA	AA	AA	AA	CC	AC	AA	AA	AA	AA	AA	AA	AA	AA	AC	AA	AA	AA	AC	CC	AA	AA	AA	AA	AC	AA	AC	AA	AC	AC	AC	AC	AA	AA	AA	AA	AA	AA	AC	AA	AA	AA	AA	AA
A,B	255	chr13_random_930984_A_G	CHR13_rand	930984	AA	AA	AA	AA	GA	AA	AA	GA	AA	AA	AA	AA	GA	AA	AA	AA	AA	AA	AA	AA	AA	GA	AA	AA	AA	AA	AA	AA	AA	AA	AA	AA	AA	GA	AA	AA	AA	GA	AA	AA	AA	AA	AA	AA	AA
A,B	256	chr13_random_942773_C_T	CHR13_rand	942773	TT	TT	TT	TT	TC	TT	TT	TC	TT	TT	TT	TT	TC	TT	TT	TT	TT	TT	TT	TT	TT	TC	TT	TT	TT	TT	TT	TT	TT	TT	TT	TT	TT	TC	TT	TT	TT	TC	TT	TT	TT	TT	TT	TT	TT
A,B	257	chr13_random_1054993_C_T	CHR13_rand	1054993	CC	TC	CC	TC	TT	CC	TC	TC	TT	TC	CC	TT	TC	TT	CC	CC	TC	TC	TT	TC	CC	TC	TT	TC	TC	CC	CC	CC	TC	TC	CC	CC	TC	CC	TC	TC	CC	CC	TC	TC	CC	TC	TC	TC	TT
A,B	258	chr13_random_1055717_C_T	CHR13_rand	1055717	TC	TT	TT	TT	CC	TC	TC	TC	TT	TC	TT	TC	TC	CC	TT	TT	TC	TC	CC	TC	TC	TC	CC	TC	TC	TT	TT	TT	TT	TT	TT	TT	CC	TT	TT	TT	TT	TT	TT	TT	TT	TT	TC	TT	CC
A,B	259	chr13_random_1064180_A_G	CHR13_rand	1064180	GA	AA	AA	AA	GG	GA	GA	GA	AA	GG	AA	GA	GG	GG	AA	AA	GA	GA	GG	GA	GA	GA	GG	GA	GA	AA	AA	AA	AA	AA	AA	AA	GG	AA	AA	AA	GA	AA	AA	AA	AA	AA	GA	AA	GG
A,B	260	chr13_random_1083770_A_G	CHR13_rand	1083770	AA	AA	AA	AA	GG	AA	AA	GA	AA	GG	AA	GA	GG	GG	AA	AA	GA	GA	GG	GA	AA	GA	GG	GA	GA	AA	AA	AA	AA	AA	AA	AA	GA	AA	AA	AA	GA	AA	AA	AA	AA	AA	GA	AA	GG
A,B	261	chr13_random_1091710_G_T	CHR13_rand	1091710	TT	TT	TT	TT	GG	TT	TT	GT	TT	GG	TT	GT	GG	GG	TT	TT	GT	GT	GG	GT	TT	GT	GG	GT	GT	TT	TT	TT	TT	TT	TT	TT	GT	TT	TT	TT	GT	TT	TT	TT	TT	TT	GT	TT	GG
A,B	264	chr13_random_1113544_C_T	CHR13_rand	1113544	TT	TT	TT	TT	CC	TT	TT	TC	TT	TC	TT	TC	TC	CC	TT	TT	TC	TC	CC	TC	TT	TC	CC	TC	TC	TT	TT	TT	TT	TT	TT	TT	TC	TT	TT	TT	TT	TT	TT	TT	TT	TT	TC	TT	CC
A,B,C	265	chr13_random_1117647_A_G	CHR13_rand	1117647	GG	GG	GG	GA	GA	GG	GA	GA	GA	GG	GG	GA	GA	GG	GG	GG	GG	GG	GG	GG	GG	GA	GG	GG	GG	GG	GG	GG	GG	GG	GG	GG	GG	GG	GG	GG	GG	GG	GA	GG	GG	GG	GG	GG	GG
A,B	267	chr13_random_1136637_A_G	CHR13_rand	1136637	AA	GA	AA	AA	AA	AA	AA	AA	AA	GA	AA	GA	AA	GG	GG	AA	GA	GA	GG	GA	AA	AA	GG	GA	GA	AA	GA	GA	GA	AA	GA	GA	GA	GA	GA	GA	AA	AA	AA	AA	AA	AA	GA	GA	GG
A,B	268	chr13_random_1137256_C_T	CHR13_rand	1137256	CC	CC	CC	TC	TC	CC	TC	TC	TC	CC	CC	TC	TC	CC	CC	CC	CC	CC	CC	CC	CC	TC	CC	CC	CC	CC	CC	CC	CC	CC	CC	CC	CC	CC	CC	CC	CC	CC	TC	CC	CC	CC	CC	CC	CC
A,B	270	chr13_random_1219591_A_G	CHR13_rand	1219591	GA	GA	GG	GG	GA	GA	GA	GG	GA	AA	GG	GA	GA	AA	GA	GA	GA	GA	AA	AA	GA	GA	AA	GA	GA	GA	GG	GA	GA	AA	GA	AA	GA	GA	GA	GA	GA	AA	GG	AA	GA	GA	GA	GA	AA
A,B	271	chr13_random_1258174_A_G	CHR13_rand	1258174	AA	GG	AA	--	AA	AA	GA	GA	GG	GA	AA	GG	GG	GG	GA	AA	GA	GG	GG	GA	AA	GG	GG	GA	GA	AA	GA	GA	GA	GA	GA	AA	GA	GA	GG	GG	AA	--	GG	GA	GA	GA	--	GA	GG
A,B	273	chr13_random_1538010_A_C	CHR13_rand	1538010	CC	AA	CC	AC	AA	AC	AA	AA	AA	AA	CC	AC	AA	AC	AC	AA	AC	AA	AA	AA	AC	AA	AA	AC	AC	AC	CC	AC	AC	AA	AA	AA	AC	CC	AA	AA	AC	AC	AA	AA	AC	AC	AC	AC	AA
A,B	274	chr13_random_1540838_A_G	CHR13_rand	1540838	AA	AA	AA	AA	AA	AA	AA	AA	AA	AA	AA	AA	AA	AA	AA	AA	AA	AA	AA	AA	AA	AA	AA	AA	AA	GA	AA	AA	AA	AA	AA	AA	AA	AA	AA	AA	AA	AA	AA	AA	AA	AA	AA	AA	AA
A,B	275	chr13_random_1543802_A_G	CHR13_rand	1543802	AA	AA	--	--	GG	GA	GA	GG	AA	AA	AA	AA	AA	AA	AA	GA	AA	GG	GA	AA	AA	GA	AA	GA	AA	AA	AA	AA	AA	AA	AA	GA	AA	AA	GA	GA	AA	AA	GG	AA	GA	AA	--	AA	--
A,B	276	chr13_random_1555552_A_G	CHR13_rand	1555552	GG	GG	GG	GA	GG	GG	GA	GG	GA	GA	GG	GA	GG	GG	GA	GA	GA	GA	GA	GA	GG	GG	GG	GA	GG	GA	GG	GG	GA	GG	GG	GA	GG	GA	GA	GA	GG	GG	GA	GG	GG	GG	GG	GA	GA
A,B	277	chr13_random_1571864_C_T	CHR13_rand	1571864	CC	CC	CC	CC	CC	TC	CC	TC	CC	CC	CC	CC	CC	CC	CC	CC	CC	TC	CC	CC	CC	TC	CC	CC	CC	CC	CC	CC	CC	CC	CC	CC	CC	CC	TC	TC	CC	CC	TC	CC	CC	CC	CC	CC	CC
A,B	278	chr13_random_1584512_G_T	CHR13_rand	1584512	TT	TT	TT	TT	TT	GT	TT	GT	TT	GG	TT	TT	GT	GT	TT	TT	TT	GG	GT	GT	TT	GT	GT	TT	TT	TT	TT	TT	GT	TT	TT	TT	TT	TT	GG	GG	TT	TT	GT	TT	TT	TT	TT	GT	GT
A,B	279	chr13_random_1599816_A_G	CHR13_rand	1599816	GG	GG	GG	GG	GG	GA	GG	GA	GG	GG	GG	GG	GG	GG	GG	GG	GG	GA	GG	GG	GG	GA	GG	GG	GG	GG	GG	GG	GG	GG	GG	GG	GG	GG	GA	GA	GG	GG	GA	GG	GG	GG	GG	GG	GG
A,B	280	chr13_random_1600792_G_T	CHR13_rand	1600792	GG	GG	GG	GG	GG	GG	GT	GG	GG	GG	GG	GG	GG	GG	GG	GT	GT	GG	GG	GT	GT	GG	GG	GG	GG	GT	GG	GT	GG	GT	GT	GG	GG	GG	GG	GG	GG	GT	GT	GT	GG	GG	GG	GG	GG
A,B	283	chr13_random_1620637_A_G	CHR13_rand	1620637	GG	GG	GG	GG	GG	GG	GA	GG	GG	GA	GG	GG	GA	GG	GG	GG	GA	GA	GA	GA	GG	GG	GG	GG	GG	GG	GG	GG	GA	GG	GG	GG	GG	GG	GA	GA	GG	GA	GA	GG	GG	GG	GG	GA	GA
A,B	285	chr13_random_1638257_C_T	CHR13_rand	1638257	CC	CC	CC	CC	CC	TC	CC	TC	CC	TT	CC	CC	TC	TC	CC	CC	CC	TT	TC	TC	CC	TC	TC	CC	CC	CC	CC	CC	TC	CC	CC	CC	CC	CC	TT	TT	CC	CC	TT	CC	CC	CC	CC	TC	TC
A,B	286	chr13_random_1651006_A_G	CHR13_rand	1651006	GG	GG	GG	GG	GG	GA	GG	GA	GG	GA	GG	GG	GG	GA	GG	GG	GG	GA	GG	GG	GG	GA	GA	GG	GG	GG	GG	GG	GG	GG	GG	GG	GG	GG	GA	GA	GG	GG	GA	GG	GG	GG	GG	GG	GG
A,B	287	chr13_random_1685155_C_T	CHR13_rand	1685155	CC	CC	CC	CC	CC	CC	CC	CC	CC	CC	CC	CC	CC	CC	CC	TC	CC	CC	CC	TC	TC	CC	CC	CC	CC	TC	CC	TC	CC	TC	TC	CC	CC	CC	CC	CC	CC	CC	CC	TC	CC	CC	CC	CC	CC
A,B	288	chr13_random_1706977_C_T	CHR13_rand	1706977	TT	CC	TT	TC	CC	TC	CC	CC	CC	CC	TT	TC	CC	TC	TC	CC	TT	CC	CC	CC	TC	CC	CC	TC	TC	TC	TC	TC	TC	CC	CC	CC	TC	TC	CC	CC	TC	TC	CC	CC	TC	TC	TC	TC	CC
A,B	289	chr13_random_1713718_A_G	CHR13_rand	1713718	AA	AA	AA	AA	AA	GA	AA	GA	AA	AA	AA	AA	GA	AA	AA	GA	AA	GA	AA	GA	GA	GA	AA	AA	AA	GA	AA	GA	GA	GA	GA	AA	AA	AA	GG	GG	AA	GA	GA	GA	AA	AA	AA	GA	AA
A,B	290	chr13_random_1737297_G_T	CHR13_rand	1737297	GG	GG	GG	GG	GG	GT	GG	GT	GG	--	GG	GG	GT	GT	GG	GG	GG	--	GG	GG	GG	GT	GT	GG	GG	GG	GG	GG	GG	GG	GG	GG	GG	GG	GT	GT	GG	GG	--	GG	GG	GG	GG	GG	GG
A,B	291	chr13_random_1749657_C_T	CHR13_rand	1749657	TT	TC	TT	TT	TT	TT	TT	TT	TT	TT	TT	TT	TC	TT	TT	TT	TT	TT	TT	TT	TT	TC	TC	TT	TC	TT	TC	TT	TT	TT	TC	TT	TC	TT	TT	TT	TT	TT	TT	TT	TT	TT	TC	TT	TC
A,B	292	chr13_random_1751199_A_G	CHR13_rand	1751199	AA	AA	AA	AA	AA	GA	AA	GA	AA	AA	AA	AA	GA	AA	AA	AA	AA	GA	AA	AA	AA	GA	AA	AA	AA	AA	AA	AA	AA	AA	AA	AA	AA	AA	GA	GA	AA	AA	GA	AA	AA	AA	AA	AA	AA
A,B	293	chr13_random_1756703_G_T	CHR13_rand	1756703	TT	GG	TT	GT	GG	GT	GT	GG	GG	GT	TT	GT	GG	TT	GT	GT	GT	GG	GG	GT	TT	GG	GT	GT	GT	GT	GT	TT	GT	GT	GT	GG	GT	GT	GG	GG	GT	GT	GT	GT	GT	GT	GT	GT	GG
A,B	294	chr13_random_1768908_A_G	CHR13_rand	1768908	GG	GA	GG	GA	AA	GA	AA	AA	GA	AA	GG	GA	AA	GA	GA	AA	GG	AA	AA	AA	GA	AA	AA	GA	GA	GA	GA	GA	GA	GA	AA	AA	GA	GA	AA	AA	GA	GA	AA	GA	GA	GG	GA	GA	AA
A,B	295	chr13_random_1795998_A_G	CHR13_rand	1795998	AA	GA	AA	GA	GG	GA	GA	GG	AA	AA	AA	GA	GA	AA	AA	GG	AA	GA	GA	GA	GA	GA	GA	AA	GA	GA	GA	GA	AA	GA	GG	GA	GA	GA	GA	GA	AA	GA	GA	GA	GA	AA	GA	AA	GA
A,B	296	chr13_random_1811380_C_T	CHR13_rand	1811380	TT	TT	TT	TC	TC	TT	TC	TT	TT	TC	TT	TC	TT	TT	TT	TT	TT	TC	TC	TC	TT	TC	TT	TT	TT	TT	TT	TT	TT	TT	TT	TC	TT	TC	TT	TT	TT	TT	TT	TT	TT	TT	TT	TT	TC
A,B	297	chr13_random_1836068_C_T	CHR13_rand	1836068	CC	CC	CC	TC	TC	CC	TC	CC	CC	TC	CC	TC	CC	TC	TC	CC	CC	CC	CC	CC	CC	CC	TC	CC	CC	CC	CC	CC	CC	CC	CC	--	CC	TC	CC	CC	CC	CC	CC	CC	CC	CC	CC	CC	CC
A,B	298	chr13_random_1838360_A_G	CHR13_rand	1838360	AA	GA	AA	AA	AA	AA	AA	AA	AA	AA	AA	AA	GA	AA	AA	GA	AA	AA	AA	GA	GA	AA	GA	GA	GA	GA	GA	GA	AA	GA	GG	AA	GA	AA	GA	AA	AA	GA	AA	GA	AA	AA	GA	AA	GA
A,B	299	chr13_random_1860064_C_T	CHR13_rand	1860064	CC	CC	CC	TC	TT	TC	TT	TT	CC	TC	CC	TC	CC	TC	CC	TT	CC	TC	TC	TC	TC	CC	TC	TC	CC	TC	CC	TC	CC	TC	TC	TC	CC	TC	TC	TC	CC	TC	TT	TC	TC	CC	CC	CC	CC
A,B	300	chr13_random_1863388_A_C	CHR13_rand	1863388	CC	CC	CC	AC	AA	AC	AA	AA	CC	AC	CC	AC	CC	AC	CC	AC	CC	AC	AC	CC	CC	CC	AC	AC	CC	AC	CC	CC	CC	CC	CC	AC	CC	AC	AC	AC	CC	AC	AA	CC	AC	CC	CC	CC	CC
A,B	301	chr13_random_1880386_A_G	CHR13_rand	1880386	GG	GG	GG	GA	AA	GA	AA	AA	GG	GA	GG	GA	GG	GA	GG	GA	GG	GA	GA	GG	GG	GG	GA	GA	GG	GA	GG	GG	GG	GG	GG	GA	GG	GA	GA	GA	GG	GA	AA	GG	GA	GG	GG	GG	GG
A,B	302	chr13_random_1904518_A_C	CHR13_rand	1904518	AA	AA	AA	AA	AC	AC	AC	CC	AA	AC	AA	AA	AA	AC	AA	CC	AA	AC	AC	AC	AC	AA	AC	AC	AA	AC	AA	AC	AA	AC	AC	--	AA	AA	AC	AC	AA	AC	CC	AC	AC	AA	AA	AA	AA
A,B	303	chr13_random_1905083_A_G	CHR13_rand	1905083	GG	GG	GG	GA	AA	GA	AA	AA	GG	GA	GG	GA	GG	GA	GG	AA	GG	GA	GA	GA	GA	GG	GA	GA	GG	GA	GG	GA	GG	GA	GA	GA	GG	GA	GA	GA	GG	GA	AA	GA	GA	GG	GG	GG	GG
A,B	304	chr13_random_1928314_A_G	CHR13_rand	1928314	GG	GG	GG	GG	GG	GG	GG	GG	GG	GG	GG	GG	GG	GG	GG	AA	GG	GG	GG	GG	GG	GG	GG	GG	GG	GG	GG	GG	GG	GG	GG	GG	GG	GG	GG	GG	GG	GG	GG	GG	GG	GG	GG	GG	GG
A,B	305	chr13_random_1935105_A_G	CHR13_rand	1935105	GA	GG	GG	GG	GA	GA	AA	AA	GG	GG	GG	GG	GG	GG	GG	AA	GG	GA	GA	GA	GA	GG	GG	GG	GG	GA	GG	GA	GG	GA	GA	GG	GG	GG	GG	GA	GA	GA	AA	GA	GA	GG	GG	GG	GG
A,B	306	chr13_random_1950062_A_G	CHR13_rand	1950062	AA	GG	AA	AA	AA	GA	AA	AA	GG	GG	AA	AA	GG	GA	GA	AA	GA	GA	GA	GA	AA	GG	GG	GA	GA	AA	GA	AA	GA	AA	GA	GA	GA	AA	GG	GA	AA	AA	AA	GA	AA	GA	GA	GA	GG
A,B	307	chr13_random_1967852_C_T	CHR13_rand	1967852	CC	CC	CC	CC	CC	CC	CC	CC	CC	CC	CC	CC	CC	CC	CC	CC	CC	CC	CC	CC	CC	CC	CC	CC	CC	CC	CC	CC	CC	CC	CC	CC	CC	CC	CC	CC	CC	CC	CC	CC	CC	CC	CC	CC	CC
A,B	308	chr13_random_1969639_A_G	CHR13_rand	1969639	GA	GG	AA	GA	GG	GG	GG	GG	GG	GG	AA	GA	GG	GA	AA	GG	GA	GG	GG	GG	GA	GG	GG	GA	GA	AA	GA	GA	GA	GA	GG	GA	GA	GA	GG	GG	GA	GA	GG	GG	GA	GA	GA	GA	GG
A,B	309	chr13_random_1970046_C_T	CHR13_rand	1970046	TC	TC	TT	TT	TT	TC	TC	TC	TT	TT	TT	TT	TC	TT	TT	CC	TT	TC	TC	TC	TC	TT	TC	TT	TC	TT	TC	TC	TT	TC	CC	TT	TC	TT	TT	TC	TT	TT	TC	TC	TT	TT	TC	TT	TC
A,B	314	chr13_random_2294867_A_C	CHR13_rand	2294867	CC	AC	CC	CC	CC	CC	AA	CC	AC	CC	CC	CC	AC	CC	CC	AC	CC	CC	CC	CC	CC	CC	CC	AC	CC	CC	CC	CC	CC	CC	CC	--	CC	CC	AC	CC	CC	CC	AC	AC	CC	AC	CC	CC	CC
A,B	315	chr13_random_2345291_A_G	CHR13_rand	2345291	GG	AA	GG	GG	GG	AA	GA	GA	AA	AA	GG	GG	AA	GA	GA	AA	GA	AA	AA	AA	GA	AA	AA	GA	GA	GA	GA	GA	GA	GA	AA	GA	GA	GG	AA	AA	GA	GA	GA	AA	GG	GA	GA	GA	AA
A,B	316	chr13_random_2361966_C_T	CHR13_rand	2361966	CC	TT	CC	CC	TC	TT	TT	TT	TT	TT	CC	CC	TT	TC	TC	TT	TC	TT	TT	TT	TC	TT	TT	TC	TC	TC	TC	TC	TC	TC	TT	TC	TC	CC	TT	TT	TC	TC	TT	TT	TC	TC	TT	TC	TT
A,B	317	chr13_random_2368471_A_G	CHR13_rand	2368471	AA	GG	AA	AA	AA	GA	AA	GA	GA	GA	AA	AA	GG	AA	AA	GA	AA	GG	GG	GG	GA	GA	GA	GA	GA	GA	GA	GA	AA	GA	GG	AA	GA	AA	GA	GA	GA	AA	GA	GG	AA	GA	GG	AA	GG
A,B,C	318	chr13_random_2384730_C_T	CHR13_rand	2384730	TT	CC	TT	TT	TC	CC	CC	CC	CC	CC	TT	TT	CC	TC	TC	CC	TC	CC	CC	CC	TC	CC	CC	TC	TC	TC	TC	TC	TC	TC	CC	TC	TC	TT	CC	CC	TC	TC	CC	CC	TC	TC	CC	TC	CC
A,B	319	chr13_random_2385341_A_G	CHR13_rand	2385341	GA	AA	GG	GA	AA	AA	AA	AA	AA	AA	GG	GA	AA	GA	GA	AA	GA	AA	AA	AA	GA	AA	AA	GA	GA	GA	GA	GA	GA	GA	AA	AA	GA	GA	AA	AA	GA	GA	AA	AA	GA	GA	AA	GA	AA
A,B	320	chr13_random_2430852_A_G	CHR13_rand	2430852	AA	AA	AA	AA	GA	GG	AA	GG	GA	AA	AA	AA	AA	AA	AA	AA	AA	GA	GA	AA	AA	GA	AA	AA	AA	AA	AA	AA	GA	AA	AA	--	AA	AA	GA	GG	AA	AA	GA	AA	GA	AA	AA	GA	AA
FALSE	321	chr13_random_2434357_C_T	CHR13_rand	2434357	TC	CC	CC	--	TC	CC	CC	CC	CC	CC	CC	TC	CC	CC	CC	CC	CC	CC	CC	CC	CC	CC	CC	CC	CC	CC	CC	CC	CC	CC	CC	TC	CC	TC	CC	CC	CC	CC	CC	CC	CC	CC	CC	CC	CC
A,B	325	cn_T_C_chr13_random_2508963	CHR13_rand	2508963	TC	TC	TC	TC	TC	TC	TC	TC	TC	TC	TC	TC	TC	TC	TC	TC	TC	TC	TC	TC	TC	TC	TC	TC	TC	TC	TC	TC	TC	TC	TC	TC	TC	TC	TC	TC	TC	TC	TC	TC	TC	TC	TC	TC	TC
A,B	327	chr13_random_2609161_G_T	CHR13_rand	2609161	GG	GT	GG	GG	GG	GT	GT	GG	GT	TT	GG	GG	TT	GT	GG	GG	GG	GT	GT	GT	GG	TT	TT	GG	GT	GG	GT	GG	GT	GG	GT	GG	GT	GG	GT	GT	GT	GG	GT	GG	GG	GG	TT	GT	TT
A,B	328	chr13_random_2611864_A_G	CHR13_rand	2611864	GA	GG	GG	GA	GA	GA	GG	GG	GG	GG	GG	GA	GG	GG	GG	GG	GG	GA	GG	GG	GG	GG	GG	GG	GG	GG	GG	GG	GG	GG	GG	GG	GG	GA	GG	GA	GG	GA	GA	GG	GG	GG	GG	GG	GG
A,B	329	chr13_random_2638435_C_T	CHR13_rand	2638435	TC	CC	CC	TC	TT	TC	CC	TT	CC	CC	CC	TC	CC	CC	CC	CC	CC	TC	TC	CC	CC	CC	CC	CC	CC	CC	CC	CC	CC	CC	CC	CC	TC	TC	CC	TC	CC	CC	TC	CC	TC	CC	CC	CC	CC
A,B,C	330	chr13_random_2647596_C_T	CHR13_rand	2647596	TT	TT	TC	TT	TT	TC	TC	TC	TT	TC	CC	TT	TC	CC	TT	TT	TT	TC	TC	TT	TT	TT	TC	TT	TT	TC	TT	TT	TC	TT	TT	TC	TT	TC	TT	TC	TT	TT	CC	TT	TT	TT	TT	TT	TT
A,B	332	chr13_random_2674578_A_G	CHR13_rand	2674578	GA	AA	GA	GA	GA	GA	AA	AA	GA	AA	GG	GA	AA	GA	GG	GA	AA	AA	AA	GA	GG	GA	AA	AA	AA	GG	GA	GG	GG	GA	GA	GG	AA	GG	GA	GA	AA	GA	AA	GA	AA	AA	AA	GA	AA
A,B	333	chr13_random_2688551_A_G	CHR13_rand	2688551	GG	GG	GG	GG	GA	GA	GG	AA	GG	GG	GG	GG	GG	GG	GG	GG	GG	GA	GA	GG	GG	GG	GG	GG	GG	GG	GG	GG	GG	GG	GG	GG	GG	GG	GG	GA	GG	GA	GA	GG	GA	GG	GG	GG	GG
A,B	334	chr13_random_2700426_A_G	CHR13_rand	2700426	GA	GG	GA	GA	GA	GG	GA	GA	GG	GG	GG	GA	GG	GG	GG	GA	GA	GG	GG	GG	GG	GG	GG	GA	GA	GG	GG	GG	GG	GA	GG	GG	GG	GG	GG	GG	GA	AA	GG	GG	AA	GA	GG	GA	GG
A,B	335	chr13_random_2704814_A_C	CHR13_rand	2704814	AC	AC	AC	AC	AC	CC	AA	AC	AC	CC	CC	AC	CC	CC	CC	AC	AC	CC	CC	CC	CC	CC	CC	AA	AC	CC	CC	CC	CC	AC	CC	CC	CC	CC	AC	AC	AC	AA	AC	AC	AA	AC	CC	AC	CC
A,B	338	chr13_random_2715592_A_G	CHR13_rand	2715592	AA	GG	GA	AA	AA	GA	AA	AA	GG	GG	GG	AA	GG	GG	GG	GA	GA	GA	GA	GG	GG	GG	GG	AA	GA	GG	GG	GG	GG	GA	GG	GG	GA	GA	GA	GA	GA	AA	AA	GG	AA	GA	GG	GA	GG
A,B	339	chr13_random_2746265_A_G	CHR13_rand	2746265	GG	GG	GG	GG	GA	GA	GA	GA	GG	GG	GG	GG	GG	GG	GG	GG	GG	GA	GG	GG	GG	GG	GG	GA	GG	GG	GG	GG	GG	GG	GG	GG	GG	GG	GA	GA	GG	GA	AA	GG	GA	GG	GG	GG	GG
A,B	340	chr13_random_2751641_A_C	CHR13_rand	2751641	AA	AA	AA	AA	AC	AA	AA	AC	AA	AA	AA	AA	AA	AA	AA	AA	AA	AA	AA	AA	AA	AA	AA	AC	AA	AA	AA	AA	AA	AA	AA	AA	AA	AA	AC	AA	AC	AC	AA	AA	AC	AA	AA	AA	AA
A,B	342	chr13_random_2875828_C_T	CHR13_rand	2875828	TT	TT	TT	TT	TT	CC	TT	TC	TC	TT	TT	TT	TT	TT	TT	TT	TT	TC	TC	TT	TT	TC	TT	TT	TT	TT	TT	TT	TC	TT	TT	TC	TT	TT	TC	CC	TT	TC	TC	TT	TT	TT	TT	TC	TT
A,B	343	chr13_random_2884308_A_C	CHR13_rand	2884308	CC	AC	CC	CC	AC	CC	CC	CC	CC	AC	CC	CC	AC	CC	CC	CC	CC	AC	AC	AC	CC	AC	AC	CC	AC	CC	AC	CC	CC	CC	AC	CC	AC	CC	CC	CC	CC	CC	CC	CC	CC	CC	AA	CC	AA
A,B	344	chr13_random_2902290_A_C	CHR13_rand	2902290	CC	CC	CC	CC	CC	AC	CC	CC	AC	CC	CC	CC	CC	CC	AA	AC	CC	CC	CC	AC	AA	AC	CC	AC	AC	AC	AC	AA	AC	AC	AC	AC	CC	CC	AA	AC	CC	CC	CC	AC	CC	CC	CC	AC	CC
A,B	345	ae_C_T_chr13_random_2910420	CHR13_rand	2910420	TC	TC	--	--	TT	TC	TC	TC	TC	--	TC	TC	TC	TC	TT	TC	TC	--	TC	TC	TT	TC	TC	TC	TC	TC	TC	TT	TC	TC	TC	TC	TC	TC	TC	TC	TC	TC	--	TC	TC	TC	--	TC	--
A,B	346	chr13_random_2918788_C_T	CHR13_rand	2918788	CC	TT	TT	CC	CC	--	CC	TC	TT	TC	TT	CC	TT	TC	CC	CC	TC	TT	TT	TC	CC	TT	TC	TC	TC	TC	TC	CC	TT	CC	TC	TC	TC	TC	TT	TC	CC	CC	CC	TC	CC	TC	TT	TC	TT
A,B	347	chr13_random_2926730_C_T	CHR13_rand	2926730	CC	CC	CC	CC	CC	CC	CC	CC	CC	CC	CC	CC	CC	CC	TT	TC	CC	CC	CC	TC	TT	CC	CC	CC	CC	TC	TC	TT	CC	TC	TC	TC	CC	CC	CC	CC	CC	CC	CC	TC	CC	CC	CC	CC	CC
A,B	350	chr13_random_3054098_A_G	CHR13_rand	3054098	AA	AA	AA	AA	GA	GA	AA	GA	AA	AA	AA	AA	AA	AA	GG	GA	AA	GA	AA	GA	GG	AA	AA	AA	GA	GA	GA	GG	AA	GA	GA	GA	GA	AA	AA	GA	GA	GA	GA	GA	GA	AA	AA	AA	AA
A,B	352	chr13_random_3071903_G_T	CHR13_rand	3071903	GT	TT	TT	GT	GT	GT	GT	GT	TT	TT	TT	GT	TT	TT	GG	GG	GT	GT	TT	GT	GG	TT	TT	GT	GG	GT	GT	GG	TT	GG	GT	GT	GT	TT	TT	GT	GT	GG	GT	GT	GG	GT	TT	GT	TT
A,B	353	chr13_random_3072300_A_G	CHR13_rand	3072300	GG	GG	GG	GG	GG	GA	GG	GA	GA	GA	GG	GG	GA	GA	GG	GG	GG	GG	GA	GG	GG	GA	GA	GG	GG	GG	GG	GG	GA	GG	GG	GG	GG	GG	AA	GA	GG	GG	GG	GG	GG	GG	GG	GA	GG
A,B	354	chr13_random_3138200_C_T	CHR13_rand	3138200	CC	CC	TT	CC	CC	CC	CC	CC	CC	TC	TT	CC	CC	TT	CC	CC	CC	CC	CC	CC	CC	CC	TC	CC	CC	TC	CC	CC	TC	CC	CC	CC	TC	TC	TC	CC	CC	CC	CC	CC	CC	CC	CC	CC	CC
A,B	355	chr13_random_3142992_C_T	CHR13_rand	3142992	TT	TT	TT	TT	TT	TC	TT	TT	TT	TC	TT	TT	TT	TC	TT	TT	TT	TC	TT	TT	TT	TT	TC	TC	TT	TT	TT	TT	TT	TT	TT	TC	TT	TT	TC	TC	TT	TT	TC	TT	TT	TT	TT	TT	TT
A,B	356	chr13_random_3168194_G_T	CHR13_rand	3168194	GT	TT	TT	TT	GG	GT	TT	GT	GT	GT	TT	TT	GT	GT	TT	TT	TT	TT	TT	TT	TT	GT	GT	GT	GT	TT	TT	TT	GT	TT	TT	GT	TT	TT	GG	GT	GT	TT	TT	TT	GT	TT	TT	GT	TT
A,B	357	chr13_random_3177285_A_G	CHR13_rand	3177285	AA	GG	GG	GA	GA	GG	GA	GA	GG	GG	GG	GA	GA	GG	AA	AA	GA	GG	GG	GA	AA	GG	GG	GA	AA	GA	GA	AA	GG	AA	GA	AA	GG	GG	GG	GG	AA	AA	GG	GA	AA	GA	GG	GA	GG
A,B	358	chr13_random_3183524_C_T	CHR13_rand	3183524	CC	TT	TT	TC	TC	TT	TC	TC	TT	TT	TT	TC	TC	TT	CC	CC	TC	TT	TT	TC	CC	TT	TT	TC	CC	TC	TC	CC	TT	CC	TC	CC	TT	TT	TT	TT	CC	CC	TT	TC	CC	TC	TT	TC	TT
A,B	359	SNP251_159	CHR14	657493	GA	GG	GG	GG	GG	GA	GA	GA	GA	GG	GG	GG	GA	GG	GA	GG	GG	GG	GG	GG	GG	GG	GG	GG	GA	GG	GG	GA	GG	GA	GG	GA	GA	GG	GA	GG	GG	GA	GG	GG	GG	GA	GG	GG	GG
A,B	360	Vvi_2319	CHR14	6134101	TC	TC	TC	TC	TC	TC	TC	TC	TC	TC	TC	TC	TC	TC	TC	TC	TC	TC	TC	TC	TC	TC	TC	TC	TC	TC	TC	TC	TC	TC	TC	TC	TC	TC	TC	TC	TC	TC	TC	TC	TC	TC	TC	TC	TC
A,B	361	SNP217_190	CHR14	15875787	TC	CC	CC	CC	CC	CC	CC	CC	CC	CC	CC	CC	TC	CC	TC	CC	CC	CC	CC	CC	CC	CC	CC	CC	CC	CC	TC	CC	CC	CC	CC	CC	CC	CC	CC	CC	TC	CC	CC	CC	CC	CC	CC	CC	CC
A,B,C	362	Vvi_1222	CHR14	18872740	GA	GA	AA	AA	GG	GA	GA	AA	GG	GG	GA	GG	GG	GA	GA	AA	AA	AA	GA	GA	GA	GA	AA	GA	AA	GG	AA	GA	GA	GA	AA	GG	GA	AA	GA	AA	AA	AA	AA	GA	GA	GG	GG	GA	GG
A,B	363	SNP421_234	CHR14	24484404	GA	GA	AA	AA	AA	GA	AA	GA	AA	AA	AA	AA	AA	AA	AA	GA	AA	--	AA	AA	AA	AA	AA	--	AA	AA	GA	GA	AA	AA	GA	AA	GA	GA	AA	AA	AA	AA	AA	AA	GG	AA	AA	AA	AA
A,B	364	Vvi_3163	CHR14	25221613	AA	GA	AA	AA	AA	AA	AA	AA	AA	AA	AA	AA	AA	AA	AA	GA	AA	AA	AA	AA	AA	AA	GA	AA	GA	AA	AA	AA	GA	AA	AA	--	AA	AA	GA	AA	AA	AA	GA	AA	AA	GA	AA	GA	AA
A,B	365	Vvi_3947	CHR14	26713298	TC	CC	CC	CC	CC	CC	CC	CC	CC	CC	CC	TC	CC	TC	CC	CC	TC	CC	TC	CC	CC	CC	CC	CC	TC	CC	CC	CC	CC	CC	CC	CC	CC	CC	CC	CC	CC	TC	CC	CC	CC	CC	CC	CC	CC
A,B	366	SNP1035_226	CHR14	29590769	TT	TT	TC	TC	TT	TT	TT	TC	TC	TT	TT	TT	TT	TT	TT	TC	TT	TT	TT	TC	CC	TC	TC	TC	TT	CC	TT	TT	TC	TT	TT	TT	TT	TT	TC	TT	TT	TT	TC	TC	TT	TT	TT	TC	TC
A,B	367	SNP1507_64	CHR15	10851259	CC	TC	CC	CC	CC	TC	CC	CC	CC	TC	CC	TC	TC	TC	TC	TC	TC	CC	CC	CC	CC	CC	TC	TC	CC	TC	CC	TC	TC	TC	TT	TC	TC	TC	CC	CC	TC	CC	TC	TC	CC	CC	TC	CC	CC
A,B	368	SNP1371_290	CHR15	11043258	AA	AC	AA	AA	AA	AC	AA	AA	AA	AC	AA	AA	AA	AA	CC	AA	AA	AA	AA	AA	AA	AA	AA	AA	AA	AA	AA	AC	AA	AC	CC	AC	AC	AA	AA	AA	AC	AA	AC	AA	AA	AA	AA	AA	AA
A,B	369	SNP227_191	CHR15	15145042	AA	AA	AC	AC	AC	AC	AC	AA	AA	AA	AC	AC	AA	AC	AC	AC	AC	AA	AC	AC	AC	AA	AC	AA	AA	AA	AC	AA	AA	AA	AA	AC	AC	AC	AC	AC	AA	AA	AC	AA	AA	--	AC	AC	AC
A,B	370	Vvi_3212	CHR15	15943708	AA	AA	AA	AC	AA	AA	AA	AA	AA	AC	AC	AC	AA	AC	AC	AC	AA	AA	AC	AA	AA	AA	AC	AA	AC	AA	AC	AA	AA	AA	AA	AC	AA	AA	AC	AA	AA	AA	AA	AA	AC	AA	AC	AA	AA
A,B	371	Vvi_1280	CHR15	17142416	TC	CC	CC	CC	CC	CC	CC	CC	CC	CC	TC	CC	TC	TT	CC	TC	TC	CC	TT	CC	CC	CC	TC	TC	TC	CC	TC	CC	CC	CC	CC	CC	CC	CC	CC	CC	TC	TC	CC	CC	TC	CC	TC	CC	CC
A,B	372	Vvi_11273	CHR15	18135787	GG	--	GG	GA	GG	GG	GA	GA	GA	--	GG	AA	GG	GG	GA	GG	GA	GG	GG	AA	GA	GG	GG	GA	GA	GG	GG	GA	GG	GG	GA	GG	GA	GA	GA	GA	GG	GG	GG	GA	GG	--	GA	GA	GG
A,B	373	SNP875_246	CHR15	18511969	TT	--	CC	CC	CC	CC	CC	CC	CC	CC	TT	CC	TC	TT	CC	--	--	CC	TT	CC	CC	CC	TT	TT	TC	TC	TT	CC	TC	--	CC	CC	CC	CC	CC	CC	TC	--	TC	TC	TC	--	TC	CC	TC
A,B	374	SNP1311_48	CHR15	19339989	TC	TC	TC	TT	TC	CC	TC	CC	TC	TC	TT	TT	TC	TT	CC	TT	TT	TC	TT	TC	CC	TC	TC	TT	TT	TT	TT	CC	TC	TC	CC	CC	TC	TC	TC	CC	TC	TT	TT	TC	TC	TC	TC	TT	TC
A,B	375	SNP1335_204	CHR16	1963628	CC	CC	CC	--	CC	CC	CC	CC	CC	CC	TC	TC	--	CC	CC	TC	CC	CC	CC	TC	TC	CC	CC	CC	TC	CC	TC	CC	TC	CC	CC	CC	CC	TC	CC	CC	CC	CC	CC	CC	CC	CC	--	--	TC
A,B	376	SNP1231_54	CHR16	7045292	GA	GG	AA	AA	AA	AA	AA	AA	AA	GA	AA	AA	AA	AA	GA	AA	AA	AA	AA	AA	AA	GA	GA	AA	AA	AA	AA	AA	AA	AA	GA	AA	GA	AA	AA	AA	AA	AA	AA	AA	AA	GA	GA	GA	GA
A,B	377	SNP1079_58	CHR16	13454358	GA	AA	GA	GA	GA	GA	GG	GG	GA	GG	GA	AA	GG	GG	GA	GG	GG	GG	GG	GG	GA	GG	AA	AA	GG	GA	GG	GA	AA	GA	GA	GG	AA	GG	GG	AA	AA	GG	GA	GA	GA	AA	GG	GG	GG
A,B	380	VBFT_298	CHR16	16173651	CC	TT	CC	CC	CC	CC	CC	CC	TC	CC	CC	CC	CC	CC	CC	CC	CC	CC	CC	CC	CC	CC	TC	CC	CC	CC	CC	TC	CC	TC	TC	CC	CC	CC	CC	CC	CC	CC	TC	TC	CC	TC	CC	CC	CC
A,B	381	SNP1349_174	CHR16	21202286	GA	GA	GA	GA	GG	GA	GA	GA	AA	AA	GA	GG	GA	GA	GA	GA	GA	GA	GA	AA	GG	GA	GG	GA	AA	GG	GA	GA	GG	GG	GA	GG	GG	GG	AA	GG	GA	GA	GG	GG	GG	GA	GG	GA	GG
A,B	386	lb_G_A_chr16_random_208356	CHR16_rand	208356	GA	GG	GA	GA	GG	GA	GA	GA	GA	GG	GG	GA	AA	GG	GA	GG	GG	GG	GG	GG	GG	GA	GA	GG	GA	GA	GG	GA	GA	GA	GA	GA	GA	GA	GA	GG	GG	GG	GG	GA	GG	GA	GA	GA	GG
C	387	cn_G_A_chr16_random_249968	CHR16_rand	249968	GG	GG	GG	GG	GG	GG	GG	GG	GG	GG	GG	GG	GG	GG	GG	GG	GG	GG	GG	GG	GG	GG	GG	GG	GG	GG	GG	GG	GG	GG	GG	GG	GG	GG	GG	GG	GG	GG	GG	GG	GG	GG	GG	GG	GG
C	392	cn_A_G_chr16_random_621698	CHR16_rand	621698	AA	AA	AA	AA	AA	AA	AA	AA	AA	AA	AA	AA	AA	AA	AA	AA	AA	AA	AA	AA	AA	AA	AA	AA	AA	AA	AA	AA	AA	AA	AA	AA	AA	AA	AA	AA	AA	AA	AA	AA	AA	AA	AA	AA	AA
C	393	lb_G_A_chr16_random_623343	CHR16_rand	623343	GG	GG	GG	GG	GG	GG	GG	GG	GG	GG	GG	GG	GG	GG	GG	GG	GG	GG	GG	GG	GG	GG	GG	GG	GG	GG	GG	GG	GG	GG	GG	GG	GG	GG	GG	GG	GG	GG	GG	GG	GG	GG	GG	GG	GG
A,B	394	LFY-ET2_351	CHR17	72659	AA	AA	AA	GA	AA	AA	AA	AA	AA	AA	AA	GA	AA	AA	AA	GA	AA	AA	AA	AA	AA	AA	AA	AA	AA	AA	AA	AA	AA	AA	AA	AA	AA	GA	AA	AA	AA	GA	GA	AA	AA	AA	AA	AA	AA
A,B	395	Vvi_6987	CHR17	1091540	GT	GT	TT	GT	GG	GT	GG	GT	GT	GT	TT	GG	GT	GT	GT	TT	GG	GT	GG	GG	GG	GT	GG	GT	TT	GT	GT	GT	TT	GT	GG	GT	GG	GT	GT	GT	GT	GT	GT	GT	TT	GT	GT	GT	GT
A,B	396	SNP455_141	CHR17	2264714	TC	TT	TC	TC	TT	TT	TT	TC	TC	TC	TC	TT	CC	TC	TC	CC	TT	TT	TT	TT	TT	TC	TC	TT	TT	TC	TT	TT	TC	TT	TT	TC	TT	TC	TT	TT	TT	TT	TC	TT	TC	TT	TT	TC	TT
A,B	398	SNP877_268	CHR17	7125596	AA	GG	GA	GG	GG	GG	GG	GG	GA	GG	GG	GG	GG	GG	GG	GA	GG	GG	GG	GG	GG	GG	GG	GA	GG	GG	GG	GG	GG	GG	GG	GG	GG	GG	GG	GG	GA	GG	GA	GG	GG	GG	GG	GG	GG
A,B	399	SNP879_308	CHR17	12206201	GA	AA	GG	GA	GA	AA	GA	GA	GA	GG	GA	AA	GA	AA	GG	GA	GG	AA	AA	AA	AA	GA	AA	GA	GA	GA	GA	GA	GA	GA	GA	GG	GA	GG	GG	GA	GA	AA	GA	GA	AA	GA	AA	GA	AA
A,B	401	chr17_random_108934_A_G	CHR17_rand	108934	GA	GG	AA	GG	GG	GG	GG	GG	GA	AA	GA	GG	GG	GG	AA	GA	GA	GG	GG	GG	GG	GG	GG	GG	GG	GG	GA	GG	GG	GG	GG	AA	GA	AA	AA	GA	GG	GG	GA	GA	GG	GG	GG	GG	GG
A,B	402	chr17_random_110948_A_G	CHR17_rand	110948	GA	GG	AA	GG	GG	GG	GG	GG	GA	AA	GA	GG	GG	GG	AA	GA	GA	GG	GG	GG	GG	GG	GG	GG	GG	GG	GA	GG	GG	GG	GG	AA	GA	AA	AA	GA	GG	GG	GA	GA	GG	GG	GG	GG	GG
A,B	403	chr17_random_115941_G_T	CHR17_rand	115941	GG	GG	GT	GG	GT	GG	GT	GT	GG	GG	GG	GT	GT	GG	GG	GG	GG	GG	GG	GG	GG	GT	GG	GT	GG	GT	GG	GT	GT	GT	GT	GG	GG	GG	GT	GG	GT	GG	GG	GG	GG	GT	GG	GT	GG
C	405	cn_G_A_chr17_random_178045	CHR17_rand	178045	GG	GG	GG	GG	GG	GG	GG	GG	GG	GG	GG	GG	GG	GG	GG	GG	GG	GG	GG	GG	GG	GG	GG	GG	GG	GG	GG	GG	GG	GG	GG	GG	GG	GG	GG	GG	GG	GG	GG	GG	GG	GG	GG	GG	GG
A,B	407	chr17_random_214664_A_G	CHR17_rand	214664	GA	GG	GG	GG	GG	GA	GA	GG	GG	GG	GG	GG	GA	GA	GG	GA	GG	GG	GG	GG	GG	GG	GA	GG	GA	GG	GG	GG	GG	GG	GG	GG	GA	GG	GG	GG	GG	GG	GG	GG	GG	GG	GG	GG	GG
A,B	408	chr17_random_215023_G_T	CHR17_rand	215023	TT	TT	GT	GT	GT	TT	GT	GT	TT	TT	TT	GT	GT	TT	TT	TT	TT	TT	TT	TT	TT	GT	TT	GT	TT	GT	TT	GT	GT	GT	GT	TT	TT	TT	GT	TT	GT	TT	TT	TT	TT	GT	TT	GT	TT
A,B	409	chr17_random_226659_G_T	CHR17_rand	226659	GT	GT	TT	GT	GT	GG	GT	GT	TT	TT	GT	GT	GT	GT	TT	GT	TT	GT	GT	GT	GT	GT	GG	TT	GT	GT	GT	TT	GT	TT	TT	TT	GT	TT	TT	TT	GT	GT	GT	TT	TT	GT	GG	GT	GG
A,B	411	chr17_random_364206_A_C	CHR17_rand	364206	AC	AC	AC	CC	CC	CC	CC	CC	AC	AA	AC	CC	CC	CC	AA	AC	AA	CC	CC	CC	CC	CC	CC	CC	CC	CC	AC	AC	CC	AC	--	--	AC	AA	--	AA	CC	AC	AC	AA	AA	CC	CC	CC	CC
A,B	412	chr17_random_373447_C_T	CHR17_rand	373447	TC	TC	CC	TC	TC	TT	TC	TC	CC	CC	TC	TC	TC	TC	CC	TC	CC	TC	TC	TC	TC	TC	TT	CC	TC	TC	TC	CC	TC	CC	CC	CC	TC	CC	CC	CC	TC	TC	TC	CC	TC	TC	TT	TC	TT
A,B	415	chr17_random_402064_A_C	CHR17_rand	402064	AC	AC	AC	AA	AA	AA	AA	AA	CC	CC	AC	AA	AA	AA	CC	AC	CC	AA	AA	AA	AA	AA	AA	AC	AC	AA	AC	AC	AA	AC	AC	CC	AC	CC	AC	CC	AA	AC	AC	CC	AC	AA	AA	AA	AA
A,B	418	chr17_random_583358_C_T	CHR17_rand	583358	TC	TC	CC	TC	CC	TC	TC	TC	CC	CC	CC	TC	TC	TC	CC	TC	CC	CC	CC	CC	CC	CC	TT	CC	TC	TC	TC	TC	CC	TC	TC	CC	TC	CC	CC	TC	TC	TC	CC	TC	TT	CC	TC	CC	TC
A,B	419	chr17_random_596793_A_G	CHR17_rand	596793	GA	GA	AA	GA	AA	GA	GA	GA	AA	AA	AA	GA	GA	GA	AA	GA	AA	AA	AA	AA	AA	AA	GG	AA	GA	GA	GA	GA	AA	GA	GA	AA	GA	AA	AA	GA	GA	GA	AA	GA	GG	AA	GA	AA	GA
A,B	420	chr17_random_602669_C_T	CHR17_rand	602669	TC	TC	CC	TC	CC	TC	TC	TC	CC	CC	CC	TC	TC	TC	CC	TC	CC	CC	CC	CC	CC	CC	TT	CC	TC	TC	TC	TC	CC	TC	TC	CC	TC	CC	CC	TC	TC	TC	CC	TC	TT	CC	TC	CC	TC
A,B,C	421	chr17_random_619537_A_G	CHR17_rand	619537	GG	GG	GA	GA	GA	GG	GA	GA	GG	GG	GG	GA	GA	GG	GG	GG	GG	GG	GG	GA	GA	GA	GG	GA	GG	GA	GG	GA	GA	GA	GA	GG	GG	GG	GA	GG	GA	GG	GG	GG	GG	GA	GG	GA	GG
A,B	422	chr17_random_627423_A_G	CHR17_rand	627423	GA	AA	GG	GA	GA	AA	GA	GA	GG	GG	GA	GA	GA	AA	GG	GA	GG	AA	AA	GA	GA	GA	AA	GG	GA	GA	GA	GA	GA	GA	GA	GG	GA	GG	GG	GA	GA	AA	GA	GA	AA	GA	AA	GA	AA
A,B,C	425	chr17_random_648045_A_G	CHR17_rand	648045	GG	GG	GA	GA	GA	GG	GA	GA	GG	GG	GG	GA	GA	GG	GG	GG	GG	GG	GG	GA	GA	GA	GG	GA	GG	GA	GG	GA	GA	GA	GA	GG	GG	GG	GA	GG	GA	GG	GG	GG	GG	GA	GG	GA	GG
A,B	427	chr17_random_672565_A_C	CHR17_rand	672565	CC	CC	AC	AC	AC	CC	AC	AC	CC	CC	CC	AC	AC	CC	CC	CC	CC	CC	CC	AC	AC	AC	CC	AC	CC	AC	CC	AC	AC	AC	AC	CC	CC	CC	AC	CC	AC	CC	CC	CC	CC	AC	CC	AC	CC
A,B	428	chr17_random_695026_A_C	CHR17_rand	695026	AC	AC	AC	AA	AC	AC	AA	AA	CC	CC	CC	AA	AA	AC	CC	AC	CC	CC	CC	AC	AC	AC	AC	AC	AC	AA	AC	AA	AC	AA	AA	CC	AC	CC	AC	AC	AC	AC	CC	AC	AA	AC	AC	AC	AC
A,B	429	chr17_random_725730_C_T	CHR17_rand	725730	CC	TC	CC	CC	CC	CC	TC	CC	CC	CC	CC	CC	TC	TC	CC	TC	CC	CC	CC	CC	CC	CC	TC	CC	TC	TC	TC	CC	CC	TC	TC	CC	CC	CC	CC	CC	CC	TC	CC	CC	TT	CC	CC	CC	CC
A,B	430	chr17_random_726168_A_G	CHR17_rand	726168	GG	GG	GG	GA	GG	GG	GG	GA	GG	GG	GG	GA	GG	GG	GG	GG	GG	GG	GG	GG	GG	GG	GG	GG	GG	GG	GG	GA	GG	GG	GG	GG	GG	GG	GG	GA	GG	GG	GG	GA	GG	GG	GA	GG	GA
A,B	431	chr17_random_729186_C_T	CHR17_rand	729186	CC	CC	TC	TC	TC	CC	TC	TC	CC	CC	CC	TC	TC	TC	CC	CC	CC	TC	TC	TC	TC	TC	CC	TC	CC	TC	CC	TC	TC	TC	TC	CC	CC	CC	TC	CC	TC	CC	CC	CC	CC	TC	CC	TC	CC
A,B	433	chr17_random_758571_A_G	CHR17_rand	758571	AA	GA	AA	AA	GA	GA	AA	AA	AA	AA	GA	AA	AA	AA	AA	AA	AA	GA	GA	GG	GG	GA	GA	AA	AA	AA	AA	AA	GA	AA	AA	AA	AA	AA	AA	AA	GA	GA	GA	AA	AA	GA	GA	GA	GA
A,B	434	chr18_26324_C_T	CHR18	26324	TC	TT	TC	TT	TT	TC	TT	TC	TT	TT	TT	TT	TT	TT	TT	TT	TT	TT	TT	TT	TT	TC	TT	TT	TT	TT	TT	TT	TT	TT	TT	TT	TC	TT	TT	TT	TT	TT	TT	TT	TC	TT	TT	TT	TT
A,B	435	chr18_46202_C_T	CHR18	46202	TT	--	--	--	TC	TT	TT	TT	TT	--	TT	TT	TT	TT	--	TT	TT	--	TT	TT	TT	TT	TT	TT	TC	TT	TT	TT	TT	TT	TT	TT	TT	TT	TC	TT	TT	TC	TC	TT	TC	TT	--	TT	TC
A,B	436	chr18_68285_C_T	CHR18	68285	TC	CC	CC	TC	CC	CC	CC	CC	CC	CC	CC	TC	CC	CC	CC	CC	CC	CC	TC	CC	TC	CC	CC	TC	CC	CC	CC	CC	TC	CC	CC	CC	CC	CC	CC	CC	CC	CC	CC	CC	CC	CC	TC	CC	TC
A,B	437	chr18_83684_C_T	CHR18	83684	CC	CC	CC	CC	TC	CC	CC	CC	CC	CC	CC	CC	CC	CC	CC	CC	CC	CC	CC	CC	CC	CC	CC	CC	TC	CC	CC	CC	CC	CC	CC	CC	CC	CC	TC	CC	CC	TC	TC	CC	TC	CC	CC	CC	TC
A,B	439	chr18_110446_G_T	CHR18	110446	GT	GG	GT	GT	GG	GT	GG	GT	GG	GG	GG	GT	GG	GG	GG	GG	GG	GG	GT	GG	GT	GT	GG	GT	GG	GG	GG	GG	GT	GG	GG	GG	GT	GG	GG	GG	GG	GG	GG	GG	GT	GG	GT	GG	GT
A,B	440	chr18_154016_A_G	CHR18	154016	AA	GA	GA	GA	AA	AA	AA	GA	AA	GA	AA	GA	GG	GA	GA	GA	AA	GA	GA	AA	AA	AA	AA	AA	GA	GG	GA	AA	AA	GG	GA	AA	GA	AA	GA	AA	GG	AA	AA	GG	AA	GA	AA	GG	AA
A,B	441	chr18_165255_A_C	CHR18	165255	AA	AA	AA	AC	AA	AA	AA	AA	AA	AA	AA	AC	AA	AA	AA	AA	AA	AA	AA	AA	AC	AA	AA	AA	AA	AA	AA	AA	AC	AA	AA	AA	AA	AA	AA	AA	AA	AA	AA	AA	AA	AA	AC	AA	AC
A,B	442	chr18_182138_C_T	CHR18	182138	TC	CC	TC	TC	CC	TC	CC	TC	CC	CC	CC	TC	CC	CC	CC	CC	CC	CC	TC	CC	TC	TC	CC	TC	CC	CC	CC	CC	TC	CC	CC	CC	TC	CC	CC	CC	CC	CC	CC	CC	TC	CC	TC	CC	TC
A,B,C	443	chr18_213484_C_T	CHR18	213484	TC	TT	TC	TC	TT	TC	TT	TC	TT	TT	TT	TC	TT	TT	TT	TT	TT	TT	TC	TT	TC	TC	TT	TC	TT	TT	TT	TT	TC	TT	TT	TT	TC	TT	TT	TT	TT	TT	TT	TT	TC	TT	TC	TT	TC
A,B	447	chr18_251400_A_G	CHR18	251400	GA	GA	GG	GG	AA	GA	AA	GG	GA	GA	GA	GG	GG	GA	GA	GA	AA	GA	GG	AA	GA	GG	AA	GA	GG	GG	GA	AA	GG	GG	GA	--	GG	AA	GA	GA	GG	AA	AA	GG	GA	GA	GA	GG	GA
A,B	448	chr18_253956_C_T	CHR18	253956	TT	TC	TT	TT	TT	TT	TC	TT	TT	TT	TT	TT	TT	TT	TT	TT	TT	TT	TT	CC	TC	TT	TC	TC	TT	TT	TT	CC	TT	TT	TC	TT	TT	TC	TT	TT	TT	TT	TT	TT	TT	TT	TC	TT	TT
A,B	449	chr18_283111_C_T	CHR18	283111	TC	CC	TC	TC	CC	TC	CC	TC	CC	CC	CC	TC	CC	CC	CC	CC	CC	CC	TC	CC	TC	TC	CC	TC	CC	CC	CC	CC	TC	CC	CC	CC	TC	CC	CC	CC	CC	CC	CC	CC	TC	CC	TC	CC	TC
A,B	450	chr18_350514_C_T	CHR18	350514	TC	CC	CC	TC	CC	CC	CC	CC	CC	CC	CC	TC	CC	CC	CC	CC	CC	CC	CC	CC	TC	CC	CC	TC	CC	CC	CC	CC	TC	CC	CC	CC	CC	CC	CC	CC	CC	CC	CC	CC	CC	CC	TC	CC	TC
A,B	451	chr18_354552_A_G	CHR18	354552	GA	AA	GA	GA	AA	GA	AA	GA	AA	AA	AA	GA	AA	AA	AA	AA	GA	AA	GA	AA	GA	GA	AA	GA	AA	AA	AA	AA	GA	AA	AA	AA	GA	AA	GA	AA	AA	AA	AA	AA	GA	AA	GA	AA	GA
A,B	452	chr18_383613_C_T	CHR18	383613	TC	TC	TC	TC	TC	TC	TC	TC	TC	TC	TC	TC	CC	TC	TC	TC	TT	CC	TC	TC	TT	TC	TT	TT	CC	CC	TC	TC	TC	CC	TC	TC	TC	TC	TC	CC	CC	TC	TC	CC	TC	TC	TC	CC	TC
A,B	453	chr18_416903_C_T	CHR18	416903	TC	CC	TC	TC	TC	TT	TC	TC	CC	TC	TC	TC	CC	TC	CC	CC	TT	TC	TC	CC	CC	TC	TC	TC	CC	CC	CC	CC	TC	CC	CC	TC	TC	CC	TC	TC	CC	TC	TC	CC	TC	CC	TC	CC	TC
A,B	454	chr18_450395_A_G	CHR18	450395	AA	GA	GA	GA	AA	AA	AA	GA	AA	GA	AA	GA	GG	GA	GG	GA	AA	GA	GA	AA	AA	AA	AA	AA	GA	GG	GA	AA	AA	GG	GA	GA	GA	AA	GA	AA	GG	AA	AA	GG	AA	GA	AA	GG	AA
A,B	455	chr18_451119_C_T	CHR18	451119	CC	CC	CC	CC	TC	CC	CC	CC	TC	CC	TC	CC	CC	CC	CC	CC	CC	CC	CC	TC	TC	TC	CC	CC	TC	CC	CC	TC	TC	CC	CC	CC	CC	CC	CC	TC	CC	CC	TC	CC	CC	CC	TC	CC	CC
A,B	457	chr18_491515_A_G	CHR18	491515	GG	GG	GG	GA	GG	GG	GG	GG	GG	GG	GG	GA	GG	GG	GG	GG	GG	GG	GG	GG	GG	GG	GG	GG	GG	GG	GG	GG	GA	GG	GG	GG	GG	GG	GG	GG	GG	GG	GG	GG	GG	GG	GA	GG	GA
A,B	458	chr18_516779_A_C	CHR18	516779	CC	CC	AC	CC	CC	AC	CC	AC	CC	CC	CC	CC	CC	CC	CC	CC	CC	CC	CC	CC	CC	AC	CC	CC	CC	CC	CC	CC	CC	CC	CC	CC	AC	CC	AC	CC	CC	CC	CC	CC	AC	CC	CC	CC	CC
A,B	459	chr18_547270_C_T	CHR18	547270	TT	TT	TT	TT	TC	TC	TC	TT	TT	TT	TT	TT	TT	TT	TT	TT	TT	TC	TT	TT	TT	TT	TT	TT	TT	TT	TT	TT	TT	TT	TT	TC	TT	TT	TT	TC	TT	TC	TC	TT	TT	TT	TT	TT	TT
A,B	460	chr18_555205_A_G	CHR18	555205	AA	GG	GA	GA	AA	AA	GA	GA	AA	GG	GA	GA	GG	GG	GG	GA	GA	GA	GA	GA	GA	AA	GG	GA	GA	GG	GA	GA	AA	GG	GG	GA	GA	GA	GA	AA	GG	GA	AA	GG	GA	GA	AA	GG	GA
A,B	461	chr18_582557_C_T	CHR18	582557	TC	TT	TC	TT	TC	CC	TC	TC	TC	TC	TC	TT	TT	TC	TT	TC	CC	TC	TC	TT	TT	TC	TC	TC	TT	TT	TC	TT	TT	TT	TT	TC	TC	TC	TC	TC	TT	TC	TC	TT	TC	TC	TT	TT	TT
C	462	li_G_T_chr18_604693	CHR18	604693	GG	GG	GG	GG	GG	GG	GG	GG	GG	GG	GG	GG	GG	GG	GG	GG	GG	GG	GG	GG	GG	GG	GG	GG	GG	GG	GG	GG	GG	GG	GG	GG	GG	GG	GG	GG	GG	GG	GG	GG	GG	GG	GG	GG	GG
A,B	463	chr18_647602_A_G	CHR18	647602	GA	GG	GA	GG	GA	AA	GA	GA	GG	GA	GA	GG	GG	GA	GG	GG	AA	GA	GA	GG	GG	GA	GA	GG	GA	GG	GG	GG	GG	GG	GG	GA	GA	GA	GA	GA	GG	AA	GA	GG	AA	GG	GG	GG	GA
A,B	464	chr18_657173_C_T	CHR18	657173	TC	CC	CC	TC	CC	CC	CC	CC	TC	CC	CC	TC	CC	CC	CC	TC	CC	CC	CC	CC	CC	CC	CC	TC	CC	CC	TC	CC	TC	CC	CC	CC	CC	TC	CC	CC	CC	CC	CC	CC	CC	TC	TC	CC	TC
A,B	465	chr18_683077_A_G	CHR18	683077	AA	AA	GA	AA	AA	GA	AA	GA	AA	AA	AA	AA	AA	AA	AA	AA	AA	AA	AA	AA	AA	GA	AA	GA	GA	AA	AA	AA	AA	AA	AA	AA	GA	AA	GA	AA	AA	AA	AA	AA	GG	AA	AA	AA	GA
A,B	466	chr18_715339_C_T	CHR18	715339	CC	CC	CC	CC	TC	TT	TC	CC	CC	CC	CC	CC	CC	CC	CC	CC	TC	TC	TC	CC	CC	CC	CC	TC	CC	CC	CC	CC	CC	CC	CC	TC	TC	CC	CC	TC	CC	TC	TC	CC	TC	CC	CC	CC	CC
A,B	469	be_A_G_chr18_742630	CHR18	742630	GA	GA	GG	GG	--	GG	GA	GG	GA	GA	GA	GG	GG	AA	GG	GA	AA	GA	GA	GA	GA	GA	AA	GA	GA	GA	--	AA	GA	GG	GA	GG	GG	GA	GA	GA	GA	GA	GA	GA	GA	GA	GA	GG	GA
A,B	470	chr18_750761_C_T	CHR18	750761	TT	TC	CC	CC	TC	CC	TC	CC	TT	CC	TC	CC	CC	TC	CC	TT	CC	TC	TC	TT	TT	TC	TC	TC	TC	TC	TC	TT	TC	CC	TC	CC	CC	TC	TC	TC	TC	CC	TC	TC	TC	TC	TC	CC	TC
A,B	471	chr18_758407_C_T	CHR18	758407	CC	CC	TC	CC	CC	CC	CC	TC	CC	CC	CC	CC	CC	CC	CC	CC	CC	CC	CC	CC	CC	TC	CC	CC	CC	CC	CC	CC	CC	CC	CC	CC	CC	CC	TC	CC	CC	CC	CC	CC	CC	CC	CC	CC	CC
A,B	472	chr18_782229_C_T	CHR18	782229	CC	CC	CC	TC	CC	CC	CC	CC	CC	CC	CC	TC	CC	CC	CC	CC	CC	CC	CC	CC	CC	CC	CC	CC	CC	CC	CC	CC	TC	CC	CC	CC	CC	CC	CC	CC	CC	CC	CC	CC	CC	CC	TC	CC	TC
A,B	474	chr18_814711_A_G	CHR18	814711	AA	AA	AA	AA	GA	GA	GA	AA	AA	AA	AA	AA	AA	AA	AA	AA	AA	GA	AA	AA	AA	AA	AA	AA	AA	AA	AA	AA	AA	AA	AA	GA	AA	AA	AA	GA	AA	GA	GA	AA	AA	AA	AA	AA	AA
A,B	475	chr18_816244_A_G	CHR18	816244	AA	AA	AA	AA	GA	AA	AA	AA	GA	AA	GA	AA	AA	AA	AA	AA	AA	AA	AA	GA	GA	GA	AA	AA	GA	AA	AA	GA	GA	AA	AA	AA	AA	AA	AA	GA	AA	AA	GA	AA	GG	AA	GA	AA	GA
A,B	477	chr18_856142_C_T	CHR18	856142	CC	TC	--	TC	CC	TC	CC	TC	CC	TT	TC	TC	TT	TC	TT	CC	TT	CC	TC	CC	CC	CC	TC	TC	TC	TC	TC	CC	CC	TT	TC	--	TT	CC	CC	CC	TC	CC	CC	TC	TC	TC	CC	TT	CC
A,B	478	chr18_882766_A_G	CHR18	882766	GA	AA	GA	AA	AA	GA	AA	GA	GA	GA	AA	AA	AA	AA	AA	GA	GA	AA	GA	AA	AA	GA	AA	GA	AA	AA	GA	AA	AA	AA	AA	AA	GA	GA	GA	AA	AA	GA	AA	AA	AA	GA	AA	AA	AA
A,B	479	chr18_914390_C_T	CHR18	914390	TT	TC	CC	TC	TT	TT	TT	CC	TT	TT	TT	TC	CC	TT	CC	TT	TC	TT	TC	TT	TT	TC	TT	TC	TC	TC	TC	TT	TT	CC	TC	TC	TC	TT	TC	TT	TC	TC	TT	TC	TT	TC	TT	CC	TT
A,B	480	chr18_949408_C_T	CHR18	949408	CC	CC	CC	CC	CC	CC	CC	CC	CC	CC	CC	CC	CC	CC	CC	CC	CC	CC	CC	CC	CC	CC	CC	CC	TC	CC	CC	CC	TC	CC	CC	CC	CC	CC	CC	CC	CC	TC	CC	CC	TC	CC	TC	CC	TT
A,B	481	chr18_961284_C_T	CHR18	961284	CC	CC	CC	CC	CC	CC	CC	CC	CC	CC	CC	CC	CC	CC	CC	CC	CC	CC	CC	CC	CC	CC	CC	CC	TC	CC	CC	CC	CC	CC	CC	CC	CC	CC	CC	CC	CC	TC	CC	CC	TC	CC	CC	CC	TC
A,B	482	chr18_978743_C_T	CHR18	978743	CC	CC	CC	CC	CC	CC	CC	CC	CC	CC	CC	CC	CC	CC	CC	CC	CC	CC	CC	CC	CC	CC	CC	CC	CC	CC	CC	CC	TC	CC	CC	CC	CC	CC	CC	CC	CC	CC	CC	CC	CC	CC	TC	CC	TC
A,B	483	chr18_1009930_C_T	CHR18	1009930	TC	CC	CC	TC	TT	TC	TC	CC	TT	TC	TT	TC	CC	TC	CC	TC	TC	TC	CC	TC	TC	TC	TC	CC	TC	CC	TC	TC	TT	CC	CC	TC	CC	TT	CC	TT	CC	TC	TT	CC	TC	TC	TT	CC	TT
A,B	484	chr18_1042596_A_G	CHR18	1042596	AA	GA	GG	GG	GG	GA	GA	GG	GA	--	GG	GG	GG	GA	GG	AA	GG	GA	GA	GA	GA	GG	GA	GA	GG	GA	GA	GA	GG	GG	GA	GG	GA	GA	GA	GG	GA	GG	GG	GA	GG	GA	GG	GG	GG
A,B	487	SNP1023_227	CHR18	1102180	CC	CC	CC	CC	TC	TC	TC	CC	CC	TC	TC	CC	CC	TC	CC	CC	TC	TC	CC	CC	CC	CC	TC	CC	TC	CC	CC	CC	TC	CC	CC	TC	CC	CC	CC	TC	CC	TC	TC	CC	CC	CC	TC	CC	TC
A,B	488	chr18_1116265_C_T	CHR18	1116265	TT	TT	TT	TT	TT	TT	TT	TT	TT	TC	TC	TT	TT	TC	TT	TT	TC	TT	TT	TT	TT	TT	TC	TT	TC	TT	TT	TT	TC	TT	TT	TT	TT	TT	TT	TT	TT	TC	TT	TT	TT	TT	TT	TT	TC
A,B	490	chr18_1146767_G_T	CHR18	1146767	TT	TT	TT	GT	GT	TT	TT	TT	GT	TT	GT	GT	TT	TT	TT	TT	TT	TT	TT	GT	GT	GT	TT	TT	TT	TT	TT	GT	GT	TT	TT	TT	TT	GT	TT	GT	TT	TT	GT	GT	GT	TT	GT	TT	GT
A,B	491	chr18_1160042_A_G	CHR18	1160042	GG	GG	GG	GA	GA	GG	GG	GG	GA	GA	AA	GA	GG	GA	GG	GG	GA	GG	GG	GA	GA	GA	GA	GG	GA	GG	GG	GA	AA	GG	GG	GG	GG	GA	GG	GA	GG	GA	GA	GG	GA	GG	GA	GG	AA
A,B	492	chr18_1181933_A_G	CHR18	1181933	GA	GA	GA	GG	GG	GG	GA	GA	GG	GG	GG	GG	GG	GA	GG	GA	GA	GA	AA	GA	GA	GA	GA	GA	GG	GA	GG	GA	GG	GG	GA	GG	GG	GG	AA	GG	GA	GG	GG	GG	GA	GG	GG	GG	GG
A,B	493	chr18_1216061_A_G	CHR18	1216061	AA	GG	GA	GA	GA	GG	GG	GA	AA	GA	AA	GA	GG	GA	GG	GA	GA	GG	GG	GA	GA	AA	GA	GG	GA	--	GA	GA	AA	GG	GG	--	GG	AA	GA	GA	GG	GA	GA	GA	GA	GA	AA	GG	AA
A,B	494	chr18_1241422_C_T	CHR18	1241422	CC	CC	CC	CC	CC	CC	CC	CC	CC	TC	TC	CC	CC	TC	CC	CC	TC	CC	CC	CC	CC	CC	TC	CC	CC	CC	CC	CC	TC	CC	CC	CC	CC	CC	CC	CC	CC	CC	CC	CC	CC	CC	TC	CC	TC
A,B	496	be_C_T_chr18_1249477	CHR18	1249477	TC	CC	TC	CC	CC	CC	CC	TC	CC	TC	TC	CC	CC	TC	CC	CC	TC	CC	CC	CC	CC	TC	TC	CC	CC	CC	CC	CC	TC	CC	CC	CC	CC	CC	TC	CC	CC	CC	CC	TC	CC	TC	TC	CC	TC
A,B	498	ae_T_C_chr18_1272563	CHR18	1272563	TC	TT	TC	TT	TC	CC	TC	TC	TT	CC	TC	TT	TT	TC	TT	TT	TC	--	TT	TT	TT	TC	TC	TT	TT	TT	TT	TT	TC	TT	TT	TC	TC	TT	TC	TC	TT	TT	TC	TT	TT	TT	TT	TT	TC
A,B	499	chr18_1310009_A_G	CHR18	1310009	GG	GG	GG	GG	GG	GG	GG	GG	GG	GG	GG	GG	GG	GG	GG	GG	GG	GG	GG	GG	GG	GG	GG	GG	GG	GG	GG	GG	GG	GG	GG	GG	GG	GG	GG	GG	GG	GG	GG	GG	GG	GG	GA	GG	GG
A,B,C	500	chr18_1330935_A_C	CHR18	1330935	CC	CC	CC	CC	CC	CC	CC	CC	CC	CC	CC	CC	CC	CC	CC	CC	CC	CC	CC	CC	CC	CC	CC	CC	CC	CC	CC	CC	CC	CC	CC	CC	CC	CC	CC	CC	CC	CC	CC	CC	CC	CC	AC	CC	CC
A,B	501	chr18_1348223_G_T	CHR18	1348223	TT	TT	TT	GT	GG	GT	GG	TT	TT	TT	TT	GT	TT	TT	TT	TT	TT	GG	TT	GG	GG	TT	TT	TT	GT	TT	TT	GG	TT	TT	TT	GT	TT	GT	TT	GT	TT	TT	GG	GT	GT	TT	GT	TT	GT
A,B,C	502	SNP887_49	CHR18	1359237	GA	GG	GA	GG	GG	GG	GG	GA	GG	GA	GA	GG	GG	AA	GG	GG	GA	GG	GG	GG	GG	GA	GA	GG	GG	GG	GG	GG	GA	GG	GG	GG	GG	GG	GA	GG	GG	GA	GG	GG	GG	GG	GG	GG	GA
A,B	503	chr18_1363407_A_G	CHR18	1363407	AA	AA	AA	AA	AA	AA	AA	AA	AA	GA	GA	AA	AA	GG	AA	AA	GA	AA	AA	AA	AA	AA	GA	AA	AA	AA	AA	AA	GA	AA	AA	AA	AA	AA	AA	AA	AA	GA	AA	AA	AA	AA	AA	AA	GA
A,B,C	504	chr18_1381831_C_T	CHR18	1381831	TC	TT	TC	TT	TT	TT	TT	TC	TT	TT	TT	TT	TT	TT	TT	TT	TT	TT	TT	TT	TT	TC	TT	TT	TT	TT	TT	TT	TT	TT	TT	TT	TT	TT	TC	TT	TT	TT	TT	TT	TT	TT	TT	TT	TT
A,B	505	chr18_1413920_C_T	CHR18	1413920	CC	TC	TC	TC	TC	TC	TC	TC	CC	TC	TC	TC	TT	TT	TT	CC	TT	TC	TC	CC	CC	CC	TC	CC	TC	TC	TC	CC	TC	TT	TC	TT	TC	CC	CC	TC	TC	TC	TC	TC	TC	TC	TC	TC	TC
A,B	506	chr18_1449536_A_G	CHR18	1449536	GA	GA	AA	GA	GA	GA	GA	AA	GG	GA	GA	GA	AA	GA	AA	GG	GA	GA	GG	GG	GG	GA	GA	GA	GA	GA	GA	GG	GA	AA	GA	AA	GA	GG	GA	GA	GA	GA	GA	GA	GA	GA	GG	GA	GA
A,B	507	chr18_1465546_C_T	CHR18	1465546	CC	TC	TC	TC	CC	CC	CC	TC	CC	CC	CC	TC	TT	CC	TT	CC	CC	CC	CC	CC	CC	CC	CC	CC	TC	TC	TC	CC	CC	TT	TC	TC	TC	CC	CC	CC	TC	CC	CC	TC	TC	TC	CC	TC	CC
A,B	508	chr18_1465636_A_G	CHR18	1465636	GA	GA	GG	GG	GG	GG	GA	GG	GG	GG	GG	GG	GG	GG	GG	GA	GG	GA	GA	GA	GA	GG	GA	GA	GG	GA	GG	GA	GG	GG	GA	GG	GG	GG	GA	GG	GA	GG	GG	GA	GG	GA	GG	GG	GG
A,B	509	chr18_1482954_C_T	CHR18	1482954	CC	CC	CC	CC	CC	CC	CC	CC	CC	TT	TC	CC	CC	CC	CC	CC	TT	CC	CC	CC	CC	CC	TC	TC	CC	CC	CC	CC	TC	CC	CC	CC	CC	CC	CC	CC	CC	CC	CC	CC	CC	CC	CC	CC	TC
A	510	chr18_1529974_A_G	CHR18	1529974	GG	GG	GG	GG	GG	GG	GG	GG	GG	GA	GA	GG	GG	GG	GG	GG	GA	GG	GG	GG	GG	GG	GA	GG	GG	GG	GG	GG	GA	GG	GG	GA	GG	GG	GG	GG	GG	GG	GG	GG	GG	GG	GG	GG	GA
A,B	511	chr18_1551043_A_G	CHR18	1551043	GA	AA	GA	AA	AA	AA	AA	GA	AA	GA	GA	AA	AA	AA	AA	AA	GA	AA	AA	AA	AA	GA	GA	AA	AA	AA	AA	AA	GA	AA	AA	AA	AA	AA	GA	AA	AA	AA	AA	AA	AA	AA	AA	AA	GA
A,B	512	chr18_1566658_A_G	CHR18	1566658	AA	AA	AA	GA	AA	AA	AA	AA	AA	AA	AA	GA	AA	AA	AA	AA	AA	AA	AA	GA	GA	AA	AA	AA	AA	AA	AA	GA	AA	AA	AA	AA	AA	AA	AA	AA	AA	AA	AA	AA	AA	AA	GA	AA	AA
A,B	513	chr18_1581001_C_T	CHR18	1581001	TT	TC	TC	TC	TC	CC	TC	TC	TT	CC	TC	TC	CC	TT	CC	TT	TC	TC	TT	TT	TT	TT	TC	TT	TC	TC	TC	TT	TC	CC	TC	CC	CC	TT	TT	TC	TC	TT	TC	TC	TC	TC	TT	TC	TC
A,B	514	chr18_1615520_C_T	CHR18	1615520	TC	TT	TT	TC	TC	TT	TT	TT	CC	TT	TC	TC	TT	TT	TT	TC	TT	TT	TT	TC	TC	TC	TT	TT	TC	TT	TC	TC	TC	TT	TT	TT	TT	CC	TT	TC	TT	TC	TC	TC	TC	TC	TC	TC	TC
A,B	515	chr18_1667566_C_T	CHR18	1667566	TC	CC	TC	CC	CC	CC	CC	TC	CC	CC	CC	CC	CC	CC	CC	CC	CC	CC	CC	CC	CC	TC	CC	CC	CC	CC	CC	CC	CC	CC	CC	CC	CC	CC	TC	CC	CC	CC	CC	CC	CC	CC	CC	CC	CC
A,B	516	chr18_1681666_A_C	CHR18	1681666	AC	AC	CC	AC	AC	AC	AC	CC	AA	AC	AC	AC	CC	AA	CC	AA	AC	AC	AA	AA	AA	AC	AC	AA	AC	AC	AC	AA	AC	CC	AC	CC	AC	AA	AC	AC	AC	AA	AC	AC	AC	AC	AC	AC	AC
A,B	519	chr18_1715414_G_T	CHR18	1715414	GT	TT	TT	TT	GT	GG	GT	TT	GG	GT	GT	TT	TT	TT	TT	GT	TT	GT	TT	TT	TT	GT	TT	TT	GT	TT	GT	TT	GT	TT	TT	GT	GT	GT	TT	GG	TT	GT	GT	TT	GT	GT	TT	GT	GT
A,B	520	lb_T_C_chr18_1715501	CHR18	1715501	TT	TC	TC	TC	TT	TT	TT	TC	TT	TC	TC	TC	CC	TC	--	TT	TC	TT	TT	TT	TT	TT	TC	TC	TC	TC	TC	TT	TC	CC	TC	TC	TC	TT	TT	TT	TC	TC	TT	CC	TC	TC	TC	TC	TC
A,B	521	chr18_1752360_G_T	CHR18	1752360	GG	GG	GG	GG	GG	GG	GG	GG	GG	GG	GG	GG	GG	GT	GG	GG	GT	GG	GT	GG	GG	GG	GG	GG	GG	GG	GG	GG	GG	GG	GG	GG	GG	GG	GG	GG	GG	GG	GG	GG	GG	GG	GT	GG	GG
A,B	523	chr18_1773226_A_G	CHR18	1773226	GG	GG	GA	GG	GG	GG	GG	GA	GG	GG	GG	GG	GG	GG	GG	GG	GG	GG	GG	GG	GG	GA	GG	GG	GG	GG	GG	GG	GG	GG	GG	GG	GG	GG	GA	GG	GG	GG	GG	GA	GG	GG	GG	GG	GG
A,B	524	SNP1045_291	CHR18	1779934	GG	GG	GT	GG	GG	GG	GG	GT	GG	GG	GG	GG	GG	GG	GG	GG	GG	GG	GG	GG	GG	GT	GG	GG	GG	GG	GG	GG	GG	GG	GG	GG	GG	GG	GT	GG	GG	GG	GG	GT	GG	GG	GG	GG	GG
A,B	525	chr18_1782663_A_G	CHR18	1782663	GG	AA	AA	AA	GA	GG	GA	AA	AA	GA	AA	AA	AA	GA	AA	AA	AA	GA	AA	AA	AA	AA	AA	GA	AA	AA	AA	AA	AA	AA	AA	GA	GA	GA	AA	GA	AA	GA	GA	AA	AA	GA	GA	AA	AA
A,B	528	chr18_1850492_C_T	CHR18	1850492	TC	TT	TC	TC	TT	TT	TT	TC	TT	TC	TC	TC	CC	TT	CC	TT	TC	TT	TT	TT	TT	TT	TC	TT	TC	TC	TC	TT	TC	TC	TC	TC	TC	TT	TT	TT	TC	TT	TT	TC	TC	TT	TC	TC	TC
A,B	529	chr18_1870697_A_G	CHR18	1870697	GA	GG	GG	GG	GG	GG	GG	GG	GG	GA	GA	GG	--	GG	--	GG	GA	GG	GG	GG	GG	GG	GA	GG	GG	GG	GG	GG	GA	GG	GG	GG	GG	GG	GG	GG	GG	GG	GG	--	GG	GG	GG	GG	GA
A,B	530	chr18_1885034_A_G	CHR18	1885034	GG	GG	GG	GA	AA	GA	GA	GG	GG	GG	GG	GA	GG	GG	GG	GA	GG	GA	GG	GA	GA	GG	GG	GG	GA	GG	GG	GA	GG	GG	GG	GG	GG	GA	GG	GA	GG	GA	AA	GG	GA	GG	GA	GG	GA
A,B	531	li_T_C_chr18_1895748	CHR18	1895748	TT	TC	CC	TC	CC	TC	TC	CC	CC	TC	CC	TC	CC	TC	CC	CC	TC	TC	TT	TT	TT	CC	TC	TC	CC	TC	CC	TT	CC	CC	TC	CC	TC	TC	TT	CC	TC	CC	TC	CC	CC	CC	TC	CC	CC
A,B	532	chr18_1954306_A_C	CHR18	1954306	CC	CC	CC	CC	AC	AA	AC	CC	CC	AA	AC	CC	CC	CC	CC	CC	AC	AC	CC	CC	CC	CC	AC	CC	CC	CC	CC	CC	AC	CC	CC	CC	AC	CC	CC	AC	CC	CC	AC	CC	CC	CC	AC	CC	AC
A,B	534	chr18_1983508_C_T	CHR18	1983508	TC	TT	TC	TC	TT	TT	TT	TC	TC	TT	TC	TC	CC	TT	CC	TT	TT	TT	TT	TT	TT	TC	TT	TT	TC	TC	TC	TT	TC	TC	TC	TC	TC	TT	TT	TC	TC	TT	TT	TC	TC	TT	TT	CC	TT
A,B	535	chr18_2049874_C_T	CHR18	2049874	CC	TC	TT	TC	CC	TC	CC	TT	TC	TT	TT	TC	TT	TT	TT	CC	TT	CC	CC	CC	TC	TT	TC	TC	TT	TC	TC	CC	TT	TT	TC	TT	TT	CC	TC	TC	TC	TC	CC	TT	TC	TT	CC	TT	TC
A,B	536	chr18_2061739_C_T	CHR18	2061739	TT	TT	TT	TC	TT	TT	TT	TT	TT	TT	TT	TC	TT	TT	TT	TT	TT	TT	TT	TC	TC	TT	TT	TT	TT	TT	TT	TC	TT	TT	TT	TT	TT	TC	TT	TT	TT	TT	TC	TT	TT	TT	TC	TT	TT
A,B	539	chr18_2116920_A_G	CHR18	2116920	GG	GG	GG	GG	GG	GG	GG	GG	GG	GG	GG	GG	GG	GG	GG	GG	GG	GG	GG	GG	GG	GG	GG	GG	GG	GG	GG	GG	GG	GG	GG	GG	GG	GG	GG	GG	GG	GG	GG	GG	GG	GG	GA	GG	GG
A,B	541	chr18_2164870_C_T	CHR18	2164870	TC	TT	TC	TC	TC	TT	TT	TC	TT	TT	TT	TC	TT	CC	TT	TC	TC	TT	TC	TC	TC	TT	TT	TC	TT	TT	TT	TC	TT	TT	TT	TT	TT	TC	TC	TT	TT	TC	TT	TT	TT	TT	TC	TT	TT
A,B	542	chr18_2186070_A_G	CHR18	2186070	AA	GA	GA	GA	GA	AA	GA	GA	GA	AA	AA	GA	AA	GG	AA	GG	GA	GA	GG	GG	GA	GA	GA	GA	GA	GA	GA	GG	AA	AA	GA	AA	AA	GG	GG	AA	GA	GG	GA	AA	GA	AA	GA	AA	GA
C	544	lb_G_A_chr18_2201056	CHR18	2201056	GG	GG	GG	GG	GG	GG	GG	GG	GG	GG	GG	GG	GG	GG	GG	GG	GG	GG	GG	GG	GG	GG	GG	GG	GG	GG	GG	GG	GG	GG	GG	GG	GG	GG	GG	GG	GG	GG	GG	GG	GG	GG	GG	GG	GG
A,B	545	chr18_2216411_C_T	CHR18	2216411	TT	TT	TC	TC	TC	CC	TC	TC	TT	TT	TT	TC	CC	TT	CC	TT	TT	TC	TT	TT	TT	TT	TT	TT	TC	TC	TC	TT	TT	TC	TC	TC	CC	TT	TT	TC	TC	TT	TC	TC	TC	TT	TT	TC	TT
C	546	be_T_G_chr18_2232788	CHR18	2232788	TT	TT	TT	TT	TT	TT	TT	TT	TT	TT	TT	TT	TT	TT	TT	TT	TT	TT	TT	TT	TT	TT	TT	TT	TT	TT	TT	TT	TT	TT	TT	TT	TT	TT	TT	TT	TT	TT	TT	TT	TT	TT	TT	TT	TT
A,B	547	chr18_2248954_A_G	CHR18	2248954	AA	AA	AA	AA	GA	GA	GA	AA	AA	AA	AA	AA	AA	AA	AA	AA	AA	GA	AA	AA	AA	AA	AA	AA	AA	AA	AA	AA	AA	AA	AA	AA	AA	AA	AA	GA	AA	AA	GA	AA	AA	AA	GA	AA	AA
A,B	548	chr18_2274844_A_G	CHR18	2274844	AA	AA	GA	GA	GA	AA	AA	GA	GA	AA	AA	GA	AA	GA	AA	GG	AA	AA	AA	GA	GA	AA	AA	GA	GA	AA	GA	GA	AA	AA	AA	AA	AA	GG	GA	AA	AA	GG	GA	GA	GA	AA	GA	AA	GA
A,B	549	chr18_2284081_A_G	CHR18	2284081	GG	GG	GA	GA	GA	GG	GG	GA	GA	GG	GG	GA	GG	GA	GG	AA	GG	GG	GG	GA	GA	GG	GG	GA	GA	GG	GA	GA	GG	GG	GG	GG	GG	AA	GA	GG	GG	AA	GA	GA	GA	GG	GA	GG	GA
A,B	550	chr18_2318554_C_T	CHR18	2318554	TT	TT	TC	TT	TC	TT	TT	TC	TT	TT	TT	TT	TT	TC	TT	TC	TT	TT	TT	TT	TT	TT	TT	TC	TC	TT	TT	TT	TT	TT	TT	TT	TT	TC	TC	TT	TT	CC	TC	TT	TT	TT	TT	TT	TT
A,B,C	552	chr18_2349826_G_T	CHR18	2349826	GT	GT	GT	GT	TT	TT	TT	GT	TT	GT	GT	GT	GG	GT	GG	TT	GG	TT	GT	TT	GT	TT	GT	GT	GT	GT	GT	TT	GT	GG	GT	GT	GT	TT	TT	TT	GT	TT	TT	GT	GT	GG	GT	GT	GT
A,B	553	chr18_2375532_C_T	CHR18	2375532	TC	TC	TC	TC	TC	TC	TC	TC	CC	TC	CC	TC	TT	CC	TT	CC	CC	TC	CC	CC	CC	CC	CC	CC	TC	TC	TC	CC	CC	TT	TC	TT	TC	CC	CC	TC	TC	CC	TC	TC	TC	TT	CC	TC	CC
A,B	555	chr18_2387683_C_T	CHR18	2387683	CC	CC	CC	CC	CC	CC	CC	CC	CC	TC	TC	CC	CC	CC	CC	CC	TC	CC	CC	CC	TC	CC	TC	TC	CC	CC	CC	CC	TC	CC	CC	CC	CC	CC	CC	CC	CC	CC	CC	CC	CC	CC	CC	CC	TC
A,B	556	chr18_2415458_A_G	CHR18	2415458	GG	AA	GA	AA	AA	GA	AA	GA	AA	AA	AA	AA	AA	GA	AA	AA	AA	AA	AA	AA	AA	AA	AA	AA	AA	AA	AA	AA	AA	AA	AA	AA	GA	AA	GA	AA	AA	GA	AA	AA	AA	AA	AA	AA	AA
A,B	557	chr18_2449984_A_G	CHR18	2449984	AA	AA	AA	AA	AA	AA	AA	AA	AA	GA	GA	AA	AA	AA	AA	AA	GA	AA	AA	AA	GA	AA	GA	GA	AA	AA	AA	AA	GA	AA	AA	AA	AA	AA	AA	AA	AA	AA	AA	AA	AA	AA	AA	AA	GA
A,B	558	chr18_2452204_A_G	CHR18	2452204	GA	GA	GA	GA	GA	GA	GA	GA	AA	GA	AA	GA	GG	GA	GG	AA	GA	GA	GA	AA	AA	AA	AA	AA	GA	GA	GA	AA	AA	GG	GA	GG	GA	AA	AA	GA	GA	AA	GA	GA	GA	GG	AA	GA	AA
A,B,C	559	chr18_2482511_A_G	CHR18	2482511	GA	GA	GG	GA	GG	GG	GG	GG	GG	GG	GG	GA	GG	GA	GG	GG	GA	GG	GA	GA	GA	GG	GG	GG	GA	GG	GG	GA	GG	GA	GG	GG	GG	GG	GG	GG	GG	GG	GG	GG	GG	AA	GA	GG	GG
A,B	560	chr18_2483007_C_T	CHR18	2483007	CC	CC	TC	CC	CC	TC	CC	TC	CC	CC	CC	CC	CC	TC	CC	TC	CC	CC	CC	CC	CC	CC	CC	CC	CC	CC	CC	CC	CC	CC	CC	CC	TC	CC	TC	CC	CC	TC	CC	CC	TC	CC	CC	CC	TC
A,B	561	chr18_2502970_C_T	CHR18	2502970	TT	TT	TC	TT	TT	TC	TT	TC	TT	TT	TT	TT	TT	TC	TT	TT	TT	TT	TT	TT	TT	TT	TT	TT	TT	TT	TT	TT	TT	TT	TT	TT	TC	TT	TC	TT	TT	TC	TT	TT	TT	TT	TT	TT	TT
A,B	562	chr18_2593102_G_T	CHR18	2593102	GG	GG	GT	GG	GT	GT	GG	GT	GT	GG	GG	GG	GG	GT	GG	GT	GG	GG	GG	GG	GG	GG	GG	GT	GG	GG	GT	GG	GG	GG	GG	GG	GT	GT	GT	GG	GG	TT	GT	GT	GG	GG	GG	GG	GG
A,B	563	chr18_2595040_C_T	CHR18	2595040	TT	TT	TC	TT	TC	TC	TT	TC	TC	TT	TT	TT	TT	TC	TT	TC	TT	TT	TT	TT	TT	TT	TT	TC	TT	TT	TC	TT	TT	TT	TT	TT	TC	TC	TC	TT	TT	CC	TC	TC	TT	TT	TT	TT	TT
A,B	564	chr18_2618673_A_G	CHR18	2618673	GA	GA	AA	AA	GA	GA	GA	AA	GA	GA	GG	AA	GA	AA	AA	AA	GA	GA	AA	GA	GA	GA	GG	GA	AA	AA	GA	GA	GG	AA	GA	AA	AA	AA	AA	GG	AA	AA	GA	AA	AA	AA	AA	GA	GA
A,B	565	chr18_2643794_A_G	CHR18	2643794	AA	AA	GA	AA	AA	GA	AA	GA	AA	AA	AA	AA	AA	GA	AA	AA	AA	AA	AA	AA	AA	AA	AA	AA	AA	AA	AA	AA	AA	AA	AA	AA	GA	AA	GA	AA	AA	GA	AA	GA	AA	AA	AA	AA	AA
A,B	567	chr18_2682028_G_T	CHR18	2682028	GT	GT	GT	GT	GT	GT	GT	GT	TT	GG	GT	GT	GG	TT	GG	TT	GT	GT	TT	GT	GT	TT	GG	GT	GT	GT	GT	GT	GT	GT	GG	GG	GT	TT	TT	GT	GT	TT	GT	GT	GT	TT	GT	GT	GT
A,B	568	lb_G_A_chr18_2683415	CHR18	2683415	AA	GA	AA	AA	AA	AA	GA	AA	GG	AA	GA	AA	AA	GA	AA	GA	GA	GA	GG	AA	AA	GG	AA	AA	GA	GA	GA	AA	GA	GA	AA	AA	AA	GA	GA	GA	GA	AA	AA	AA	GA	GG	AA	GA	--
A,B	571	chr18_2717470_A_C	CHR18	2717470	AC	AA	AC	AC	AC	AC	AA	AC	AC	AA	AC	AC	AA	AC	AA	AC	AA	AA	AA	AC	AC	AC	AA	AC	AC	AA	AA	AC	AC	AA	AA	AA	AC	AC	AC	AC	AA	CC	AC	AC	AC	AA	AC	AC	AC
A,B	572	chr18_2748776_C_T	CHR18	2748776	TC	TT	TT	TT	TC	TT	TT	TT	CC	TT	TC	TT	TT	TT	TT	CC	TT	TT	TT	TT	TT	TC	TT	TC	TT	TT	TC	TT	TC	TT	TT	TT	TT	TC	TT	TC	TT	TT	TC	TC	TT	TT	TT	TC	TT
A,B	573	chr18_2780331_A_G	CHR18	2780331	GA	GA	AA	GA	GA	AA	AA	AA	GA	AA	AA	GA	AA	GA	AA	GG	GA	AA	GA	GA	GA	AA	AA	GA	GA	AA	GA	GA	AA	GA	AA	AA	AA	GG	AA	AA	AA	GA	GA	GA	GA	GG	GA	AA	GA
A,B	574	chr18_2781932_A_G	CHR18	2781932	AA	AA	GA	AA	AA	GA	GA	GA	AA	AA	AA	AA	AA	GA	AA	AA	AA	GA	GA	AA	AA	GA	AA	AA	AA	GA	AA	AA	AA	AA	AA	AA	GA	AA	GG	AA	GA	GA	AA	AA	AA	AA	AA	AA	AA
A,B	575	chr18_2853425_C_T	CHR18	2853425	TC	TT	TC	CC	CC	TC	TC	TC	TC	TC	TC	CC	CC	TT	CC	TC	TT	TC	TT	TC	TC	TC	TT	TC	CC	TC	TC	TC	TC	TC	TC	CC	TC	TC	TT	CC	TC	TC	CC	TC	CC	TT	CC	CC	TC
A,B	576	chr18_2879995_G_T	CHR18	2879995	GT	GG	GT	GG	GG	GT	GT	GT	GG	GG	GG	GG	GG	GT	GG	GG	GG	GT	GT	GG	GG	GT	GG	GG	GG	GT	GG	GG	GG	GG	GG	GG	GT	GG	GT	GG	GG	GT	GG	GT	GG	GG	GG	GG	GG
A,B,C	577	chr18_2883169_G_T	CHR18	2883169	GT	GG	GT	GG	GG	GT	GT	GT	GG	GG	GG	GG	GG	GT	GG	GG	GG	GT	GT	GG	GG	GT	GG	GG	GG	GT	GG	GG	GG	GG	GG	GG	GT	GG	GT	GG	GG	GT	GG	GT	GG	GG	GG	GG	GG
A,B	579	chr18_2909872_A_G	CHR18	2909872	GA	GA	AA	AA	AA	AA	AA	AA	--	AA	GA	AA	AA	GG	AA	GG	GG	AA	GG	GA	GA	AA	GG	GA	GA	AA	GA	GA	--	AA	GA	AA	AA	GG	GG	AA	GA	GG	GA	AA	GA	AA	AA	AA	GG
A,B	580	chr18_2952475_A_G	CHR18	2952475	GG	GG	GA	GG	GG	GA	GG	GA	GG	GG	GG	GG	GG	GA	GG	GG	GG	GG	GG	GG	GG	GG	GG	GG	GG	GG	GG	GG	GG	GG	GG	GG	GA	GG	GA	GG	GG	GA	GG	GG	GG	GG	GG	GG	GG
A,B	581	chr18_2987719_A_G	CHR18	2987719	GA	GA	AA	AA	GA	GA	GA	AA	GA	GA	GG	AA	GA	AA	AA	AA	GA	GA	AA	GA	GA	GA	GG	GA	AA	AA	GA	GA	GG	AA	GA	AA	AA	AA	AA	GG	GA	AA	GA	AA	AA	AA	GA	GA	GA
A,B	582	chr18_2989358_A_G	CHR18	2989358	GA	AA	GG	GG	GA	GA	GA	GG	GA	GA	AA	GG	GA	GG	GG	GG	GA	GA	GG	GA	GA	GA	AA	GA	GG	GG	GA	GA	AA	GA	GA	GG	GG	GG	GG	AA	GA	GG	GA	GA	GG	AA	GA	GA	GA
A,B	583	chr18_3015104_C_T	CHR18	3015104	TC	TC	TT	TT	TC	TC	TC	TT	TT	TC	TC	TT	TC	TT	TT	TT	TC	TC	TT	TC	TC	TT	CC	TC	TT	TT	TC	TC	TC	TT	TC	TT	TT	TT	TT	TC	TC	TT	TC	TT	TT	TT	TT	TT	TC
A,B	585	chr18_3044088_C_T	CHR18	3044088	TT	TT	TC	TC	TT	TT	TT	TC	TT	TC	TT	TC	TC	TT	CC	TT	TT	TT	TT	TT	TT	TT	TT	TT	TC	TC	TT	TT	TT	TC	TC	CC	TC	TT	TT	TT	TC	TT	TT	TC	TC	TT	TT	TC	TT
A,B	587	chr18_3078586_A_G	CHR18	3078586	AA	AA	GA	AA	AA	GA	AA	GA	AA	AA	AA	AA	AA	GA	AA	AA	AA	AA	AA	AA	AA	AA	AA	AA	AA	AA	AA	AA	AA	AA	AA	AA	GA	AA	GA	AA	AA	GA	AA	AA	AA	AA	AA	AA	AA
A,B	588	chr18_3084732_C_T	CHR18	3084732	TC	TC	CC	CC	TC	TC	TT	CC	TC	TT	TT	CC	TC	CC	CC	CC	TC	TT	TC	TC	TC	TT	TT	TC	CC	TC	TC	TC	TT	CC	TC	TC	CC	CC	CC	TT	TC	CC	TC	CC	CC	CC	TC	TC	TC
A,B	589	chr18_3100870_A_G	CHR18	3100870	GG	GG	GG	GA	GA	GG	GG	GG	GG	GG	GG	GA	GG	GG	GG	GG	GG	GG	GG	GA	GA	GG	GG	GA	GG	GG	GG	GA	GG	GG	GG	GG	GG	GG	GG	GG	GG	GG	GA	GG	GG	GG	GA	GG	GG
A,B	590	chr18_3116166_C_T	CHR18	3116166	TT	TC	TT	TT	TT	TT	TT	TT	TT	TT	TT	TT	TT	TT	TT	TC	TT	TT	TT	TT	TT	TT	TT	TT	TC	TT	TT	TT	TT	TC	TT	TT	TT	TC	TT	TT	TT	TC	TT	TT	TT	CC	TT	TT	TT
A,B	591	chr18_3148826_C_T	CHR18	3148826	TT	TC	--	CC	TC	TC	TC	TC	TC	TT	TT	TC	TT	TC	TT	CC	TT	TC	TC	TC	TC	TC	TT	TC	TC	TC	TC	TC	TT	TC	TT	TT	TC	CC	TC	TT	TT	CC	CC	TC	TC	CC	CC	TT	CC
A,B	594	chr18_3182141_A_C	CHR18	3182141	CC	CC	AC	CC	CC	AC	CC	AC	CC	CC	CC	CC	CC	AC	CC	CC	CC	CC	CC	CC	CC	CC	CC	CC	CC	CC	CC	CC	CC	CC	CC	CC	AC	CC	AC	CC	CC	AC	CC	CC	CC	CC	CC	CC	CC
A,B	597	chr18_3215751_G_T	CHR18	3215751	TT	TT	TT	GT	GT	TT	TT	TT	TT	TT	TT	GT	TT	TT	TT	GT	TT	TT	TT	GT	GT	TT	TT	GT	GT	TT	TT	GT	TT	TT	TT	TT	TT	GT	TT	TT	TT	GT	TT	TT	TT	TT	GT	TT	TT
A,B	598	chr18_3247136_C_T	CHR18	3247136	TT	TT	TC	TT	TT	TC	TT	TC	TT	TT	TT	TT	TT	TC	TT	TT	TT	TT	TT	TT	TT	TT	TT	TT	TT	TT	TT	TT	TT	TT	TT	TT	TC	TT	TC	TT	TT	TC	TT	TT	TT	TT	TT	TT	TT
A,B	599	chr18_3280406_A_G	CHR18	3280406	GA	GG	GG	GG	GA	GA	AA	GG	GA	GG	GA	GG	GA	GG	GG	GG	GG	AA	GA	GG	GG	AA	GG	GG	GG	GA	GA	GG	GA	GG	GG	GG	GG	GG	GG	AA	GG	GG	GA	GG	GG	GG	GG	GA	GG
A,B	600	chr18_3284287_A_G	CHR18	3284287	GA	GG	GG	GG	GA	GA	AA	GG	GG	GG	GG	GG	GA	GG	GG	GG	GG	AA	GA	GG	GG	GA	GG	GG	GG	GA	GA	GG	GG	GG	GG	GG	GG	GG	GG	GA	GG	GG	GA	GG	GG	GG	GG	GG	GG
A,B	601	chr18_3312313_C_T	CHR18	3312313	TC	TC	TT	TC	TC	TT	TC	TT	TC	CC	TC	TC	TT	TC	TT	CC	CC	TC	CC	CC	CC	TC	CC	CC	TC	TC	TC	CC	TC	TC	TC	TC	TT	CC	TC	TT	TC	TC	TC	TT	TT	TT	CC	TT	TC
A,B,C	602	chr18_3349358_C_T	CHR18	3349358	TT	TC	TC	TC	TC	TC	TT	TC	CC	TT	TC	TC	TT	TC	TT	CC	TT	TC	TC	TC	TC	CC	TT	TC	TC	TC	TC	TC	TC	TC	TT	TT	TC	CC	TC	TC	TT	CC	TT	TC	TC	CC	CC	TC	TC
A,B	603	chr18_3381571_C_T	CHR18	3381571	TT	TC	TT	TC	TT	TT	TT	TT	TC	TT	TT	TC	TT	TC	TT	CC	TT	TC	TC	TC	TC	TC	TT	TT	TC	TC	TC	TC	TT	TC	TT	TT	TT	CC	TT	TT	TT	CC	TT	TT	TC	CC	TC	TT	TC
A,B	605	chr18_3414024_A_G	CHR18	3414024	AA	AA	GA	GA	GA	GA	AA	GA	GA	AA	AA	GA	AA	GA	AA	GG	AA	AA	AA	GA	GA	AA	AA	GA	GA	AA	GA	GA	AA	AA	AA	AA	GA	GG	GA	AA	AA	GG	AA	AA	GA	AA	GA	AA	GA
A,B	606	chr18_3418975_A_G	CHR18	3418975	GG	GG	GA	GG	GG	GA	GG	GA	GG	GG	GG	GG	GG	GG	GG	GG	GG	GG	GG	GG	GG	GG	GG	GG	GG	GG	GG	GG	GG	GG	GG	GG	GA	GG	GA	GG	GG	GG	GG	GG	GG	GG	GG	GG	GG
A,B	607	chr18_3446312_A_G	CHR18	3446312	AA	GA	AA	AA	GA	AA	GA	AA	AA	GG	GA	AA	AA	GA	AA	AA	GG	AA	GA	GA	GA	AA	GG	GG	AA	AA	AA	GA	GA	GA	GA	GA	AA	AA	GA	AA	GA	AA	GA	AA	AA	AA	AA	AA	GA
A,B	608	chr18_3476655_A_G	CHR18	3476655	GG	GA	GG	GA	GA	GG	GA	GG	GA	AA	GA	GA	GG	GA	GG	AA	AA	GG	GA	AA	AA	GG	AA	AA	GA	GG	GA	AA	GA	GA	GA	GA	GG	AA	GA	GG	GA	GA	GA	GG	GA	GG	GA	GG	AA
A,B	609	chr18_3492885_A_C	CHR18	3492885	CC	CC	AC	CC	CC	AC	CC	AC	CC	CC	CC	CC	CC	CC	CC	CC	CC	CC	CC	CC	CC	CC	CC	CC	CC	CC	CC	CC	CC	CC	CC	CC	AC	CC	AC	CC	CC	CC	CC	CC	CC	CC	CC	CC	CC
A,B	610	chr18_3515072_A_G	CHR18	3515072	AA	AA	GG	GG	GA	GA	AA	GG	GA	AA	AA	GG	GA	GG	GG	GG	GA	AA	GA	GA	GA	AA	AA	GA	GG	GA	GA	GA	AA	AA	GA	GA	GG	GG	GG	AA	GA	GG	AA	GG	GG	AA	GG	GA	GA
A,B	611	chr18_3549744_C_T	CHR18	3549744	CC	TC	CC	CC	TC	CC	CC	CC	CC	TC	CC	CC	CC	CC	CC	CC	CC	CC	CC	CC	CC	CC	CC	TC	CC	CC	CC	CC	CC	TC	CC	TC	CC	CC	CC	CC	CC	CC	CC	CC	CC	TT	CC	CC	CC
A,B	612	chr18_3586310_A_G	CHR18	3586310	GG	GG	GG	GG	GA	GG	GG	GG	GA	GG	GG	GG	GG	GG	GG	GA	GG	GG	GG	GG	GG	GG	GG	GA	GG	GG	GA	GG	GG	GG	GG	GG	GG	GA	GG	GG	GG	GG	GG	GG	GG	GG	GG	GG	GG
A,B	613	chr18_3589962_C_T	CHR18	3589962	TT	TT	CC	CC	TC	TC	TT	CC	CC	TT	TC	CC	TC	TC	CC	CC	TT	TT	TT	TC	TC	TC	TT	TC	CC	TC	TC	TC	TC	TT	TC	TC	CC	TC	TC	TC	TC	CC	TT	TC	CC	TT	CC	CC	TC
A,B	614	chr18_3647902_G_T	CHR18	3647902	GT	GT	GT	TT	GT	GT	TT	GT	GG	GT	GG	TT	TT	GG	TT	GT	GT	GT	GG	TT	TT	GG	TT	GT	TT	GT	GT	GT	GT	GT	GT	GT	GT	GT	GG	GT	TT	GT	TT	TT	TT	TT	TT	GT	TT
A,B	617	chr18_3680788_C_T	CHR18	3680788	TC	TC	TC	TC	TC	TC	TT	TC	TC	TT	TC	TC	TT	CC	TT	CC	TC	TC	CC	TC	TC	TC	TT	TC	TC	TC	TC	CC	TT	TC	TC	TT	TC	CC	CC	TT	TT	CC	TT	TT	TC	TT	TC	TT	TC
A,B	618	chr18_3688513_C_T	CHR18	3688513	CC	CC	TC	TC	TC	TC	CC	CC	CC	CC	TC	TC	CC	TC	CC	TC	CC	CC	CC	TC	TC	CC	CC	TC	TC	CC	CC	TC	CC	CC	CC	CC	TC	TC	TC	CC	CC	TT	CC	CC	TC	CC	TC	CC	TC
A,B	619	chr18_3710455_A_G	CHR18	3710455	GA	GA	GG	GG	GG	GG	GG	GG	GA	GG	GG	GG	GG	GA	GG	GA	GA	GA	AA	GG	GG	GA	GG	GG	GG	GA	GA	GA	GG	GA	GA	GG	GG	GA	GA	GG	GG	GG	GG	GG	GG	GG	GG	GG	GG
A,B	620	chr18_3749154_G_T	CHR18	3749154	TT	TT	GT	GT	TT	TT	TT	GG	TT	GT	TT	GT	GT	TT	GG	TT	TT	TT	TT	TT	TT	TT	TT	TT	GT	GT	TT	TT	TT	TT	GT	GG	GT	TT	TT	TT	GT	TT	TT	GT	GT	--	GT	GT	TT
A,B	621	chr18_3778464_C_T	CHR18	3778464	CC	CC	CC	TC	CC	CC	CC	CC	CC	CC	CC	TC	CC	CC	CC	TC	CC	CC	CC	TC	TC	CC	CC	CC	TC	CC	CC	TC	CC	CC	CC	CC	CC	CC	CC	CC	CC	TC	CC	CC	TC	CC	TC	CC	TC
A,B	622	chr18_3791036_A_G	CHR18	3791036	AA	AA	GA	GG	GA	AA	GA	GA	GG	GG	GA	GG	GA	AA	GG	GG	GA	AA	AA	GG	GG	GA	GG	GG	GG	GA	GA	GA	GG	AA	GA	GG	GA	GG	AA	GA	GG	GA	--	GA	GG	AA	GG	GG	GG
A,B	623	chr18_3823371_A_C	CHR18	3823371	AA	AA	AC	AA	AA	AC	AA	AA	AA	AA	AC	AA	AA	AA	AA	AA	AA	AA	AA	AA	AA	AA	AA	AA	AA	AA	AA	AA	AA	AA	AA	AA	AC	AA	AC	AA	AA	AA	AA	AA	AA	AA	AA	AA	AA
A,B	624	SNP1003_336	CHR18	3829207	CC	CC	AC	AC	AC	AC	CC	AC	AC	CC	AC	AC	CC	AC	CC	AA	CC	CC	CC	AC	AC	CC	CC	AC	AC	CC	AC	AC	CC	CC	CC	CC	AC	AA	AC	CC	CC	AA	CC	CC	AC	CC	AC	CC	AC
A,B	625	chr18_3847725_C_T	CHR18	3847725	CC	CC	TC	CC	CC	TC	CC	CC	CC	CC	TC	CC	CC	CC	CC	CC	CC	CC	CC	CC	CC	CC	CC	CC	CC	CC	CC	CC	CC	CC	CC	CC	TC	CC	TC	CC	CC	CC	CC	CC	CC	CC	CC	CC	CC
A,B	626	chr18_3881188_C_T	CHR18	3881188	TC	TC	TC	--	CC	CC	CC	CC	CC	TC	CC	CC	CC	TC	TC	CC	TC	TC	TT	CC	CC	CC	CC	CC	CC	TT	CC	TC	CC	TC	TT	TC	TC	CC	CC	CC	CC	CC	CC	TC	CC	CC	CC	TC	CC
A,B	627	chr18_3892073_A_G	CHR18	3892073	GG	GG	GG	GG	GG	GG	GG	GA	GG	GG	GG	GA	GA	GG	GA	GG	GG	GG	GG	GG	GG	GG	GG	GG	GA	GG	GG	GG	GG	GG	GG	GA	GG	GG	GG	GG	GA	GG	GG	GG	GA	GG	GA	GG	GG
A,B	628	chr18_3915458_A_G	CHR18	3915458	GG	GA	GG	GG	GG	GG	GG	GG	GG	GA	GG	GG	GG	GG	GG	GG	GA	GG	GG	GA	GA	GA	AA	GA	GG	GG	GG	GG	GA	GA	GG	GG	GG	GG	GA	GG	GA	GG	GA	GG	GG	AA	GG	GG	GA
A,B	629	chr18_3948386_A_G	CHR18	3948386	GA	GA	GG	GG	GA	GG	GG	GG	GG	GG	GG	GG	GG	GG	GG	GG	GG	GA	GA	GG	GG	GG	GG	GA	GG	GA	GG	GA	GG	GA	GA	GG	GG	GG	GG	GG	GG	GG	GG	GG	GG	GG	GG	GG	GG
A,B	630	chr18_3981362_A_C	CHR18	3981362	CC	CC	CC	CC	CC	CC	CC	CC	CC	AC	CC	CC	CC	CC	CC	CC	AC	CC	CC	AC	AC	CC	AA	AC	CC	CC	CC	CC	AC	CC	CC	CC	CC	CC	AC	CC	AC	CC	AC	CC	CC	CC	CC	CC	AC
A,B	631	chr18_3994437_C_T	CHR18	3994437	TC	CC	CC	CC	TC	TC	TC	TC	CC	CC	CC	TC	TT	CC	TC	CC	CC	TC	CC	CC	CC	CC	CC	CC	TC	CC	TC	CC	CC	CC	CC	TC	CC	CC	CC	TC	TC	CC	TC	TC	TC	CC	CC	CC	CC
A,B,C	632	chr18_3997023_C_T	CHR18	3997023	TT	TT	TT	TT	TT	TT	TT	TT	TC	TT	TT	TT	TT	TT	TT	CC	TT	TT	TT	TT	TT	TT	TT	TT	TC	TT	TC	TT	TT	TT	TT	TT	TT	TC	TT	TT	TT	TC	TT	TT	TT	TT	TC	TT	TT
A,B	633	chr18_4014170_A_G	CHR18	4014170	GG	GA	AA	GA	GG	GA	GG	GG	AA	AA	AA	GG	GG	GG	GA	GA	GA	GG	GG	GA	GA	AA	AA	GA	GG	GA	GA	GG	AA	GA	GA	GA	AA	GA	AA	GA	GA	GA	GA	GA	GG	AA	GA	AA	GA
A,B	634	chr18_4047334_C_T	CHR18	4047334	TT	TT	TT	TC	TC	TT	TT	TT	TC	TT	TT	TC	TT	CC	TT	CC	TC	TT	CC	TC	TC	TT	TT	TC	TC	TT	TC	TC	TT	TT	TT	TT	TT	CC	TT	TT	TT	CC	TT	TT	TC	TT	CC	TT	TC
A,B,C	635	chr18_4068658_A_G	CHR18	4068658	GG	GG	GG	GG	GA	GG	GG	GG	GG	GG	GG	GG	GG	GG	GG	GA	GG	GG	GG	GG	GG	GG	GG	GA	GA	GG	GG	GG	GG	GG	GG	GG	GG	GA	GG	GG	GG	GG	GG	GG	GA	GG	GG	GG	GA
A,B	637	chr18_4095177_C_T	CHR18	4095177	TT	TT	TT	TC	TC	TT	CC	TT	TC	TT	TC	TC	TT	TC	TT	TC	TC	TT	TC	TC	TC	TC	TT	TC	TC	TT	TT	TC	TC	TT	TT	TT	TT	TC	TT	TC	TT	TC	TT	TT	TC	TT	CC	TC	TC
A,B	638	chr18_4115449_A_G	CHR18	4115449	AA	AA	AA	GA	AA	AA	AA	AA	AA	AA	AA	GA	AA	AA	AA	GA	AA	AA	AA	GA	GA	AA	AA	AA	GA	AA	AA	GA	AA	AA	AA	AA	AA	AA	AA	AA	AA	AA	AA	AA	GA	AA	GA	AA	GA
A,B,C	641	SNP1001_250	CHR18	4140486	GG	GA	GG	GG	GG	GA	GG	GG	GG	GA	GG	GG	GG	GG	GG	GG	GA	GA	GG	GA	GA	GA	AA	GA	GG	GG	GG	GG	GA	GA	GG	GG	GG	GG	GA	GA	GA	GG	GA	GG	GG	AA	GG	GG	GA
A,B	642	chr18_4153031_C_T	CHR18	4153031	TT	TT	TC	CC	TC	TT	CC	TT	CC	TC	TC	TC	TT	TC	TC	CC	TC	TT	TC	TC	TC	TC	TT	TC	TC	TC	TC	TC	TC	TT	TC	TC	TC	CC	TT	TC	TT	TC	TT	TC	TC	TT	CC	CC	TC
A,B	643	lb_A_C_chr18_4156383	CHR18	4156383	AC	AC	AC	AC	CC	CC	AC	CC	CC	AC	CC	CC	CC	CC	AC	CC	CC	AC	CC	CC	CC	CC	CC	CC	CC	AA	CC	AC	CC	AC	AA	AC	AC	CC	CC	CC	CC	CC	CC	AC	CC	CC	CC	AC	CC
A,B	644	chr18_4181953_C_T	CHR18	4181953	TC	TC	TT	TT	TT	TT	TT	TC	TT	TC	TT	TC	TC	TT	TC	TT	TC	TC	TT	TC	TC	TT	CC	TC	TC	TC	TT	TC	TC	TC	TC	TC	TT	TT	TC	TT	CC	TT	TC	TT	TC	TT	TT	TT	TC
A,B	645	chr18_4194566_C_T	CHR18	4194566	TC	TT	TC	TT	TC	TC	TT	TT	TT	TT	TC	TT	TC	TT	TT	TT	TT	TT	TT	TT	TT	TT	TT	TT	TT	TT	TC	TT	TT	TT	TT	TT	TC	TT	TC	TT	TT	TT	TT	TC	TT	TT	TT	TT	TT
A,B	646	chr18_4216342_A_C	CHR18	4216342	AA	AA	AA	AA	AC	AA	AA	AA	AC	AA	AC	AA	AA	AA	AA	AA	AA	AA	AA	AA	AA	AC	AA	AC	AC	AA	AA	AA	AC	AA	AA	AA	AA	AA	AA	AC	AA	AC	AA	AA	AA	AA	AC	AC	AA
A,B	647	chr18_4249572_A_G	CHR18	4249572	AA	AA	AA	AA	GA	AA	AA	AA	GG	AA	GA	AA	AA	AA	AA	GA	AA	AA	AA	AA	AA	GA	AA	GA	GA	AA	GA	AA	GA	AA	AA	AA	AA	GA	AA	GA	AA	GA	AA	AA	AA	AA	GA	GA	AA
A,B	649	chr18_4279998_A_G	CHR18	4279998	AA	AA	GA	GA	GA	GA	GG	AA	GG	AA	GG	GA	AA	GG	AA	GG	GA	AA	GG	GA	GA	GA	AA	GA	GA	AA	GA	GA	GA	AA	AA	AA	GA	GG	GA	GA	AA	GG	AA	AA	GA	AA	GG	GA	GA
A,B,C	650	chr18_4296351_A_G	CHR18	4296351	GG	GG	GG	GG	GA	GG	GA	GG	GA	GG	GA	GG	GG	AA	GG	GA	GA	GG	AA	GG	GG	GA	GG	GA	GA	GG	GG	GG	GA	GG	GG	GG	GG	GA	GG	GA	GG	GA	GG	GG	GG	GG	GG	GA	GG
A,B	652	chr18_4313893_C_T	CHR18	4313893	TT	TT	TT	TC	TC	TT	CC	TT	TC	TT	TC	TC	TT	CC	TT	TC	TC	TT	CC	TC	TC	TC	TT	TC	TC	TT	TT	TC	TC	TT	TT	TT	TT	TC	TT	TC	TT	CC	TT	TT	TT	TT	TC	TC	TC
A,B	653	chr18_4347089_A_G	CHR18	4347089	GA	GA	AA	GA	GA	AA	GG	GG	GA	GA	GA	GG	GA	GG	GA	GG	GG	GA	GG	GG	GG	GA	GG	GG	GG	GA	GA	GG	GG	GA	GA	GA	AA	GG	GA	GA	GG	GG	GA	AA	GG	AA	GA	GA	GG
A,B	654	chr18_4381193_C_T	CHR18	4381193	TT	TT	TT	TT	TT	TT	TT	TC	TT	TT	TT	TC	TC	TC	TC	TT	TT	TT	TC	TT	TT	TT	TT	TT	TC	TT	TT	TT	TT	TT	TT	TC	TT	TT	TT	TT	TC	TC	TT	TT	TC	TT	TT	TT	TT
A,B	655	chr18_4396661_C_T	CHR18	4396661	TC	TC	CC	CC	CC	TC	CC	CC	CC	CC	CC	CC	CC	CC	CC	CC	CC	TC	CC	CC	CC	TC	CC	CC	CC	CC	CC	CC	CC	TC	CC	CC	CC	CC	CC	TC	CC	CC	TC	CC	CC	TT	CC	CC	CC
A,B	656	chr18_4398093_A_C	CHR18	4398093	AA	AA	CC	CC	AC	AC	AC	CC	CC	CC	CC	CC	AC	CC	CC	CC	CC	AC	CC	CC	CC	AC	CC	CC	CC	CC	AC	AC	CC	AA	AC	CC	CC	CC	CC	AC	CC	CC	AC	AC	CC	AA	CC	CC	CC
A,B	657	chr18_4414602_C_T	CHR18	4414602	TC	TC	CC	CC	CC	CC	CC	CC	CC	CC	CC	CC	CC	CC	CC	CC	CC	CC	CC	CC	CC	CC	CC	CC	CC	CC	CC	TC	CC	TC	TC	CC	CC	CC	CC	CC	CC	CC	CC	CC	CC	CC	CC	CC	CC
A,B	658	SNP1519_47	CHR18	4439077	CC	CC	CC	CC	CC	CC	CC	TC	CC	CC	CC	TC	TC	CC	TC	CC	CC	CC	CC	CC	CC	CC	CC	CC	TC	CC	CC	CC	CC	CC	CC	TC	CC	CC	CC	CC	TC	CC	CC	CC	TC	CC	TC	CC	CC
A,B	659	chr18_4449395_A_G	CHR18	4449395	GG	GG	GG	GA	GA	GG	GA	GG	GG	GG	GG	GA	GG	AA	GG	GA	GA	GG	AA	GA	GA	GG	GG	GA	GG	GG	GG	GA	GG	GG	GG	GG	GG	GA	GG	GG	GG	AA	GG	GG	GG	GG	GA	GG	GA
A,B,C	660	Vvi_221	CHR18	4494883	TT	TT	TT	GT	TT	TT	TT	TT	TT	TT	TT	GT	TT	GT	TT	TT	GT	TT	GT	GT	GT	TT	TT	TT	TT	TT	TT	GT	TT	TT	TT	TT	TT	TT	TT	TT	TT	TT	TT	TT	TT	TT	GT	TT	TT
A,B	661	chr18_4500969_C_T	CHR18	4500969	TC	TC	CC	TC	TC	CC	TT	TC	TC	CC	TC	TT	TC	TT	TC	TC	TC	CC	TT	TC	TC	TC	CC	TC	TT	CC	CC	TT	TC	TC	TC	TC	CC	TC	TC	TC	TC	TT	CC	CC	TC	CC	TT	TC	TC
A,B	662	chr18_4515420_C_T	CHR18	4515420	TT	TT	TC	TC	TT	TC	TC	TC	CC	TT	CC	CC	TC	TC	TC	TC	TC	TT	TC	TC	TC	TC	TT	TT	CC	TT	TT	TC	TC	TT	TT	TC	TC	TC	TT	TC	TC	TC	TT	TT	TC	TT	CC	TC	TT
A,B	664	chr18_4550007_A_G	CHR18	4550007	GA	GA	GG	AA	AA	GG	GA	GG	GA	GG	GA	GA	GA	AA	GG	GA	GA	GG	AA	GA	GA	GA	GG	GA	GG	GG	GA	AA	GA	GA	AA	GG	GG	GA	GA	GA	GG	AA	GG	AA	GG	GG	AA	AA	GA
A,B,C	667	lb_T_C_chr18_4645110	CHR18	4645110	TT	TT	TC	TT	TT	TC	TT	CC	TC	TC	TC	TC	TC	TT	TC	TC	TC	TC	TT	TC	TC	TT	CC	TC	TC	TC	TC	TT	TC	TT	TT	TC	TC	TC	TC	TT	CC	TT	TC	TT	CC	TT	TC	TT	TC
A,B	668	chr18_4678440_A_G	CHR18	4678440	AA	AA	AA	GA	GA	AA	AA	AA	AA	AA	AA	GA	AA	AA	AA	AA	AA	AA	AA	GA	GA	AA	AA	GA	AA	AA	AA	GA	AA	AA	AA	AA	AA	AA	GA	AA	AA	AA	AA	AA	AA	AA	GA	AA	GA
C	669	be_C_A_chr18_4686559	CHR18	4686559	CC	CC	CC	CC	CC	CC	CC	CC	CC	CC	CC	CC	CC	CC	CC	CC	CC	CC	CC	CC	CC	CC	CC	CC	CC	CC	CC	CC	CC	CC	CC	CC	CC	CC	CC	CC	CC	CC	CC	CC	CC	CC	CC	CC	CC
A,B	670	chr18_4702061_A_G	CHR18	4702061	AA	AA	AA	AA	AA	AA	AA	AA	AA	GA	AA	AA	AA	AA	AA	GA	GA	GA	AA	GA	GA	AA	GA	GA	GA	GA	GA	AA	GA	AA	AA	AA	AA	GA	GA	AA	GA	AA	GA	AA	GA	AA	GA	AA	GA
A,B	672	chr18_4723895_A_G	CHR18	4723895	GA	GA	AA	AA	AA	GA	AA	AA	AA	AA	AA	AA	AA	AA	AA	AA	AA	GA	AA	AA	AA	GA	AA	AA	AA	AA	AA	AA	AA	GA	AA	AA	AA	AA	AA	GA	AA	AA	GA	AA	AA	GG	AA	AA	AA
A,B	673	chr18_4747503_C_T	CHR18	4747503	TC	TC	TT	TC	TC	TT	TC	TC	TC	TT	TC	TC	TT	TC	TT	TC	TC	TT	TC	TC	TC	TC	TT	TC	TC	TT	TT	CC	TC	TC	TC	TT	TT	TC	TT	TC	TT	TC	TT	TT	TT	TT	TC	TC	TC
A,B	674	chr18_4805541_C_T	CHR18	4805541	TC	TC	TT	TC	CC	TT	CC	TT	CC	TT	CC	TC	TC	TC	TT	TC	TC	TT	TC	TC	TC	TC	TT	TC	TC	TT	TC	CC	TC	TC	TC	TT	TT	TC	TT	TC	TT	TC	TT	TC	TT	TT	TC	TC	TC
A,B	675	chr18_4814314_A_G	CHR18	4814314	GA	GA	AA	GA	GA	AA	GA	AA	GA	AA	GA	GA	AA	GA	AA	GA	GA	AA	GA	GA	GA	GA	AA	GA	AA	AA	AA	GG	GA	GA	GA	AA	AA	GA	AA	GA	AA	GA	AA	AA	AA	AA	GA	GA	GA
A,B	676	chr18_4852076_A_G	CHR18	4852076	GA	GA	AA	GA	GA	AA	GA	AA	GA	AA	GA	GA	AA	GA	AA	GA	GA	AA	GA	GA	GA	GA	AA	GA	AA	AA	AA	GG	GA	GA	GA	AA	AA	GA	AA	GA	AA	GA	AA	AA	AA	AA	GA	GA	GA
A,B	677	chr18_4886909_C_T	CHR18	4886909	TT	TT	TT	TC	TC	TT	TT	TT	TC	TT	TC	TC	TT	TT	TT	TC	TT	TT	TT	TC	TC	TC	TT	TC	TT	TT	TT	TC	TC	TT	TT	TT	TT	TC	TT	TC	TT	TC	TT	TT	TT	TT	TC	TC	TC
A,B	678	chr18_4914679_A_C	CHR18	4914679	AC	AC	AA	AC	AC	AA	AC	AA	AC	AA	AC	AC	AA	AC	AA	AC	AC	AA	AC	AC	AC	AC	AA	AC	AA	AA	AA	CC	AC	AC	AC	AA	AA	AC	AA	AC	AA	AC	AA	AA	AA	AA	AC	AC	AC
A,B	680	chr18_4980015_A_C	CHR18	4980015	CC	AC	AA	AC	CC	AA	CC	AC	AC	AC	AC	AC	AC	CC	AA	CC	CC	AC	CC	CC	CC	AC	AC	CC	CC	AC	CC	CC	CC	AC	AC	AA	AA	CC	CC	AC	AC	CC	AC	AC	AC	AA	CC	AC	CC
A,B	681	chr18_5007474_A_G	CHR18	5007474	AA	AA	AA	GA	GA	AA	AA	AA	AA	AA	AA	GA	AA	AA	AA	GA	AA	AA	AA	GA	GG	AA	AA	GG	AA	AA	AA	GA	AA	AA	AA	AA	AA	GA	AA	AA	AA	GA	AA	AA	AA	AA	GA	AA	GA
A,B	682	chr18_5013792_C_T	CHR18	5013792	TC	TC	CC	TC	TT	CC	TT	TC	TC	CC	TC	TC	TC	TC	CC	TC	TC	CC	TC	TC	TT	TC	CC	TT	TC	CC	TC	TT	TC	TC	TC	CC	CC	TC	CC	TC	CC	TC	CC	TC	CC	CC	TC	TC	TC
A,B	683	chr18_5027675_C_T	CHR18	5027675	TT	TT	TT	TT	TC	TT	TT	TT	TT	TT	TT	TT	TT	TT	TT	TC	TT	TT	TT	TT	TT	TT	TT	TC	TT	TT	TT	TT	TT	TT	TT	TT	TT	TC	TT	TT	TT	TC	TT	TT	TT	TT	TT	TT	TC
A,B	684	chr18_5086554_C_T	CHR18	5086554	TT	TT	TT	--	CC	TT	CC	TT	TC	TT	TC	TC	TC	TT	TT	TC	TT	TT	TT	TC	TC	TC	TT	TC	TC	TT	TC	TC	TC	TT	TT	TT	TT	TC	TT	TC	TT	TC	TT	TC	TT	TT	--	TC	--
A,B	685	chr18_5103265_C_T	CHR18	5103265	CC	TC	TC	TC	CC	TC	CC	CC	CC	TC	CC	CC	CC	CC	TC	CC	CC	CC	CC	CC	CC	TC	CC	CC	CC	TC	CC	CC	CC	TC	TC	TC	TC	CC	CC	CC	CC	CC	TC	TC	CC	TT	CC	TC	CC
A,B	686	ae_A_C_chr18_5108779	CHR18	5108779	AC	AA	AA	AA	AA	AA	AA	AC	AA	AC	AA	AA	AA	AA	AA	AC	AA	AC	AA	AC	AA	AA	AC	AA	AC	AC	AC	AA	AC	AA	AA	AA	AA	AC	AC	AC	AC	AA	AC	AA	AC	AA	AC	AA	AC
A,B	687	chr18_5112821_C_T	CHR18	5112821	CC	TC	TT	TT	TT	TT	TC	CC	TT	TT	TT	TC	TC	CC	TC	TT	CC	TT	CC	TT	TT	TT	TT	TT	TC	TT	TT	TC	TT	TC	TC	TC	TT	TC	TT	TT	TC	TC	TT	TT	TC	TT	TT	TT	TT
A,B	688	lb_C_A_chr18_5132018	CHR18	5132018	CC	CC	AC	CC	AC	AC	AA	AC	AC	AC	AC	AC	AA	CC	AC	AC	CC	--	CC	AC	CC	CC	AA	CC	AC	AC	AA	CC	AC	CC	CC	AC	AC	AC	AA	AC	AA	CC	AC	AC	AA	CC	AC	CC	AC
A,B,C	690	chr18_5257045_A_G	CHR18	5257045	GA	AA	GA	AA	AA	GA	GA	GG	GA	GA	GA	GA	GA	AA	GA	GA	AA	GG	AA	GA	AA	AA	GG	AA	GA	GA	GA	AA	GA	AA	AA	GA	GA	GA	GG	GA	GG	AA	GA	AA	GG	AA	GA	AA	GA
A,B	691	chr18_5280694_A_G	CHR18	5280694	AA	AA	AA	AA	AA	AA	AA	GA	AA	AA	AA	GA	GA	AA	GA	AA	AA	AA	AA	AA	AA	AA	AA	AA	AA	AA	AA	AA	AA	AA	AA	GA	AA	AA	AA	AA	GA	AA	AA	AA	GA	AA	AA	AA	AA
A,B	692	chr18_5307702_A_G	CHR18	5307702	GA	GA	GA	GA	AA	GA	AA	GA	AA	GG	AA	AA	AA	AA	GA	GA	AA	GG	AA	GA	AA	GA	GA	AA	GA	GG	GA	AA	GA	GA	GA	GA	GA	GA	GG	GA	GA	GA	GG	GA	GA	GG	GA	GA	GA
A,B,C	694	chr18_5312699_C_T	CHR18	5312699	CC	TC	TC	TC	CC	TC	CC	TC	CC	TC	CC	CC	CC	CC	TC	CC	CC	CC	CC	CC	CC	TC	CC	CC	CC	TC	CC	CC	CC	TC	TC	TC	TC	CC	CC	CC	CC	CC	TC	TC	CC	TT	CC	TC	CC
A,B	695	chr18_5346390_G_T	CHR18	5346390	TT	TT	TT	TT	TT	TT	TT	TT	GT	TT	GT	TT	TT	TT	TT	TT	TT	TT	TT	TT	GT	GT	TT	GT	TT	TT	TT	TT	GT	TT	TT	TT	TT	TT	TT	GT	TT	TT	TT	TT	TT	TT	TT	GT	TT
A,B,C	696	chr18_5380656_A_C	CHR18	5380656	AC	AA	AA	AC	AC	AA	AA	AA	AA	AA	AA	AC	AA	CC	AA	AC	CC	AA	CC	AC	AC	AA	AA	AC	AC	AA	AA	AC	AA	AA	AA	AA	AA	AC	AA	AA	AA	AC	AA	AA	AA	AA	AC	AA	AC
A,B	698	chr18_5410071_A_G	CHR18	5410071	GA	GG	GG	GA	GA	GG	GG	GG	GG	GG	GG	GA	GG	AA	GG	GA	AA	GG	AA	GA	GA	GG	GG	GA	GA	GG	GG	GA	GG	GG	GG	GG	GG	GA	GG	GG	GG	GA	GG	GG	GG	GG	GA	GG	GA
A,B	699	chr18_5413973_A_C	CHR18	5413973	AC	AA	AA	AC	AC	AA	AA	AA	AA	AA	AA	AC	AA	CC	AA	AC	CC	AA	CC	AC	AC	AA	AA	AC	AC	AA	AA	AC	AA	AA	AA	AA	AA	AC	AA	AA	AA	AC	AA	AA	AA	AA	AC	AA	AC
A,B	700	chr18_5448107_C_T	CHR18	5448107	TC	CC	CC	TC	TC	CC	CC	CC	TC	CC	TC	TC	CC	TT	CC	TC	TT	CC	TT	TC	TT	TC	CC	TT	TC	CC	CC	TC	TC	CC	CC	CC	CC	TC	CC	TC	CC	TC	CC	CC	CC	CC	TC	TC	TC
A,B	701	chr18_5481124_A_G	CHR18	5481124	GA	GA	GA	GA	AA	GA	AA	GA	AA	GA	AA	AA	AA	AA	GA	AA	AA	AA	AA	AA	AA	GA	AA	AA	GA	GA	AA	AA	AA	GA	GA	GA	GA	AA	AA	AA	AA	AA	GA	GG	AA	GG	GA	GA	AA
A,B	702	li_C_A_chr18_5482115	CHR18	5482115	AC	AC	AA	AC	AC	AA	AC	AC	AC	AC	AC	CC	AC	CC	AC	CC	CC	CC	CC	CC	CC	AC	AC	CC	AC	AC	AC	CC	CC	AC	AC	AC	AA	CC	CC	CC	CC	CC	AC	AA	CC	AA	AC	AC	CC
A,B	703	chr18_5505015_A_G	CHR18	5505015	GA	GG	GG	GA	GA	GG	GG	GG	GA	GG	GA	GA	GG	AA	GG	GA	AA	GG	AA	GA	AA	GA	GG	AA	GA	GG	GG	GA	GA	GG	GG	GG	GG	GA	GG	GA	GG	GA	GG	GG	GG	GG	GA	GA	GA
A,B	704	chr18_5516156_C_T	CHR18	5516156	TC	CC	CC	TC	TT	CC	TC	CC	TC	CC	TC	TC	TC	TT	CC	TC	TT	CC	TT	TC	TT	TC	CC	TT	TC	CC	TC	TC	TC	CC	CC	CC	CC	TC	CC	TC	CC	TC	CC	CC	CC	CC	TC	TC	TC
A,B	707	chr18_5579873_C_T	CHR18	5579873	TC	TT	TC	CC	TC	TT	TT	TT	TC	TC	TC	TC	TT	CC	TC	TC	CC	TT	CC	TC	CC	TC	TT	CC	TC	TC	TT	TC	TC	TT	TC	TT	TC	TC	TT	TC	TT	TC	TT	TC	TT	TT	TC	CC	TC
A,B	708	SNP355_154	CHR18	5605860	TC	TT	TC	CC	CC	TT	TC	TT	TC	TC	TC	TC	TC	CC	TC	TC	CC	TT	CC	TC	CC	TC	TT	CC	TC	TC	TC	TC	TC	TT	TC	TT	TC	TC	TT	TC	TT	TC	TT	TC	TT	TT	TC	CC	TC
A,B	711	chr18_5621032_A_G	CHR18	5621032	GA	AA	AA	GA	AA	AA	AA	AA	AA	AA	AA	GA	AA	GA	AA	GA	GA	AA	GA	GA	GA	AA	AA	AA	GA	AA	AA	GA	AA	AA	AA	AA	AA	AA	AA	AA	AA	GA	AA	AA	AA	AA	GA	AA	GA
A,B	712	chr18_5621272_C_T	CHR18	5621272	TC	CC	TC	TT	TT	CC	TC	CC	TC	TC	TC	TC	TC	TT	TC	TC	TT	CC	TT	TC	TT	TC	CC	TT	TC	TC	TC	TC	TC	CC	TC	CC	TC	TC	CC	TC	CC	TC	CC	TC	CC	CC	TC	TT	TC
A,B	714	chr18_5646271_A_G	CHR18	5646271	GG	GA	GG	GG	GG	GG	GG	GA	GG	GG	GG	GA	GA	GG	GA	GG	GG	GG	GG	GG	GG	GG	GG	GG	GA	GG	GG	GA	GG	GA	GA	GA	GG	GG	GG	GG	GA	GG	GG	GG	GA	GG	GA	GG	GG
A,B	716	chr18_5680643_G_T	CHR18	5680643	TT	GT	GG	GG	TT	GT	TT	GG	GG	GG	GG	GG	GT	GG	GG	GG	GG	GG	GG	GG	GT	GT	GG	TT	GG	GG	GT	GG	GG	GT	GG	GT	GG	GG	GG	GG	GG	GT	GT	GG	GG	TT	GG	GG	GG
A	717	chr18_5695031_C_T	CHR18	5695031	TT	TT	TT	TT	CC	TT	TC	TT	TT	TT	TT	TT	TC	TT	TT	TT	TT	TT	TT	TT	TT	TT	TT	TC	TT	TT	TC	TT	TT	TT	TT	TT	TT	TT	TT	TT	TT	TT	TT	TT	TT	TT	TT	TT	TT
A,B	718	chr18_5715741_C_T	CHR18	5715741	TT	TT	CC	TC	TT	TC	TC	TT	TC	CC	TC	TT	TT	TT	TC	TT	TT	CC	TT	TC	TT	TT	CC	TT	TC	CC	TT	TT	TC	TT	TC	TT	CC	TT	TC	TC	TC	TC	TC	TC	TC	TT	TC	TC	TC
A,B	719	chr18_5716739_A_G	CHR18	5716739	GA	GA	AA	GA	GG	AA	GA	GA	GA	AA	GA	GG	GG	GG	GA	GG	GG	AA	GG	GA	GG	GA	AA	GG	GA	AA	GG	GG	GA	GA	GA	GA	AA	GG	GA	GA	GA	GA	AA	AA	GA	AA	GA	GA	GA
A,B	721	chr18_5779010_A_G	CHR18	5779010	GA	AA	GA	GG	GG	AA	GG	GA	GA	GA	GA	GA	GA	GG	GA	GG	GG	AA	GG	GA	GG	GA	AA	GG	GA	GA	GG	GA	GA	AA	GA	AA	GA	GG	GA	GA	AA	GA	AA	GG	AA	AA	GA	GG	GA
A,B	722	chr18_5813090_A_G	CHR18	5813090	GG	GG	GG	GA	GA	GG	GG	GG	GG	GG	GG	GA	GG	GA	GG	AA	GA	GG	GA	GA	GA	GG	GG	GA	GA	GG	GA	GA	GG	GG	GG	GG	GG	AA	GA	GG	GG	GA	GG	GG	GG	GG	GA	GG	GA
A,B	723	chr18_5815638_A_C	CHR18	5815638	AA	AC	AA	AA	AA	AA	AC	AC	AA	AA	AA	AC	AC	AA	AC	AA	AA	AA	AA	AA	AA	AA	AA	AA	AA	AA	AA	AC	AA	AC	AC	AC	AA	AA	AA	AA	AC	AA	AA	AA	AC	AA	AA	AA	AA
A,B	724	chr18_5848964_A_C	CHR18	5848964	AA	AA	AA	AA	AA	AA	AC	AA	AA	AC	AA	AA	AA	AA	AA	AA	AA	CC	AA	AC	AA	AA	AC	AA	AA	AC	AA	AA	AC	AA	AA	AA	AA	AA	AC	AC	AC	AC	AC	AA	AC	AA	AA	AA	AC
A,B	725	chr18_5876734_C_T	CHR18	5876734	CC	TC	CC	CC	CC	CC	CC	TC	CC	CC	CC	TC	TC	CC	TC	CC	CC	CC	CC	CC	CC	CC	CC	CC	CC	CC	CC	TC	CC	TC	TC	TC	CC	CC	CC	CC	TC	CC	CC	CC	TC	CC	CC	CC	CC
A,B	726	chr18_5915315_A_G	CHR18	5915315	GG	GA	GG	GG	GG	GG	GG	GA	GG	GG	GG	GA	GA	GG	GA	GG	GG	GG	GG	GG	GG	GG	GG	GG	GG	GG	GG	GA	GG	GA	GA	GA	GG	GG	GG	GG	GA	GG	GG	GG	GA	GG	GG	GG	GG
A,B	727	chr18_5916738_C_T	CHR18	5916738	TT	TT	TC	TT	TT	TC	TC	TC	CC	TC	CC	TT	TT	TT	TT	TT	TT	CC	TT	TC	TT	TC	CC	TT	TC	TC	TT	TT	CC	TT	TT	TT	TC	TT	TC	CC	TC	TC	TC	TC	TC	TT	TC	TC	TC
A,B	728	chr18_5949119_G_T	CHR18	5949119	GT	GT	GG	GG	GG	GG	GG	GT	GG	GG	GG	GT	GT	GG	GT	GG	GG	GG	GG	GG	GG	GG	GG	GG	GG	GG	GG	GT	GG	GT	GT	GT	GG	GG	GG	GG	GT	GG	GG	GG	GT	GG	GG	GG	GG
A,B	729	chr18_5980590_A_G	CHR18	5980590	AA	GA	AA	GA	GA	AA	AA	GA	AA	AA	AA	GG	GA	GG	GA	GA	GG	AA	GG	GA	GA	AA	AA	GA	GA	AA	AA	GG	AA	GA	GA	GA	AA	AA	AA	AA	GA	AA	AA	AA	GA	AA	GA	AA	GA
A,B	731	chr18_6015279_A_G	CHR18	6015279	GA	GA	GA	AA	AA	GG	AA	GA	GG	GA	GG	AA	AA	AA	AA	AA	AA	GG	AA	GA	AA	GG	GG	AA	GA	GA	AA	AA	GG	GA	AA	GA	GA	AA	GA	GG	GA	GA	GG	GA	GA	GG	GA	GA	GA
A,B	733	chr18_6030520_G_T	CHR18	6030520	GT	GT	GT	TT	TT	GG	TT	GT	GG	GT	GG	TT	TT	TT	TT	TT	TT	GG	TT	GT	TT	GG	GG	TT	TT	GT	TT	TT	GG	GT	TT	GT	GT	TT	GT	GG	GT	GT	GG	GT	GT	GG	TT	GT	GT
A,B	734	chr18_6077851_A_G	CHR18	6077851	GA	GA	GG	GG	GG	GA	GA	GA	GA	GA	GA	GG	GG	GG	GG	GG	GG	AA	GG	GA	GG	AA	GA	GG	GG	GA	GG	GG	AA	GA	GG	GA	GG	GG	GA	AA	GA	GA	AA	GA	GA	AA	GG	GA	GA
A,B	736	lb_G_T_chr18_6106048	CHR18	6106048	GG	GG	GT	GG	GG	GT	GG	GG	GT	GG	GT	GG	GG	GG	GG	GG	GG	GG	GG	GG	GG	GG	GT	GG	GT	GG	GG	GG	GG	GG	GG	GG	GT	GG	GG	GG	GG	GG	GG	GG	GG	GG	GT	GG	GG
A,B	737	chr18_6116703_A_G	CHR18	6116703	GA	GA	GG	GG	GG	GA	GA	GA	GA	GA	GA	GG	GG	GG	GG	GG	GG	AA	GG	GA	GG	AA	GA	GG	GG	GA	GG	GG	AA	GA	GG	GA	GG	GG	GA	AA	GA	GA	AA	GA	GA	AA	GG	GA	GA
A,B	738	chr18_6117529_A_G	CHR18	6117529	GA	GA	GG	GG	GG	GA	GG	GG	GG	GG	GG	GG	GG	GG	GG	GG	GG	GG	GG	GG	GG	GA	GG	GG	GG	GG	GG	GG	GG	GA	GG	GA	GG	GG	GG	GG	GG	GG	GA	GG	GG	AA	GG	GG	GG
A,B	740	chr18_6146561_C_T	CHR18	6146561	TT	TT	TT	TT	TT	TT	TC	TC	TC	TC	TC	TT	TT	TT	TT	TT	TT	CC	TT	TC	TT	TC	TC	TT	TT	TC	TT	TT	CC	TT	TT	TT	TT	TT	TC	CC	TC	TC	TC	TC	TC	TT	TT	TC	TC
A,B	741	chr18_6180177_A_G	CHR18	6180177	GA	GA	GA	AA	AA	GG	GA	GA	GG	GA	GG	AA	AA	AA	AA	AA	AA	GG	AA	GA	AA	GG	GG	AA	GA	GA	AA	AA	GG	GA	AA	GA	GA	AA	GA	GG	GA	GA	GG	GA	GA	GG	GA	GA	GA
A,B	742	chr18_6213083_A_G	CHR18	6213083	AA	AA	AA	--	AA	AA	AA	AA	AA	AA	AA	GA	AA	GG	AA	GA	GG	AA	GG	GA	GA	AA	AA	AA	GA	AA	AA	GA	AA	AA	AA	AA	AA	AA	AA	AA	AA	AA	AA	AA	AA	AA	--	AA	AA
A,B	743	chr18_6217175_A_G	CHR18	6217175	GG	GG	GG	GG	GA	GG	GA	GA	GA	GA	GA	GG	GG	GG	GG	GG	GG	AA	GG	GA	GG	GA	GA	GA	GG	GA	GG	GG	AA	GG	GG	GG	GG	GG	GA	AA	GA	GA	GA	GA	GA	GG	GG	GA	GA
A,B,C	745	chr18_6247589_C_T	CHR18	6247589	CC	TC	CC	CC	CC	CC	CC	TC	CC	CC	CC	TC	TC	CC	TC	CC	CC	CC	CC	CC	CC	CC	CC	CC	CC	CC	CC	TC	CC	TC	TC	TC	CC	CC	CC	CC	TC	CC	CC	CC	TC	CC	CC	CC	CC
A,B	746	chr18_6279079_C_T	CHR18	6279079	TC	TT	TC	CC	CC	TT	TC	TT	TT	CC	TT	CC	CC	CC	CC	CC	CC	CC	CC	CC	CC	TT	TT	CC	CC	CC	CC	CC	TT	TT	CC	TT	TC	--	--	TT	CC	--	TT	TC	--	TT	CC	TT	CC
A,B	747	chr18_6320708_G_T	CHR18	6320708	GT	GT	TT	GT	TT	TT	TT	GT	TT	TT	TT	GT	GT	GT	GT	GT	GT	TT	GT	TT	GT	TT	TT	GT	TT	TT	GT	GT	TT	GT	GT	GT	TT	GG	GT	TT	GT	GT	TT	TT	GT	TT	TT	GT	TT
A	748	chr18_6327895_A_G	CHR18	6327895	AA	AA	AA	AA	AA	AA	AA	GA	GA	AA	GA	AA	AA	AA	AA	AA	AA	AA	AA	AA	AA	GA	AA	AA	AA	AA	AA	AA	GA	AA	AA	AA	AA	AA	AA	GA	AA	AA	AA	GA	AA	AA	AA	GA	AA
A,B	749	chr18_6350336_A_G	CHR18	6350336	AA	GA	AA	GG	GA	GA	AA	GA	AA	GA	AA	GG	GA	GG	GA	GG	GG	GG	GG	GG	GG	AA	GA	GG	GA	GA	GA	GG	GA	GA	GA	GA	AA	GG	GG	GA	GG	GG	GA	AA	GG	AA	GA	GA	GG
A,B	750	chr18_6354010_A_C	CHR18	6354010	AA	AA	AA	AA	AC	AA	AA	AA	AA	AA	AA	AA	AA	AC	AA	AA	AC	AA	AC	AA	AA	AA	AA	AC	AC	AA	AA	AA	AA	AA	AA	AA	AA	AA	AA	AA	AA	AA	AA	AA	AA	AA	AA	AA	AA
A,B	751	chr18_6382369_G_T	CHR18	6382369	GG	TT	GG	TT	GG	GG	GG	GT	GG	GG	GG	TT	GT	--	GT	--	--	GG	--	GT	TT	GG	GG	--	GG	GG	GG	TT	GG	TT	GT	TT	GG	TT	GG	GG	GT	GT	GG	GG	GT	--	GT	GT	GG
A,B	752	chr18_6409561_A_G	CHR18	6409561	AA	AA	AA	AA	AA	GA	AA	AA	AA	GA	AA	AA	AA	AA	AA	AA	AA	GG	AA	GA	AA	AA	GA	AA	AA	GA	AA	AA	GA	AA	AA	AA	AA	AA	GA	GA	GA	GA	GA	AA	GA	AA	AA	AA	GA
A,B	753	chr18_6411935_G_T	CHR18	6411935	GG	GT	GT	GT	GT	GT	GG	TT	TT	GG	TT	GT	GT	TT	GT	TT	TT	GG	TT	GG	GT	GT	GT	TT	GT	GG	GT	GT	GT	GT	GT	GT	GT	TT	GT	GT	GT	GG	GG	GT	GT	GG	GG	TT	GT
A,B	754	chr18_6448240_A_G	CHR18	6448240	GA	GA	GA	AA	AA	GG	GA	GA	GG	GA	GG	AA	AA	AA	AA	AA	AA	GG	AA	GA	AA	GG	GG	AA	AA	GA	AA	AA	GG	GA	AA	GA	GA	AA	GA	GG	GA	GA	GG	GA	GA	GG	AA	GA	GA
A,B	755	chr18_6483117_C_T	CHR18	6483117	TT	TT	TC	TT	TC	TT	TC	TC	TT	TC	TT	TT	TC	TT	TC	TT	TT	TT	TT	TT	TT	TT	TT	TT	TT	TC	TC	TT	TT	TT	TC	TT	TC	TT	TT	TT	TT	TT	TT	TC	TT	TT	TT	TT	TT
A,B	756	Vvi_1617	CHR18	6487636	CC	AC	CC	AC	CC	CC	AC	CC	CC	CC	CC	AA	AC	AC	AC	AA	AC	CC	AC	AC	AA	CC	CC	AC	CC	CC	AC	AA	CC	AC	AC	AC	CC	AC	AC	CC	AC	AC	CC	CC	AC	CC	AC	CC	AC
A,B	757	chr18_6512199_G_T	CHR18	6512199	TT	TT	TT	GG	GG	TT	GG	GT	TT	TT	TT	GT	GT	GG	TT	GT	GG	TT	GG	GT	GT	TT	TT	GT	GT	TT	GG	GT	TT	TT	TT	TT	TT	GG	GT	TT	TT	GT	TT	TT	TT	TT	GT	GT	GT
A,B	758	chr18_6516836_A_C	CHR18	6516836	AC	AA	AA	AA	AA	AC	AA	AA	AA	AC	AA	AA	AA	AA	AA	AA	AA	CC	AA	AC	AA	AA	AC	AA	AA	AC	AA	AA	AC	AA	AA	AA	AA	AA	AC	AC	AC	AC	AC	AA	AC	AA	AA	AA	AC
A,B	759	chr18_6549953_C_T	CHR18	6549953	TT	TT	TC	TT	TT	CC	TT	TC	CC	TC	CC	TT	TT	TT	TT	TT	TT	CC	TT	TC	TT	TC	CC	TT	TC	TC	TT	TT	CC	TT	TT	TT	TC	TT	TC	CC	TC	TC	TC	TC	TC	TT	TC	TC	TC
A,B	760	SNP453_375	CHR18	6556354	TC	TC	TC	TT	TT	CC	TT	TC	CC	TC	CC	TT	TT	TC	TT	TC	TC	CC	TC	TC	TC	CC	CC	TC	TC	TC	TC	TT	CC	TC	TT	TC	TC	TC	CC	CC	TC	TC	CC	TC	TC	CC	TC	TC	TC
A,B	761	chr18_6579080_C_T	CHR18	6579080	TC	TC	CC	CC	CC	TC	CC	TC	TC	TC	TC	CC	CC	CC	CC	CC	CC	TT	CC	TC	CC	TT	TC	CC	TC	TC	CC	CC	TT	TC	CC	TC	CC	CC	TC	TT	TC	TC	TT	TC	TC	TT	TC	TC	TC
A,B,C	763	lb_T_C_chr18_6598212	CHR18	6598212	TC	TC	TT	TT	TT	TC	TT	TC	TC	TC	TC	TT	TT	TT	TT	TT	TT	CC	TT	TC	TT	CC	TC	TT	TC	TC	TT	TT	CC	TC	TT	TC	TT	TT	TC	CC	TC	TC	CC	TC	TC	CC	TC	TC	TC
A,B	765	chr18_6616091_C_T	CHR18	6616091	TC	TC	TT	TT	TT	TC	TT	TC	TC	TC	TC	TT	TT	TT	TT	TT	TT	CC	TT	TC	TT	CC	TC	TT	TC	TC	TT	TT	CC	TC	TT	TC	TT	TT	TC	CC	TC	TC	CC	TC	TC	CC	TC	TC	TC
A,B	766	chr18_6647705_A_G	CHR18	6647705	AA	AA	GA	AA	GA	AA	GG	GA	AA	GA	AA	AA	GA	AA	GA	AA	AA	AA	AA	AA	AA	AA	AA	AA	AA	GA	GA	AA	AA	AA	GA	AA	GA	AA	AA	AA	AA	AA	AA	GA	AA	AA	AA	AA	AA
A,B	767	chr18_6655818_A_G	CHR18	6655818	AA	AA	AA	AA	AA	AA	GA	AA	AA	AA	AA	AA	AA	GA	AA	GG	GA	AA	GA	AA	AA	AA	AA	AA	AA	AA	GA	AA	AA	AA	AA	AA	AA	GA	GA	AA	AA	GA	AA	AA	AA	AA	AA	AA	AA
A,B	768	chr18_6681709_A_G	CHR18	6681709	AA	GA	AA	GA	GA	AA	GA	AA	AA	AA	AA	GA	GA	GG	GA	GG	GG	AA	GG	AA	GA	AA	AA	GG	GA	AA	GA	GA	AA	GA	GA	GA	AA	GG	GA	AA	GA	GA	AA	AA	GA	AA	AA	GA	GA
A	769	chr18_6681837_G_T	CHR18	6681837	TT	TT	TT	GT	TT	TT	TT	TT	TT	TT	TT	GT	TT	TT	TT	TT	TT	TT	TT	GT	GT	TT	TT	TT	TT	TT	TT	GT	TT	TT	TT	TT	TT	TT	TT	TT	TT	TT	TT	TT	TT	TT	GT	TT	TT
A,B	771	chr18_6722632_A_G	CHR18	6722632	GG	GG	GG	GA	GA	GG	GA	GA	GG	GG	GG	GA	GA	GA	GG	GA	GA	GG	GA	GA	GA	GG	GG	GG	GG	GG	GA	GA	GG	GG	GG	GG	GG	GG	GG	GG	GG	GA	GG	GG	GG	GG	GA	GG	GG
A,B	772	chr18_6752282_A_G	CHR18	6752282	AA	AA	GA	AA	GA	GG	GA	GA	GA	GA	GA	AA	GA	AA	AA	AA	AA	GG	AA	GA	AA	AA	GG	AA	GA	GA	GA	AA	GA	AA	AA	AA	GA	AA	GA	GA	GA	GA	GA	AA	GA	AA	GA	AA	GA
A,B	773	chr18_6779379_A_C	CHR18	6779379	AA	AA	AA	AC	AC	AA	AC	AA	AA	AA	AA	AA	AA	AC	AA	AC	AC	AA	AC	AA	AA	AA	AA	AC	AC	AA	AA	AA	AA	AA	AA	AA	AA	AC	AA	AA	AA	AA	AA	AA	AA	AA	AA	AC	AA
A,B	774	chr18_6812296_C_T	CHR18	6812296	CC	TC	CC	CC	CC	TC	CC	CC	TC	CC	CC	TC	TC	CC	CC	TC	CC	CC	CC	CC	CC	CC	CC	CC	TC	CC	TC	TC	CC	TC	TC	TC	TC	TC	TC	CC	TC	CC	CC	CC	TC	CC	TC	CC	TC
A,B	775	chr18_6846339_C_T	CHR18	6846339	CC	CC	TC	CC	CC	CC	CC	TC	TC	TC	TC	CC	CC	CC	TC	CC	CC	CC	CC	CC	CC	TC	CC	CC	CC	TC	CC	CC	TC	CC	TC	CC	TC	CC	CC	TC	CC	CC	CC	TT	CC	CC	CC	TC	CC
A,B	776	chr18_6877739_G_T	CHR18	6877739	TT	TT	TT	GG	GT	TT	GT	TT	TT	TT	TT	GT	TT	GG	TT	GG	GG	TT	GG	GT	GT	TT	TT	GT	GG	TT	GT	GT	TT	TT	TT	TT	TT	GG	GT	TT	TT	GT	TT	TT	TT	TT	GG	GT	GT
A,B	777	cn_G_A_chr18_6915940	CHR18	6915940	GG	GG	GG	GG	GG	GG	GG	GA	GA	GG	GA	GG	GG	GG	GG	GG	GG	GG	GG	GG	GG	GA	GG	GG	GG	GG	GG	GG	GA	GG	GG	GG	GG	GG	GG	GA	GG	GG	GG	GA	GG	GG	GG	GA	GG
A,B	778	chr18_6926982_A_G	CHR18	6926982	GA	GA	GA	GG	GG	GA	GG	GG	GG	GA	GA	GG	GG	GG	GA	GG	GG	AA	GG	GA	GG	GA	AA	GG	GA	GA	GG	GG	GA	GA	GG	GA	GG	GG	GA	GA	GA	GA	AA	GG	GA	AA	GA	GG	GA
A,B	779	chr18_6941660_C_T	CHR18	6941660	TT	TT	TC	TT	TT	TC	TT	TC	TC	TC	CC	TT	TT	TT	TT	TT	TT	CC	TT	TC	TT	TC	CC	TT	TT	TC	TT	TT	CC	TT	TT	TT	TT	TT	TC	CC	TC	TC	TC	TC	TC	TT	TT	TC	TC
A,B	780	chr18_6981288_C_T	CHR18	6981288	TT	TT	TT	TT	TC	TT	TC	TC	TT	TT	TT	TT	TC	TT	TT	TT	TT	TT	TT	TT	TT	TT	TT	TT	TT	TT	CC	TT	TT	TT	TT	TT	TT	TT	TT	TT	TT	TT	TT	TT	TT	TT	TT	TT	TT
A,B	781	chr18_7002635_A_G	CHR18	7002635	AA	AA	AA	AA	AA	GA	AA	AA	AA	GA	AA	AA	AA	AA	AA	AA	AA	GG	AA	GA	AA	AA	GA	AA	AA	GA	AA	AA	GA	AA	AA	AA	AA	AA	GA	--	GA	GA	GG	AA	GA	AA	AA	AA	GA
A,B	782	chr18_7027167_A_G	CHR18	7027167	AA	GA	GA	GG	GA	GA	GA	AA	GA	GA	AA	GA	GA	GG	GA	GG	GG	AA	GG	GA	GG	AA	AA	GG	GA	GA	GA	GG	AA	GA	GG	GA	GG	GG	GA	AA	GA	GA	AA	GA	GA	AA	GA	GA	GA
A,B	784	chr18_7047685_G_T	CHR18	7047685	GT	GT	GT	TT	TT	GT	TT	GT	GT	GT	GG	TT	TT	TT	GT	TT	TT	GG	TT	GT	TT	GG	GG	TT	GT	GT	TT	TT	GG	GT	TT	GT	TT	TT	GT	GG	GT	GT	GG	GT	GT	GG	GT	GT	GT
C	785	mu_s_C_T_chr18_7063965	CHR18	7063965	CC	CC	CC	CC	CC	CC	CC	CC	CC	CC	CC	CC	CC	CC	CC	CC	CC	CC	CC	CC	CC	CC	CC	CC	CC	CC	CC	CC	CC	CC	CC	CC	CC	CC	CC	CC	CC	CC	CC	CC	CC	CC	CC	CC	CC
A,B	787	chr18_7080579_A_G	CHR18	7080579	AA	GA	AA	GA	AA	GA	AA	AA	GA	AA	AA	GA	GA	AA	AA	AA	AA	AA	AA	GA	GA	AA	AA	AA	AA	AA	AA	GG	AA	GA	GA	GA	GA	AA	AA	AA	GA	AA	AA	AA	GA	AA	GA	AA	AA
A,B	788	chr18_7111578_G_T	CHR18	7111578	TT	TT	TT	TT	TT	GT	TT	TT	TT	GT	TT	TT	TT	TT	TT	TT	TT	GG	TT	GT	TT	TT	GT	TT	TT	GT	TT	TT	GT	TT	TT	TT	TT	TT	GT	GT	GT	GT	GT	TT	GT	TT	TT	TT	GT
A,B	790	chr18_7127514_A_G	CHR18	7127514	GA	GA	GG	GG	GG	GG	GG	GG	GG	GG	--	GG	GG	GG	GA	GG	GG	--	GG	GG	GG	AA	--	GG	GG	GG	GG	GG	--	GA	GG	GA	GG	GG	GG	--	GG	GG	AA	GG	GG	AA	GG	GG	GG
A,B	791	chr18_7147598_A_G	CHR18	7147598	GG	GA	GG	GA	GA	GA	GA	GG	GA	GG	GG	GG	GA	GG	GG	AA	GG	GG	GG	GG	GG	GG	GG	GA	GG	GG	GA	GA	GG	GA	GA	GA	GA	AA	GA	GG	GA	GG	GG	GG	GA	GG	GG	GA	GG
A,B	792	chr18_7184536_A_G	CHR18	7184536	GA	GA	GA	GA	AA	GA	GA	GA	GA	GA	GG	AA	AA	AA	GA	GG	AA	GG	AA	GA	AA	GG	GG	AA	GA	GA	GA	AA	GG	GA	AA	GA	AA	GG	GG	GG	GA	GA	GG	GA	GA	GG	GA	GG	GA
A,B	793	chr18_7215545_A_G	CHR18	7215545	AA	GA	AA	GA	GA	GA	AA	AA	GA	AA	AA	GA	GA	GG	AA	AA	GG	AA	GG	GA	GG	AA	AA	GG	GA	AA	AA	GG	AA	GA	GA	GA	GA	AA	AA	AA	GA	GA	AA	AA	GA	AA	GA	AA	GA
A,B	794	chr18_7218749_G_T	CHR18	7218749	GG	GT	GG	GT	GT	GT	GG	GG	GT	GG	GG	GT	GT	TT	GG	GG	TT	GG	TT	GT	TT	GG	GG	TT	GT	GG	GG	TT	GG	GT	GT	GT	GT	GG	GG	GG	GT	GT	GG	GG	GT	GG	GT	GG	GT
A,B	795	chr18_7254936_A_G	CHR18	7254936	AA	AA	AA	GA	AA	AA	AA	AA	AA	AA	AA	GA	AA	AA	AA	AA	AA	AA	AA	GA	GG	AA	AA	GA	AA	AA	AA	GA	AA	AA	AA	AA	AA	AA	AA	AA	AA	AA	AA	AA	AA	AA	GA	AA	AA
A,B	796	chr18_7279310_C_T	CHR18	7279310	TC	TC	TT	TT	TT	TC	TT	TT	TT	TC	TT	TT	TT	TT	TC	TT	TT	CC	TT	TC	TT	TC	TC	TT	TT	TC	TT	TT	TC	TC	TT	TC	TT	TT	TC	TC	TC	TC	CC	TT	TC	CC	TT	TT	TC
A,B	797	chr18_7309919_A_G	CHR18	7309919	GA	GA	GG	GG	GG	GA	GG	GA	GA	GA	GA	GG	GG	GA	GA	GA	GA	AA	GA	GA	GG	AA	GA	GG	GG	GA	GA	GG	AA	GA	GG	GA	GG	GA	AA	AA	GA	GA	AA	GA	GA	AA	GG	GA	AA
A,B	798	chr18_7328393_A_G	CHR18	7328393	AA	AA	AA	AA	GA	AA	GA	GA	AA	AA	AA	GA	GA	AA	AA	AA	AA	AA	AA	AA	AA	AA	AA	AA	AA	AA	AA	AA	AA	AA	AA	AA	AA	AA	AA	AA	AA	AA	AA	AA	AA	AA	AA	AA	AA
A,B	799	chr18_7328491_A_G	CHR18	7328491	GG	GG	GG	GG	GG	GA	GG	GG	GG	GA	GG	GG	GG	GG	GG	GG	GG	AA	GG	GA	GG	GG	GA	GG	GG	GA	GG	GG	GA	GG	GG	GG	GG	GG	GA	GA	GA	GA	GA	GG	GA	GG	GG	GG	GA
A,B	800	chr18_7346562_A_C	CHR18	7346562	AA	AA	AA	AA	AC	AA	AC	AC	AC	AA	AC	AA	AA	AC	AA	AC	AC	AA	AC	AA	AC	AC	AA	CC	AA	AA	AA	AA	AC	AA	AA	AA	AA	AA	AA	AC	AA	AA	AA	AC	AA	AA	AA	AC	AA
A,B	801	chr18_7377528_C_T	CHR18	7377528	CC	CC	CC	CC	TC	TC	TC	TC	CC	TC	CC	TC	TC	CC	CC	CC	CC	TT	CC	TC	CC	CC	TC	CC	TC	TC	CC	CC	TC	CC	CC	CC	CC	CC	TC	TC	TC	TC	TC	CC	TC	CC	TC	CC	TC
A,B	803	chr18_7410833_G_T	CHR18	7410833	TT	TT	TT	GT	TT	TT	TT	TT	TT	TT	TT	TT	TT	GT	TT	GT	GT	--	GT	TT	TT	TT	TT	TT	GG	TT	GT	TT	TT	TT	TT	TT	TT	GG	GG	TT	TT	GG	TT	TT	TT	TT	TT	GT	GG
A,B	804	chr18_7429837_A_G	CHR18	7429837	AA	AA	AA	GG	GA	AA	GA	AA	AA	AA	AA	GA	AA	GG	AA	GG	GG	AA	GG	GA	GG	AA	AA	GG	GA	AA	GA	GA	AA	AA	AA	AA	AA	GG	GA	AA	AA	GA	AA	AA	AA	AA	GA	GA	GA
A,B	805	chr18_7446110_A_C	CHR18	7446110	AC	AC	AA	AA	AA	AC	AA	AA	AA	AC	AA	AA	AA	AC	AC	AA	AC	CC	AC	AC	AA	AC	AC	AA	AC	AC	AC	AA	AC	AC	AA	AC	AA	AA	AC	AC	AC	AC	CC	AA	AC	CC	AC	AA	AC
A,B	806	chr18_7479454_A_G	CHR18	7479454	GG	GG	GG	AA	GG	GG	GG	GG	GG	GG	GG	GA	GG	GA	GG	GA	GA	GG	GA	GA	GA	GG	GG	GG	GA	GG	GA	GA	GG	GG	GG	GG	GG	AA	GA	GG	GG	GA	GG	GG	GG	GG	GA	GA	GA
A,B	807	chr18_7505801_C_T	CHR18	7505801	TC	TC	TT	TT	TT	TT	TT	TC	TC	TT	TC	TT	TT	TT	TC	TT	TT	TT	TT	TT	TT	CC	TT	TT	TT	TT	TC	TT	TC	TC	TT	TC	TT	TT	TT	TC	TT	TT	TC	TC	TT	CC	TT	TC	TT
A,B	811	chr18_7579387_G_T	CHR18	7579387	GG	GG	GG	TT	GT	GG	GT	GG	GG	GG	GG	GT	GG	TT	GG	GT	TT	GG	TT	GT	GT	GG	GG	GT	GT	GG	GG	GT	GG	GG	GG	GG	GG	GT	GG	GG	GG	GT	GG	GG	GG	GG	GT	GT	GT
A,B	812	chr18_7611360_C_T	CHR18	7611360	TT	TT	TT	CC	TT	TT	TT	TT	TT	TT	TT	TC	TT	TC	TT	TT	TC	TT	TC	TC	TC	TT	TT	TT	TC	TT	TT	TC	TT	TT	TT	TT	TT	TC	TT	TT	TT	TC	TT	TT	TT	TT	TC	TC	TC
A,B	813	chr18_7633052_G_T	CHR18	7633052	GT	GG	GG	TT	GT	GG	GT	GG	GG	GG	GG	GT	GG	TT	GG	TT	TT	GG	TT	GT	GT	GG	GG	GT	GT	GG	GT	GT	GG	GG	GG	GG	GG	TT	GT	GG	GG	GT	GG	GG	GG	GG	GT	GT	GT
A,B	814	chr18_7646843_A_G	CHR18	7646843	GA	AA	AA	GG	GA	AA	GA	AA	AA	AA	AA	GA	AA	GG	AA	GG	GG	AA	GG	GA	GG	AA	AA	GG	GA	AA	GA	GA	AA	AA	AA	AA	AA	GG	GA	AA	AA	GA	AA	AA	AA	AA	GA	GA	GA
A,B	815	chr18_7653756_A_G	CHR18	7653756	AA	AA	AA	AA	GA	AA	GA	GA	AA	AA	AA	GA	GA	AA	AA	AA	AA	AA	AA	AA	AA	AA	AA	AA	AA	AA	AA	AA	AA	AA	AA	AA	AA	AA	AA	AA	AA	AA	AA	AA	AA	AA	AA	AA	AA
A,B	816	chr18_7686690_A_G	CHR18	7686690	GA	GG	GG	AA	GA	GG	GA	GG	GG	GG	GG	GA	GG	AA	GG	AA	AA	GG	AA	GA	GA	GG	GG	GA	GA	GG	GA	GA	GG	GG	GG	GG	GG	AA	GA	GG	GG	GA	GG	GG	GG	GG	GA	GA	GA
A,B	817	chr18_7713192_A_G	CHR18	7713192	GA	AA	AA	GG	GA	AA	GA	GA	AA	AA	AA	GG	GA	GA	AA	AA	GA	AA	GA	GA	GA	AA	AA	AA	GA	AA	GA	GA	AA	AA	AA	AA	AA	GA	AA	AA	AA	GA	AA	AA	AA	AA	GA	GA	GA
A,B	818	chr18_7734769_C_T	CHR18	7734769	TT	TT	TC	TT	TC	TT	TC	TT	TT	TC	TT	TT	TT	TT	TC	TC	TT	TT	TT	TT	TT	TT	TT	TC	TT	TC	TT	TT	TT	TT	TC	TT	TC	TT	TT	TT	TT	TT	TT	TC	TT	TT	TT	TT	TT
A,B	819	chr18_7747093_C_T	CHR18	7747093	TT	TT	TT	TT	TT	TC	TT	TT	TT	TC	TT	TT	TT	TT	TT	TT	TT	CC	TT	TC	TT	TT	TC	TT	TT	TC	TT	TT	TC	TT	TT	TT	TT	TT	TC	TC	TC	TC	TC	TT	TC	TT	TT	TT	TC
A,B	821	chr18_7791501_C_T	CHR18	7791501	CC	TC	TC	CC	CC	TC	CC	CC	TC	CC	TC	CC	TC	CC	CC	CC	CC	CC	CC	CC	TC	CC	TC	TC	TC	CC	CC	TC	CC	TC	TC	TC	TC	CC	CC	CC	TC	CC	CC	CC	TC	CC	TC	CC	CC
A,B	825	chr18_7813139_A_G	CHR18	7813139	GA	AA	GG	GG	GG	GA	GG	GA	GA	GA	GA	GG	GA	GG	GA	GG	GG	AA	GG	GA	GG	AA	GA	GG	GA	GA	GA	GA	AA	AA	GA	AA	GG	GG	GA	AA	AA	GA	AA	GA	AA	AA	GA	GA	GA
A,B	827	chr18_7834009_A_G	CHR18	7834009	GA	AA	GG	GG	GG	GA	GG	GA	GA	GA	GA	GG	GA	GG	GA	GG	GG	AA	GG	GA	GG	AA	GA	GG	GA	GA	GA	GA	AA	AA	GA	AA	GG	GG	GA	AA	AA	GA	AA	GA	AA	AA	GA	GA	GA
A,B	828	chr18_7846965_A_G	CHR18	7846965	GA	GG	AA	AA	AA	GA	AA	GA	GA	GA	GA	AA	GA	AA	GA	AA	AA	GG	AA	GA	GA	GG	GA	GA	GA	GA	AA	GA	GG	GG	GA	GG	AA	AA	GA	GG	GG	GA	GG	GA	GG	GG	GA	GA	GA
A,B	829	chr18_7878415_C_T	CHR18	7878415	TC	TC	TC	TT	TT	TC	TT	TT	TC	TT	TC	TT	TC	TT	TT	TT	TT	TT	TT	TT	TT	TT	TC	TT	TC	TT	TC	TC	TT	TC	TC	TC	TC	TT	TT	TT	TC	TT	TT	TT	TC	TT	TC	TT	TT
A,B	830	chr18_7913760_A_G	CHR18	7913760	GA	GA	GA	AA	GA	AA	GA	GA	AA	GA	AA	GA	GG	AA	GA	AA	AA	AA	AA	AA	GA	AA	AA	GA	GA	GA	AA	GA	AA	GA	GG	GA	GA	AA	AA	AA	GA	AA	AA	GA	GA	AA	GA	AA	AA
A,B	832	chr18_7936914_G_T	CHR18	7936914	TT	TT	TT	TT	TT	GT	TT	TT	TT	GT	TT	TT	TT	TT	TT	TT	TT	GG	GT	GT	TT	TT	GT	TT	TT	GT	TT	TT	GT	TT	TT	TT	TT	TT	GT	GT	GT	GT	GT	TT	GT	TT	TT	TT	GT
A,B	833	chr18_7954918_G_T	CHR18	7954918	TT	TT	TT	--	GG	TT	GG	GT	TT	TT	TT	GG	GT	TT	TT	GT	--	TT	TT	TT	GG	TT	TT	GG	TT	TT	TT	TT	TT	TT	TT	--	TT	TT	TT	TT	TT	TT	TT	TT	TT	TT	TT	TT	TT
A,B	834	chr18_7969143_A_G	CHR18	7969143	AA	--	AA	AA	GA	GA	GA	AA	AA	--	GA	GA	GA	AA	--	AA	AA	AA	AA	GA	GA	GA	GA	GA	AA	GA	AA	GA	GA	--	GA	GA	AA	GA	GA	AA	AA	GA	--	GA	GA	GG	AA	AA	AA
A,B	835	chr18_7993441_A_G	CHR18	7993441	GA	GG	GA	GG	GG	GG	GG	GG	GG	GA	GG	GG	GG	GG	GA	GG	GG	GG	GG	GG	GG	GG	GG	GG	GG	GA	GG	GG	GG	GG	GA	GG	GA	GG	GG	GG	GG	GG	GG	GA	GG	GG	GG	GG	GG
A,B	836	chr18_8013750_A_G	CHR18	8013750	GA	GA	GG	GG	GG	GG	GG	GG	GG	GG	GG	GG	GG	GG	GG	GG	GG	GG	GG	GG	GG	GG	GG	GG	GA	GG	GG	GA	GG	GA	GA	GA	GG	GG	GG	GG	GA	GG	GG	GG	GA	GG	GA	GG	GG
A,B	837	chr18_8036083_C_T	CHR18	8036083	CC	TC	CC	CC	CC	TT	CC	TC	TT	TC	TC	CC	TC	CC	TC	CC	CC	TT	TC	TC	CC	TT	TC	CC	CC	TC	TC	CC	TT	TC	CC	TC	TC	CC	TC	TT	TC	TC	TT	TC	TC	TT	CC	TC	TC
A,B	838	chr18_8046301_A_G	CHR18	8046301	GA	GG	GG	AA	GA	AA	GA	GG	GA	GA	GG	GA	GG	AA	GG	AA	AA	AA	AA	AA	AA	GG	GA	AA	GA	GA	GA	GA	GA	GG	GG	GG	GA	AA	AA	GA	GA	AA	GA	GG	GA	GG	GA	GA	AA
A,B	841	chr18_8078874_A_G	CHR18	8078874	GA	GG	GA	GG	GG	GG	GG	GG	GG	GA	GG	GG	GG	GG	GA	GG	GG	GG	GG	GG	GG	GG	GG	GG	GG	GA	GG	GG	GG	GG	GA	GG	GA	GG	GG	GG	GG	GG	GG	GA	GG	GG	GG	GG	GG
A,B	843	chr18_8106640_G_T	CHR18	8106640	GG	GT	GG	GG	GG	GG	GG	GT	GT	GG	GT	GG	GT	GG	GT	GG	GG	GG	GG	GG	GG	TT	GG	GG	GG	GG	GG	GG	GT	GT	GG	GT	GG	GG	GG	GT	GG	GG	GT	GT	GG	TT	GG	GT	GG
A,B	844	chr18_8109782_A_C	CHR18	8109782	AA	AA	AA	AC	AC	AA	AA	AA	AA	AA	AA	AC	AA	AC	AA	AC	AC	AA	AA	AC	AC	AA	AA	AC	AA	AA	AA	AC	AA	AA	AA	AA	AA	AA	AA	AA	AA	AC	AA	AA	AA	AA	AC	AA	AC
A,B	845	chr18_8216809_C_T	CHR18	8216809	TT	CC	TT	CC	TC	CC	TC	TT	TC	--	TT	TC	TT	CC	CC	CC	CC	CC	CC	CC	TC	TC	TC	TC	CC	TC	CC	CC	TC	CC	TC	CC	TC	CC	CC	TC	CC	CC	CC	TT	CC	CC	CC	TC	CC
A,B	846	chr18_8239384_C_T	CHR18	8239384	TT	TC	TT	TT	TT	TT	TT	TT	TT	TT	TT	TT	TT	TT	TT	TT	TT	TT	TT	TT	TT	TT	TT	TT	TC	TT	TT	TC	TT	TC	TC	TC	TT	TT	TT	TT	TC	TT	TT	TT	TC	TT	TC	TT	TT
A,B	847	chr18_8245578_C_T	CHR18	8245578	CC	CC	CC	TC	CC	CC	CC	CC	CC	CC	CC	TC	CC	TC	CC	TT	TC	CC	CC	TC	TC	TC	CC	CC	CC	CC	TC	TC	CC	CC	CC	CC	CC	TC	TC	CC	CC	TC	CC	CC	CC	CC	TC	CC	CC
A,B	848	chr18_8278293_A_G	CHR18	8278293	GA	AA	AA	GA	GA	AA	GA	AA	AA	AA	AA	AA	AA	GA	AA	AA	GA	AA	GA	AA	AA	AA	AA	GA	GA	AA	GA	AA	AA	AA	AA	AA	AA	GA	AA	AA	AA	AA	AA	AA	AA	AA	AA	GA	GA
FALSE	849	chr18_8300746_A_C	CHR18	8300746	AA	AA	AA	AA	AA	AA	AA	AC	AC	AA	AC	AA	AC	AA	AA	AA	AA	AA	AA	AA	AA	AC	AA	AA	AA	AA	AA	AA	AC	AA	AA	AA	AA	AA	AA	AC	AA	AA	AA	AC	AA	AA	AA	AC	AA
A,B	850	chr18_8315244_C_T	CHR18	8315244	TC	TC	CC	CC	CC	TC	CC	CC	CC	CC	CC	CC	CC	TT	CC	TT	TT	TT	CC	TC	CC	TC	CC	CC	TT	TT	TC	CC	TC	TC	TT	TC	CC	TT	TT	TC	TC	TC	TT	CC	TT	CC	TC	CC	TT
A,B	851	chr18_8341757_C_T	CHR18	8341757	TT	TC	TC	CC	TC	TT	TC	TC	TC	CC	TC	TC	TC	CC	TC	CC	CC	TT	CC	TC	CC	CC	TC	CC	TC	TC	TC	CC	TC	TC	TC	TC	TC	CC	TC	TC	TC	CC	TT	CC	TT	CC	TC	CC	TC
A,B	852	chr18_8346879_A_G	CHR18	8346879	GG	GA	GG	GA	GG	GG	GA	GG	GG	GA	GG	GG	GG	GA	GA	GG	GA	GG	AA	GA	GG	GG	GA	GG	GA	GG	GG	GG	GG	GA	GG	GA	GG	GA	GG	GG	GA	GA	GG	GG	GG	AA	GG	GA	GA
A,B	853	chr18_8373044_G_T	CHR18	8373044	GG	GT	GG	GT	GT	GG	GG	GG	GG	GT	GG	GT	GG	GT	GT	TT	GT	GG	GT	GT	TT	GT	GT	TT	GG	GG	GT	GT	GG	GT	GG	GT	GG	GT	GT	GG	GT	TT	GG	GG	GG	TT	GT	GG	GT
A,B	854	chr18_8413041_A_G	CHR18	8413041	GA	AA	GA	AA	GA	AA	GA	GA	AA	AA	GA	GA	GA	AA	AA	GA	AA	AA	AA	AA	AA	AA	GA	AA	AA	AA	GA	AA	AA	AA	AA	AA	AA	GA	GA	AA	AA	AA	AA	AA	AA	AA	AA	AA	AA
A,B	855	chr18_8441492_C_T	CHR18	8441492	TT	TC	TT	TC	TC	TT	TC	TT	TT	TC	TT	TC	TT	TC	TC	TC	TC	TT	CC	TC	CC	TC	TC	CC	TC	TT	TT	TC	TT	TC	TT	TC	TT	TT	TT	TT	TC	TC	TT	TT	TT	TC	TC	TT	TT
A,B	856	chr18_8445579_C_T	CHR18	8445579	TC	TC	TT	TT	TT	CC	TT	TT	TC	TT	TT	TT	TT	TT	TC	TT	TT	CC	TT	TC	TT	TT	TT	TT	TC	TC	TC	TT	TC	TC	TC	TC	TC	TT	TC	TC	TC	TT	CC	TT	CC	TC	TC	TT	TC
A,B	857	chr18_8479328_A_G	CHR18	8479328	GG	GA	GG	GG	GG	AA	GG	GG	GA	GG	GG	GG	GG	GG	GA	GG	GG	AA	GG	GA	GG	GG	GG	GG	GA	GA	GA	GG	GA	GA	GA	GA	GA	GG	GA	GA	GA	GG	AA	GG	AA	GG	GA	GG	GA
A,B	858	chr18_8512437_C_T	CHR18	8512437	TC	TT	TC	CC	TC	TC	TC	TC	TC	CC	TC	TC	TC	CC	TC	TC	CC	CC	CC	CC	CC	CC	TC	CC	TC	CC	TT	CC	CC	TT	TC	TC	TC	TC	TC	CC	TC	CC	CC	CC	TC	TT	TC	CC	CC
A,B	859	chr18_8529100_C_T	CHR18	8529100	TT	TC	CC	--	TC	TC	TC	CC	TC	TC	CC	TC	CC	TT	TT	TC	TT	CC	TT	TC	TT	TC	TC	TT	TT	CC	CC	TC	CC	TC	TC	--	TC	TC	CC	CC	TT	TC	CC	CC	TC	TC	TT	TC	TC
A,B	864	chr18_8577175_A_G	CHR18	8577175	AA	GA	GA	AA	AA	GA	AA	AA	GA	GA	AA	AA	AA	AA	GA	AA	AA	AA	AA	AA	GA	AA	AA	GA	GA	GA	GA	GA	AA	GA	GG	GA	GG	AA	AA	AA	GA	AA	AA	GA	GA	AA	GA	AA	AA
A,B	865	chr18_8612627_C_T	CHR18	8612627	CC	TC	TC	TC	CC	TT	TC	TC	TT	TC	TC	TC	TC	TC	TC	CC	TC	TT	TC	TC	TT	TC	CC	TC	TT	TT	TC	TT	TT	TC	TT	TC	TT	CC	TC	TT	TC	TC	TT	TT	TT	CC	TT	TC	TC
A,B,C	867	chr18_8636104_C_T	CHR18	8636104	TC	CC	CC	TC	CC	CC	TC	CC	CC	TC	CC	CC	CC	TC	TC	CC	TC	CC	TT	TC	CC	CC	TC	CC	TC	CC	CC	CC	CC	CC	CC	TC	CC	CC	CC	CC	TC	TC	CC	CC	CC	CC	CC	CC	CC
A,B	868	chr18_8640268_C_T	CHR18	8640268	CC	CC	TC	TC	TC	CC	CC	CC	CC	TC	CC	CC	CC	TC	CC	TC	TC	CC	CC	CC	TC	TC	CC	TT	CC	TC	CC	TC	CC	CC	TC	CC	TC	TC	CC	CC	CC	CC	CC	TC	CC	CC	CC	TC	TC
A,B	869	chr18_8678441_G_T	CHR18	8678441	GT	GT	GT	TT	TT	GT	TT	GT	GG	GT	GT	TT	GT	TT	GT	GT	TT	TT	TT	TT	TT	GG	TT	TT	GT	GT	GT	GT	GT	GT	GG	GT	GG	TT	TT	GT	GT	GT	TT	GG	GT	GT	GT	GT	TT
A,B	870	chr18_8712399_C_T	CHR18	8712399	TT	TT	TT	TT	TT	CC	TT	TT	TC	TT	TT	TT	TT	TT	TC	TT	TT	CC	TT	TC	TC	TT	TT	TC	TT	TC	TC	TT	TC	TT	TT	TT	TC	TT	TC	TC	TT	TT	CC	TT	TC	TT	TT	TT	TC
A,B	871	chr18_8745058_C_T	CHR18	8745058	TT	TC	TC	TT	TT	TT	TT	TT	TT	TC	TT	TT	TT	TT	TT	TT	TT	TT	TT	TT	TT	TT	TT	TT	TT	TC	TT	TC	TT	TC	CC	TC	TC	TT	TT	TT	TC	TT	TT	TC	TC	TT	TT	TT	TT
A,B	872	chr18_8745307_A_G	CHR18	8745307	AA	GA	GA	AA	AA	AA	AA	AA	AA	GA	AA	AA	AA	AA	AA	AA	AA	AA	AA	AA	AA	AA	AA	AA	AA	GA	AA	GA	AA	GA	GG	GA	GA	AA	AA	AA	GA	AA	AA	GA	GA	AA	AA	AA	AA
A,B	873	chr18_8812753_A_G	CHR18	8812753	GA	AA	AA	GA	GA	AA	AA	AA	AA	GA	AA	GA	AA	GA	GA	GA	GA	AA	GA	GA	GA	AA	GA	GA	AA	AA	AA	GA	AA	AA	AA	GA	AA	GA	AA	AA	GA	GA	AA	AA	AA	AA	GA	GA	GA
A,B	874	chr18_8846770_A_G	CHR18	8846770	GA	GG	GG	AA	GA	GG	GA	GG	GG	GA	GG	GA	GG	AA	GA	GA	AA	GG	AA	GA	GA	GG	GA	GA	GA	GG	GG	GA	GG	GG	GG	GA	GG	GA	GG	GG	GA	GA	GG	GG	GG	GG	GA	GA	GA
A,B,C	875	chr18_8847799_A_C	CHR18	8847799	AA	AC	AA	AA	AA	AC	AA	AC	AC	AA	AC	AA	AC	AA	AA	AA	AA	CC	AA	AC	AA	AC	AA	AA	AC	AC	AC	AA	CC	AC	AC	AC	AA	AA	AC	CC	AC	AA	CC	AC	CC	AA	AC	AC	AC
A,B	876	chr18_8878159_A_G	CHR18	8878159	AA	GA	GA	AA	GA	AA	GA	GA	AA	AA	GA	GA	GA	AA	AA	GA	AA	AA	AA	AA	AA	AA	GA	AA	AA	AA	GA	AA	AA	GA	AA	AA	AA	GA	GA	AA	AA	AA	AA	AA	AA	GG	AA	AA	AA
A,B	877	chr18_8907907_A_G	CHR18	8907907	AA	GG	GG	GG	GG	GG	GG	GG	GG	GA	GG	GG	GG	GG	GA	GG	GG	GG	GA	GA	GA	GG	GA	AA	GG	GG	GG	GG	GG	GG	GG	GA	GG	GG	GG	GG	GA	GA	GG	GG	GG	GG	GG	GG	GA
A,B	878	chr18_8942752_A_G	CHR18	8942752	AA	GG	GA	GA	GA	AA	GA	GA	AA	AA	GA	GA	GA	GA	AA	GA	GA	AA	GA	AA	AA	AA	GA	AA	GA	AA	GA	AA	AA	GG	GA	GA	AA	GA	GA	AA	GA	AA	AA	AA	GA	GG	AA	AA	AA
A,B	879	chr18_8953846_C_T	CHR18	8953846	TC	TC	TC	TC	TC	TT	TC	TT	TT	TC	TT	TC	TT	TC	TT	TT	TC	TT	TT	TT	TC	TT	TT	TC	TC	TC	TT	CC	TT	TC	CC	TC	TC	TC	TT	TT	TC	TT	TT	TC	TC	TT	CC	TC	TC
A,B	882	chr18_9012586_A_C	CHR18	9012586	CC	AC	CC	CC	CC	AC	CC	CC	AC	CC	CC	CC	CC	CC	AC	CC	CC	CC	CC	CC	CC	CC	CC	CC	AC	CC	CC	CC	CC	AC	AC	AC	AC	CC	CC	CC	AC	CC	CC	CC	AC	CC	AC	CC	CC
A,B	884	lb_G_A_chr18_9040017	CHR18	9040017	GG	GG	GG	GA	GA	GG	GG	GG	GG	GG	GG	GG	GG	AA	GG	GG	AA	GG	GA	GG	GG	GG	GG	GA	AA	GG	GA	GG	GG	GG	GG	GG	GG	GG	GG	GG	GG	GG	GG	GG	GG	GG	GA	GG	GG
A,B	886	chr18_9047113_C_T	CHR18	9047113	TT	TT	TT	TC	TC	TC	TT	TT	TC	TT	TT	TT	TT	CC	TC	TT	CC	TT	TC	TT	TC	TC	TT	CC	CC	TT	TC	TT	TT	TT	TT	TT	TC	TT	TT	TT	TT	TC	TT	TT	TT	TT	TC	TT	TT
A,B,C	887	chr18_9048527_C_T	CHR18	9048527	CC	CC	CC	CC	CC	TC	CC	CC	TC	CC	CC	CC	CC	CC	TC	CC	CC	CC	CC	CC	TC	TC	CC	TC	CC	CC	CC	CC	CC	CC	CC	CC	TC	CC	CC	CC	CC	TC	CC	CC	CC	CC	CC	CC	CC
A,B	888	chr18_9098468_C_T	CHR18	9098468	CC	CC	CC	CC	CC	TC	CC	TC	CC	CC	CC	CC	CC	CC	CC	CC	CC	TT	CC	TC	CC	CC	CC	CC	CC	TC	CC	CC	TC	CC	CC	CC	CC	CC	TC	TC	CC	CC	TC	CC	TC	CC	CC	CC	TC
A,B	891	chr18_9339573_G_T	CHR18	9339573	GG	GT	GG	GG	GG	GT	GG	GG	GT	GG	GG	GG	GG	GG	GT	GG	GG	GG	GG	GG	GG	GG	GG	GG	GG	GG	GG	GG	GG	GT	GT	GT	GT	GG	GG	GG	GT	GG	GG	GG	GT	GG	GG	GG	GG
A,B	893	chr18_9345655_A_G	CHR18	9345655	GG	GA	GG	GG	GG	AA	GG	GA	GA	GG	GG	GG	GG	GG	GA	GG	GG	AA	GG	GA	GG	GG	GG	GG	GG	GA	GA	GG	GA	GA	GA	GA	GA	GG	GA	GA	GA	GG	GA	GG	AA	GG	GG	GG	GA
A,B	894	chr18_9351946_A_C	CHR18	9351946	AA	AC	AC	AC	CC	AA	--	AC	AC	AA	CC	CC	CC	AC	AA	AC	AC	AA	AA	AA	AC	--	AC	AC	AA	AA	AC	AC	AC	AC	AA	AA	AA	CC	AC	--	AA	AA	AA	AC	AA	CC	AC	CC	AA
A,B	895	chr18_9378115_C_T	CHR18	9378115	TC	TT	TT	TC	TT	TT	TC	TT	TT	TC	TT	TT	TT	TC	TC	TT	TC	TT	CC	TC	TT	TT	TC	TT	TC	TT	TT	TT	TT	TT	TT	TC	TT	TT	TT	TT	TC	TC	TT	TT	TT	TT	TT	TT	TC
A,B	896	chr18_9410687_A_G	CHR18	9410687	GA	GG	GG	AA	GA	AA	GA	GA	GA	--	GG	GA	GG	AA	AA	GG	AA	AA	AA	AA	AA	GA	GA	AA	GA	GA	GA	GA	GA	GG	GG	GA	GA	GA	GA	GA	GA	GA	--	GG	GA	GG	--	GA	AA
A,B	897	chr18_9442823_A_G	CHR18	9442823	GA	AA	GA	GG	GA	GA	GA	AA	GA	GG	AA	GA	AA	GG	GG	GA	GG	AA	GG	GA	GG	GA	GA	GG	GA	GA	AA	GG	AA	AA	GA	GA	GG	GA	AA	AA	GA	GG	GA	GA	AA	AA	GA	GA	GA
A,B	898	chr18_9454209_C_T	CHR18	9454209	CC	TT	TC	CC	TC	CC	TC	TC	TC	CC	TT	TC	TT	CC	CC	TC	CC	CC	CC	CC	CC	TC	TC	CC	TC	CC	TC	CC	TC	TT	TC	TC	CC	TC	TC	TC	TC	CC	CC	TC	TC	TT	TC	TC	CC
A,B,C	903	chr18_9550488_C_T	CHR18	9550488	TT	CC	CC	CC	TC	CC	CC	CC	CC	TC	CC	CC	CC	TC	TC	CC	TC	CC	TC	TC	CC	CC	TC	TC	CC	CC	TC	CC	CC	CC	CC	TC	CC	CC	CC	CC	TT	TT	CC	CC	CC	CC	CC	CC	TC
A,B	904	chr18_9551907_C_T	CHR18	9551907	CC	TT	TC	TC	TC	TT	TT	TC	TT	CC	TT	TT	TT	CC	TC	TT	CC	CC	CC	CC	TC	TC	TC	CC	TC	CC	TC	TC	TC	TT	TC	TC	TC	TT	TT	TC	CC	CC	TC	TC	TC	TT	TT	TT	CC
A,B	905	chr18_9577859_A_G	CHR18	9577859	GA	GA	AA	AA	AA	AA	AA	GA	AA	AA	AA	AA	AA	AA	AA	AA	AA	GG	AA	GA	AA	AA	AA	AA	GA	GA	GA	AA	GA	GA	GA	GA	AA	AA	AA	GA	GA	GA	GA	AA	GG	AA	GA	AA	GA
A,B	906	chr18_9606836_A_G	CHR18	9606836	AA	AA	GA	AA	AA	AA	AA	AA	AA	GA	AA	AA	AA	AA	AA	AA	AA	AA	AA	AA	AA	AA	AA	AA	AA	GA	AA	GA	AA	AA	GA	AA	GA	AA	AA	AA	AA	AA	AA	GA	AA	AA	AA	AA	AA
A,B	907	chr18_9613402_A_C	CHR18	9613402	CC	AC	AC	CC	AC	CC	AC	AC	AC	CC	AA	AC	AA	CC	CC	AC	CC	CC	CC	CC	CC	AC	AC	CC	CC	CC	AC	CC	AC	AC	CC	--	CC	AC	AC	AC	CC	CC	CC	AC	CC	AA	CC	AC	CC
A,B	908	chr18_9650232_C_T	CHR18	9650232	TT	TT	TT	TC	TC	TT	TT	TT	TT	TT	TT	TC	TT	TC	TT	TT	TC	TT	TT	TT	TC	TT	TT	TC	TT	TT	TT	TC	TT	TT	TT	TT	TT	TC	TT	TT	TT	TT	TT	TT	TT	TT	TC	TC	TC
A,B,C	909	chr18_9657023_C_T	CHR18	9657023	CC	TC	TC	CC	TT	TC	TT	TC	TC	CC	TT	TC	TT	TC	CC	TT	TC	CC	CC	CC	CC	TC	TC	TC	CC	CC	TC	CC	TC	TC	CC	CC	CC	TC	TT	TC	CC	TC	TC	TC	CC	TT	CC	TC	TC
A,B	910	chr18_9676597_A_G	CHR18	9676597	GA	GA	GA	GG	GA	GG	GA	GA	GA	GG	AA	GA	AA	GG	GG	GA	GG	GG	GG	GG	GA	AA	GA	GA	GG	GG	AA	GG	GA	GA	GG	GG	GG	GA	GA	GA	GA	GG	GG	GA	GG	AA	GG	GA	GG
A,B	911	chr18_9698840_C_T	CHR18	9698840	TT	TT	TC	TC	TC	TC	TC	TT	TT	CC	TT	TC	TT	TC	TT	TC	TC	TT	TT	TT	TC	TT	TT	TC	TT	TC	TT	CC	TT	TT	TC	TT	TC	TC	TC	TT	TT	TC	TC	TC	TT	TT	TC	TC	TC
A,B	912	chr18_9807226_C_T	CHR18	9807226	TC	TC	--	TT	TC	TT	TC	TC	TC	TT	CC	TC	CC	TT	TT	TC	TT	TT	TT	TT	TT	TC	TC	TT	TT	TT	--	TT	TC	TC	TT	TT	TT	TC	TC	TC	TC	TT	TT	TC	TT	CC	TT	TC	TT
A,B	913	chr18_9847436_A_C	CHR18	9847436	AC	AC	AC	CC	AC	AC	AC	AA	AA	CC	AA	AC	AA	CC	AC	AC	CC	AA	CC	AC	CC	AC	AC	CC	AC	AC	AA	CC	AA	AC	CC	CC	AC	AC	AC	AA	AC	CC	AC	AC	AC	AA	AC	AC	AC
A,B	914	chr18_9848159_C_T	CHR18	9848159	TC	TC	TC	CC	TC	TC	TC	TT	TT	CC	TT	TC	TT	CC	TC	TC	CC	TT	CC	TC	TC	TT	TC	TC	TC	TC	TT	CC	TT	TC	CC	CC	TC	TC	TC	TT	TC	CC	TC	TC	TC	TT	TC	TC	TC
A,B	915	chr18_9883314_A_G	CHR18	9883314	GG	AA	AA	GA	AA	GA	GA	AA	GA	AA	AA	GA	AA	AA	GG	GA	AA	AA	GA	GA	GA	AA	GA	AA	AA	AA	GA	GA	AA	AA	AA	GA	GA	GA	AA	AA	GG	GA	AA	AA	AA	AA	GA	GA	AA
A,B	916	chr18_9912038_A_G	CHR18	9912038	GA	AA	AA	GA	GA	GA	GA	AA	AA	AA	AA	GA	AA	AA	GA	GA	AA	AA	GA	GA	GA	AA	GA	GA	AA	AA	AA	GA	AA	AA	AA	GA	AA	GA	GA	AA	GA	GA	GA	AA	AA	AA	GA	GA	AA
A,B	917	chr18_9944596_G_T	CHR18	9944596	TT	TT	TT	GT	TT	GT	TT	TT	TT	TT	TT	GT	TT	GT	TT	GT	GT	TT	GT	TT	GT	TT	TT	TT	GT	TT	TT	GT	TT	TT	TT	--	TT	TT	GT	TT	TT	TT	--	TT	TT	TT	--	TT	GT
A,B	918	chr18_9945765_A_G	CHR18	9945765	GG	GG	GA	GG	GG	GG	GG	GG	GG	GA	GG	GG	GG	GG	GG	GG	GG	GG	GG	GG	GA	GA	GG	GA	GG	GA	GG	GA	GG	GG	GA	GG	GA	GG	GG	GG	GG	GG	GG	GA	GG	GG	GG	GG	GG
A,B	919	chr18_9958862_C_T	CHR18	9958862	TT	TT	TT	TC	TT	TC	TC	TT	TT	TC	TT	TC	TT	CC	TT	TT	CC	TT	TC	TT	TC	TT	TT	TT	TC	TT	TT	TC	TT	TT	TT	TT	TT	TT	TC	TT	TT	TC	TC	TT	TT	TT	TC	TT	TC
A,B,C	920	chr18_9977072_C_T	CHR18	9977072	TC	TT	TT	TC	TC	TT	TT	TT	TT	TT	TT	TT	TT	TT	TC	TT	TT	TT	TC	TC	TT	TT	TC	TC	TT	TT	TT	TT	TT	TT	TT	TC	TT	TC	TT	TT	TC	TC	TT	TT	TT	TT	TT	TC	TT
A,B	922	ae_T_C_chr18_10011661	CHR18	10011661	TT	TT	TC	TT	TT	TT	TT	TT	TT	CC	TT	TT	TT	TT	TT	TC	TT	TT	TT	TT	TC	TC	TT	TC	TT	TC	TT	TC	TT	TT	TC	TT	TC	TT	TT	TT	TT	TT	TT	TC	TT	TT	TT	TT	TT
A,B	923	chr18_10013539_G_T	CHR18	10013539	GG	GG	GT	GG	GG	GG	GG	GG	GG	GT	GG	GG	GG	GG	GG	GT	GG	GG	GG	GG	GT	GT	GG	GT	GG	GT	GG	GT	GG	GG	GT	GG	GT	GG	GG	GG	GG	GG	GG	GT	GG	GG	GG	GG	GG
A,B	925	chr18_10060673_C_T	CHR18	10060673	TC	TC	TC	CC	TC	CC	TC	TT	TC	CC	TT	TC	TT	CC	CC	TC	CC	TT	CC	TC	CC	TC	TC	CC	TC	TC	TT	CC	TT	TC	CC	CC	CC	TC	TC	TT	TC	CC	TC	TC	TC	TT	TC	TC	TC
A,B	926	chr18_10081348_C_T	CHR18	10081348	CC	CC	CC	CC	CC	CC	CC	TC	CC	CC	CC	CC	CC	CC	CC	CC	CC	TC	CC	TC	CC	CC	CC	CC	TC	TC	CC	CC	TC	CC	CC	CC	CC	CC	CC	TC	CC	CC	TC	CC	TC	CC	TC	CC	TC
A,B,C	927	chr18_10111585_G_T	CHR18	10111585	TT	GT	GT	TT	GT	GT	GT	GT	GG	TT	GG	GT	GG	TT	GT	GT	TT	TT	TT	TT	TT	GT	GT	TT	TT	TT	GT	TT	GT	GT	TT	TT	GT	GT	GT	GT	TT	TT	TT	GT	TT	GG	TT	GT	TT
A,B	928	chr18_10146516_G_T	CHR18	10146516	GG	TT	TT	TT	TT	TT	TT	TT	TT	TT	TT	TT	TT	TT	GT	TT	TT	GT	GT	GT	TT	TT	GT	TT	TT	TT	GT	TT	TT	TT	TT	GT	TT	TT	TT	TT	GG	GT	TT	TT	TT	TT	TT	TT	TT
A,B	929	chr18_10156555_C_T	CHR18	10156555	TT	TC	TT	TT	TT	TT	TT	TC	TT	TT	TT	TT	TT	TT	TT	TT	TT	TC	TT	TC	TT	TT	TT	TT	TC	TC	TT	TT	TT	TC	TC	TT	TT	TT	TT	TC	TT	TT	TC	TT	TC	TT	TC	TT	TT
A,B	930	chr18_10179553_A_G	CHR18	10179553	GA	GG	GA	AA	GA	GA	GA	GG	GG	AA	GG	GA	GG	AA	GA	GA	AA	GG	AA	GA	AA	GA	GA	AA	GA	GA	GG	AA	GA	GG	GA	GA	GA	GA	GA	GG	GA	AA	GA	GA	GA	GG	GA	GA	AA
A	932	chr18_10233056_C_T	CHR18	10233056	TT	TC	TT	TT	TT	TT	TT	TT	TT	TT	TT	TT	TT	TT	TT	TT	TT	TT	TT	TT	TT	TT	TT	TT	TT	TT	TT	TT	TT	TC	TC	TT	TT	TT	TT	TT	TT	TT	TT	TT	TC	TT	TT	TT	TT
A,B	933	chr18_10271925_A_G	CHR18	10271925	AA	AA	GA	GG	GA	GA	GA	AA	AA	GG	AA	GA	GA	GG	AA	GA	GG	AA	GA	AA	GG	GA	AA	GG	GA	GA	AA	GG	GA	AA	GA	AA	GA	GA	GA	AA	AA	AA	--	GG	GA	AA	--	GA	GG
A,B	934	chr18_10279423_A_G	CHR18	10279423	GA	GA	GA	AA	AA	GA	AA	AA	GG	AA	GG	AA	AA	AA	GG	AA	AA	AA	GA	GA	AA	GA	GG	AA	AA	AA	AA	AA	GA	GA	AA	GA	GA	AA	AA	GA	GA	GA	AA	AA	AA	GG	AA	GA	AA
A,B	935	chr18_10312345_A_G	CHR18	10312345	GG	GG	GG	GG	GG	GA	GG	GA	GG	GA	GG	GA	GG	GA	GG	GG	GA	GA	GG	GA	GG	GG	GG	GG	GA	GA	GG	GG	GG	GG	GG	GG	GG	GG	GA	GA	GG	GG	AA	GG	GG	GG	GA	GG	GG
A,B	936	chr18_10342227_G_T	CHR18	10342227	GG	GG	GT	GG	GG	GT	GG	GT	GG	TT	GG	GT	GG	GT	GG	GG	GT	GT	GG	GT	GG	GG	GG	GG	GT	TT	GG	GT	GG	GG	GT	GG	GT	GG	GT	GT	GG	GT	TT	GT	GG	GG	GT	GG	GG
A,B	938	chr18_10364075_A_G	CHR18	10364075	GG	GG	GG	GG	GG	GG	GG	GA	GG	GG	GG	GG	GG	GG	GG	GG	GG	GA	GG	GA	GG	GG	GG	GG	GA	GA	GG	GG	GG	GG	GG	--	GG	GG	GG	GA	GG	GG	GA	GG	GG	GA	GA	GG	GG
A,B	939	chr18_10381675_A_G	CHR18	10381675	GA	GA	GA	AA	AA	GA	AA	AA	GG	AA	GG	AA	AA	AA	GG	AA	AA	AA	GA	GA	AA	GA	GG	AA	AA	AA	AA	AA	GA	GA	AA	GA	GA	AA	AA	GA	GA	GA	AA	AA	AA	GG	AA	GA	AA
A,B,C	940	chr18_10410114_G_T	CHR18	10410114	TT	GT	TT	GG	GT	TT	GT	TT	TT	GT	TT	TT	GT	GG	TT	TT	GG	TT	GT	TT	GT	GT	TT	GG	GT	TT	TT	TT	GT	GT	GT	TT	TT	GT	TT	TT	TT	TT	TT	GT	GT	TT	TT	GT	GT
A,B	942	chr18_10444674_A_C	CHR18	10444674	AA	AA	AA	CC	AC	AA	AC	AA	AA	AC	AA	AA	AA	CC	AA	AC	CC	AA	AC	AA	AC	AA	AA	AC	AC	AA	AA	AC	AC	AA	AA	AA	AA	AC	AA	AA	AA	AC	AA	AA	AC	AA	AC	AC	CC
A,B	943	chr18_10464360_G_T	CHR18	10464360	GT	GT	GT	TT	TT	GT	TT	GT	GG	TT	GG	TT	TT	TT	GG	TT	TT	GT	GT	GG	TT	GT	GG	TT	GT	GT	TT	TT	GT	GT	TT	GT	GT	TT	TT	GG	GT	GT	GT	TT	TT	GG	GT	GT	TT
A,B	944	chr18_10478194_C_T	CHR18	10478194	TC	TT	TC	TT	TT	TT	TT	TC	TT	TC	TT	TT	TT	TT	TT	TT	TT	TC	TT	TT	TT	TT	TT	TT	TT	TC	TC	TC	TT	TT	TC	TT	TC	TT	TT	TT	TC	TT	TT	TC	TT	TT	TT	TT	TT
A,B	946	chr18_10512233_A_C	CHR18	10512233	CC	CC	CC	CC	AC	CC	AC	AC	CC	CC	CC	AC	AC	CC	CC	AC	CC	CC	CC	CC	CC	CC	CC	CC	CC	CC	AC	CC	CC	CC	CC	AC	CC	AC	AC	CC	CC	CC	CC	CC	CC	CC	CC	CC	CC
A,B	948	chr18_10544736_G_T	CHR18	10544736	GT	GT	TT	TT	GT	GT	GT	GT	GG	TT	GT	GT	GT	TT	GG	GT	TT	TT	GT	GT	TT	GT	GT	TT	TT	TT	GT	TT	GT	GT	TT	GG	GT	GT	GT	GT	GT	GT	TT	TT	TT	GG	TT	GT	TT
A,B	949	chr18_10578986_A_G	CHR18	10578986	GG	GA	GG	--	GA	GA	GA	GA	AA	GA	GA	GG	GA	AA	AA	GA	AA	GG	GA	GG	GG	GA	GG	GA	GA	GG	GG	GG	AA	GA	GG	GA	GA	GG	GG	GA	GG	GA	GG	GA	GG	AA	GG	GA	--
A,B	950	chr18_10579070_A_G	CHR18	10579070	AA	AA	AA	GA	GA	AA	GA	GA	AA	GA	AA	AA	GA	GG	AA	GA	GG	AA	GA	AA	AA	AA	AA	GA	GA	AA	AA	AA	GA	AA	AA	AA	AA	AA	AA	AA	AA	GA	AA	GA	AA	AA	AA	AA	GA
A,B	951	chr18_10584310_G_T	CHR18	10584310	GG	GG	GG	GG	GT	GG	GT	GT	GG	GG	GG	GT	GT	GG	GG	GT	GG	GG	GG	GG	GG	GG	GG	GG	GG	GG	GT	GG	GG	GG	GG	GT	GG	GT	GT	GG	GG	GG	GG	GG	GG	GG	GG	GG	GG
A,B	953	chr18_10617749_A_C	CHR18	10617749	AC	AC	AA	AC	AA	AC	AA	AA	AA	AA	AA	AC	AC	AA	AA	AA	AA	AA	AC	AC	CC	AC	AC	AC	AA	AA	AA	AC	AA	AC	AC	AA	AA	AC	AC	AA	AC	CC	AC	AC	CC	AA	AC	AC	AC
A,B	954	chr18_10646333_C_T	CHR18	10646333	TT	TT	TT	TT	TT	TT	TT	TT	TT	TT	TT	TT	TT	TT	TT	TT	TT	TC	TT	TC	TT	TT	TT	TT	TC	TC	TT	TT	TT	TT	TT	TT	TT	TT	TT	TC	TT	TT	TC	TT	TT	TT	TC	TT	TT
A,B	955	chr18_10666483_C_T	CHR18	10666483	TT	TC	TT	TC	CC	TC	CC	CC	CC	TC	TC	TC	CC	CC	CC	CC	CC	TC	TC	TC	TT	TC	TT	TC	CC	TC	TC	TT	CC	TC	TT	CC	TC	TC	TC	CC	TC	TC	TC	TC	TT	CC	TC	TC	TC
A,B	956	chr18_10679598_A_G	CHR18	10679598	GG	GG	AA	GA	GA	GG	GA	GA	GG	AA	GA	GG	GA	AA	GG	GA	AA	GG	GA	GG	GG	GG	GA	GA	GA	GA	GG	GA	GA	GG	GA	GG	GA	GG	GG	GG	GG	GG	GG	AA	GG	GG	GG	GG	GA
A,B	959	chr18_10768054_C_T	CHR18	10768054	CC	TC	TC	TT	CC	TC	TC	TC	CC	TT	CC	TC	CC	TT	CC	TC	TT	CC	TC	CC	TT	TC	CC	TC	TC	TC	CC	TT	TC	TC	TT	CC	TC	TC	TC	CC	CC	CC	TC	TC	TT	CC	TC	TC	TT
A,B	960	chr18_10777999_C_T	CHR18	10777999	TT	CC	CC	CC	TC	CC	CC	CC	CC	CC	CC	CC	TC	CC	CC	CC	CC	TC	TC	TC	CC	CC	TC	TC	CC	CC	TC	CC	CC	CC	CC	CC	CC	CC	CC	CC	TC	TT	CC	TC	CC	CC	CC	CC	CC
A,B	961	chr18_10809292_C_T	CHR18	10809292	TT	TT	TC	TT	TT	TC	TT	TT	TC	TT	TC	TT	TT	TT	TC	TT	TT	TC	TT	TC	TT	TT	TC	TT	TC	TC	TT	TT	TT	TT	TT	TT	TC	TT	TT	TC	TT	TT	TC	TT	TT	TT	TC	TT	TT
A,B	962	chr18_10844806_C_T	CHR18	10844806	TT	TC	CC	TC	TC	TC	TC	CC	CC	CC	CC	TC	CC	CC	CC	CC	CC	TC	TC	TC	TC	CC	TC	TT	CC	CC	TC	CC	CC	TC	TC	CC	CC	TC	TC	CC	TC	TT	TC	CC	TC	CC	CC	TC	TC
A,B	963	chr18_10868106_A_C	CHR18	10868106	AA	AC	CC	AA	AC	AA	AC	AC	AC	AC	CC	AC	AC	AA	AA	AC	AA	AA	AA	AA	AA	AC	AC	AA	AA	AC	AC	AC	AC	AC	AC	AC	AC	AC	AC	AC	AA	AA	AA	AC	AA	CC	AA	AC	AA
A,B	964	chr18_10878386_C_T	CHR18	10878386	TT	TT	TC	TC	TT	TT	TT	TC	TT	CC	TT	TT	TT	CC	TC	TC	CC	TC	TC	TC	TC	TC	TT	TT	CC	CC	TT	CC	TC	TT	TC	TC	TC	TT	TT	TC	TC	TC	TC	TC	TC	TT	CC	TT	CC
A,B	967	chr18_10923078_C_T	CHR18	10923078	TT	TT	TT	TT	TT	TC	TT	TT	TC	TT	TT	TT	TT	TT	TC	TT	TT	TC	TT	TC	TT	TC	TT	TT	TC	TC	TT	TT	TT	TT	TT	TT	TC	TT	TT	TC	TT	TT	--	TT	TT	TT	TC	TT	TT
A,B	968	chr18_10940549_A_G	CHR18	10940549	GA	AA	GA	AA	AA	AA	GA	AA	AA	GA	AA	GA	AA	AA	GA	AA	AA	AA	AA	AA	AA	AA	AA	AA	AA	GA	AA	GA	AA	AA	GA	GA	GA	AA	AA	AA	GA	AA	AA	GA	AA	AA	AA	AA	GA
A,B	970	chr18_10965090_G_T	CHR18	10965090	TT	TT	TT	TT	TT	TT	TT	TT	TT	TT	TT	TT	TT	TT	TT	TT	TT	GT	TT	GT	TT	GT	TT	TT	GT	GT	TT	TT	TT	TT	TT	TT	TT	TT	TT	GT	TT	TT	GT	TT	TT	TT	GT	TT	TT
A,B	971	cn_*_G_T_chr18_10965952	CHR18	10965952	TT	GG	GT	TT	GT	TT	GG	GT	GT	TT	GG	GG	GT	TT	GT	GT	TT	GT	TT	GT	GT	GG	GT	GT	GT	GT	GT	TT	GT	GG	GT	GG	TT	GT	GT	GG	GT	TT	GT	TT	GT	GG	GT	GT	TT
A,B	974	lb_C_A_chr18_11010633	CHR18	11010633	CC	AA	AC	CC	AA	CC	AA	AC	AC	CC	AA	AA	AC	CC	AC	AC	CC	AC	CC	AC	AC	AA	AC	AA	AC	AC	AC	CC	AC	AA	AC	AA	CC	AC	AC	AA	AC	CC	CC	CC	AC	AA	AC	AC	CC
A,B	975	chr18_11012552_G_T	CHR18	11012552	GT	TT	TT	GG	TT	TT	TT	GT	TT	GT	TT	TT	TT	GG	TT	TT	GG	TT	GT	TT	GT	TT	TT	TT	GT	TT	TT	GT	GT	TT	TT	TT	TT	GT	GT	TT	TT	TT	TT	TT	GT	TT	GT	GT	GG
A,B	976	chr18_11046746_C_T	CHR18	11046746	TT	TT	TT	TT	TT	TT	TT	TT	TT	TT	TT	TT	TT	TT	TT	TT	TT	TC	TT	TC	TT	TC	TT	TT	TC	TC	TT	TT	TT	TT	TT	TT	TT	TT	TT	TC	TT	TT	TC	TT	TT	TT	TC	TT	TT
A,B,C	977	chr18_11068955_A_G	CHR18	11068955	GG	GG	GA	GG	GG	GA	GG	GG	GA	GG	GA	GG	GG	GG	AA	GG	GG	GG	GG	GG	GG	GG	GA	GG	GA	GG	GG	GG	GG	GG	GG	GA	GA	GG	GG	GG	GA	GG	GG	GG	GG	GG	GA	GG	GG
A,B	978	chr18_11080029_C_T	CHR18	11080029	TC	CC	TC	CC	TT	CC	TC	TC	CC	TC	CC	TC	TT	CC	CC	TC	CC	CC	TC	TC	CC	CC	TC	CC	CC	TC	TC	TC	CC	CC	TC	TC	TC	TC	TC	CC	TC	TT	CC	TT	CC	CC	CC	CC	CC
A,B	979	chr18_11112320_C_T	CHR18	11112320	TT	CC	TT	TT	TC	TC	TC	TT	TC	TT	TC	TT	TT	TT	TC	TT	TT	CC	TT	TC	TC	CC	TT	CC	TT	TC	TC	TT	TC	CC	TC	TT	TT	TT	TT	CC	TT	TC	CC	TT	TC	CC	TT	TC	TC
A,B	980	chr18_11144487_C_T	CHR18	11144487	CC	CC	CC	CC	CC	TC	CC	CC	TC	CC	CC	CC	CC	CC	CC	CC	CC	CC	CC	CC	CC	CC	CC	CC	TC	CC	CC	CC	CC	CC	CC	CC	TC	CC	CC	CC	CC	CC	CC	CC	CC	CC	TC	CC	CC
A,B	981	chr18_11171090_C_T	CHR18	11171090	TC	TC	TT	CC	TC	TT	TT	TC	TT	TC	TT	TC	TT	CC	TT	TT	CC	TT	TC	TT	TC	TT	TT	CC	TC	TT	TT	TT	TT	TC	TC	TT	TT	TC	TT	TT	TT	TT	TT	TT	TC	TT	TT	TC	TC
A,B	982	chr18_11177821_A_G	CHR18	11177821	GG	GA	GG	GG	GG	GG	GG	GG	GA	GG	GA	GG	GG	GG	GA	GG	GG	AA	GG	GA	GA	AA	GG	GG	GA	GA	GA	GA	GA	GA	GG	GG	GG	GG	GG	AA	GG	GG	GA	GG	GA	AA	AA	GA	GG
A,B	983	chr18_11210790_G_T	CHR18	11210790	GT	GG	TT	GG	GT	GT	GT	GT	GT	GT	GT	GT	GT	GG	GT	GT	GG	TT	GT	TT	GT	GT	TT	GG	GT	TT	TT	TT	GG	GG	GT	TT	TT	GT	GT	GT	TT	GT	GT	GT	GT	GG	TT	GG	GG
A,B	984	chr18_11214982_A_G	CHR18	11214982	GG	GG	GA	GG	GA	GG	GA	GA	GG	GA	GG	GA	GA	GG	GG	GA	GG	GG	GG	GG	GG	GG	GG	GG	GG	GA	GA	GA	GG	GG	GA	GA	GA	GA	GA	GG	GG	GG	GG	GA	GG	GG	GG	GG	GG
A,B	985	chr18_11244040_A_G	CHR18	11244040	GG	GG	GA	GG	GA	GG	GA	GA	GG	GA	GG	GA	GA	GG	GG	GA	GG	GG	GG	GG	GG	GG	GG	GG	GG	GA	GA	GA	GG	GG	GA	GA	GA	GA	GA	GG	GG	GG	GG	GA	GG	GG	GG	GG	GG
A,B	986	chr18_11273303_A_G	CHR18	11273303	GG	GG	GG	GG	GG	GG	GG	GG	GG	GG	GG	GG	GG	GG	GA	GG	GG	AA	GG	GA	GA	GA	GG	GG	GG	GA	GA	GA	GG	GG	GG	GA	GG	GG	GG	GA	GG	GG	GA	GG	GA	GG	GA	GG	GG
A,B	987	chr18_11277020_C_T	CHR18	11277020	TC	CC	CC	CC	CC	CC	CC	CC	CC	CC	CC	CC	CC	CC	CC	CC	CC	CC	TC	TC	CC	CC	TC	CC	CC	CC	CC	CC	CC	CC	CC	CC	CC	CC	CC	CC	TC	TC	CC	CC	CC	--	CC	CC	CC
A,B	988	chr18_11311039_G_T	CHR18	11311039	TT	GT	TT	TT	TT	TT	TT	TT	TT	TT	GT	TT	TT	TT	TT	TT	TT	GG	TT	GT	GT	GG	TT	TT	TT	GT	GT	GT	GT	GT	TT	TT	TT	TT	TT	GG	TT	TT	GT	TT	GT	GG	GT	GT	TT
A,B	989	chr18_11345255_C_T	CHR18	11345255	TT	TC	TC	TT	TC	TT	TC	TC	TT	TC	TC	TC	TC	TT	TT	TC	TT	TT	TT	TT	TT	TC	TT	TT	TT	TC	TC	TC	TC	TC	TC	TC	TC	TC	TC	TC	TT	TT	TT	TC	TT	CC	TT	TC	TT
A,B	990	chr18_11379597_C_T	CHR18	11379597	CC	CC	TC	CC	TC	CC	TC	TC	CC	TC	CC	TC	TC	--	CC	TC	CC	CC	CC	CC	CC	CC	CC	CC	--	TC	TC	TC	CC	CC	TC	TC	TC	TC	TC	CC	CC	--	CC	TC	--	--	CC	CC	CC
A,B	991	chr18_11379944_C_T	CHR18	11379944	TC	TC	TT	CC	TC	TC	TC	TC	TC	TC	TT	TC	TC	TC	TC	TC	CC	TT	TT	TT	TC	TT	TT	CC	TC	TT	TT	TT	TC	TC	TC	TT	TT	TC	TC	TT	TT	TC	--	TC	TC	TT	TT	TC	CC
A,B	992	chr18_11410369_C_T	CHR18	11410369	TC	TC	TT	TT	TT	TT	TT	TC	TC	TT	TC	TT	TT	TT	TT	TT	TT	CC	TT	TC	TC	CC	TT	TT	TT	TC	TC	TC	TC	TC	TT	TT	TT	TT	TT	CC	TT	TT	TC	TT	TC	CC	TC	TC	TT
A,B	994	chr18_11433883_G_T	CHR18	11433883	GG	GG	GT	GG	GG	GT	GG	GG	GT	GG	GT	GG	GG	GG	GT	GG	GG	GG	GG	GG	GG	GG	GT	GG	GG	GG	GG	GG	GG	GG	GG	GG	GT	GG	GG	GG	GT	GG	GG	GG	GG	GG	GG	GG	GG
A,B	995	chr18_11468483_C_T	CHR18	11468483	CC	TC	TC	TT	TC	TT	TC	CC	TC	TC	TT	TC	TC	TC	TT	TC	TT	TT	CC	TC	TC	TT	TC	TC	TT	TC	TC	TC	TT	TC	CC	TC	TC	TC	TC	TT	TC	TC	TT	TC	TC	TT	TT	TT	TT
A,B	999	chr18_11510652_C_T	CHR18	11510652	CC	CC	CC	CC	CC	CC	CC	CC	CC	CC	CC	CC	CC	CC	CC	CC	CC	TT	CC	TC	TC	TC	CC	CC	CC	TC	TC	TC	CC	CC	CC	CC	CC	CC	CC	TC	CC	CC	TC	CC	TC	CC	TC	CC	CC
A,B	1000	chr18_11544918_C_T	CHR18	11544918	CC	TC	TC	CC	CC	TC	CC	CC	TC	CC	TT	CC	CC	CC	TC	CC	CC	TT	CC	TC	TC	TT	TC	CC	TC	TC	TC	TC	TC	TC	CC	CC	TC	CC	CC	TT	TC	CC	TC	CC	TC	TT	TT	TC	CC
A,B	1001	chr18_11561884_A_G	CHR18	11561884	AA	GA	AA	AA	AA	GA	AA	AA	GA	AA	AA	AA	AA	AA	GA	AA	AA	AA	AA	AA	AA	AA	AA	AA	GA	AA	AA	AA	AA	GA	AA	AA	GA	AA	AA	AA	AA	AA	AA	AA	AA	GA	GA	AA	AA
A,B	1002	chr18_11578518_C_T	CHR18	11578518	TT	TC	TT	TT	TT	TT	TT	TT	TT	TT	TT	TT	TT	TT	TC	TT	TT	CC	TT	TC	CC	TC	TT	TC	TT	TC	TC	TC	TT	TC	TC	TC	TT	TT	TT	TC	TT	TT	TC	TT	CC	TT	TC	TT	TT
A,B	1004	chr18_11644409_C_T	CHR18	11644409	TT	TC	TT	TT	TT	TC	TT	TT	TC	TT	TC	TT	TT	TT	TT	TT	TT	TT	TT	TT	TT	TC	TT	TT	TT	TT	TT	TT	TC	TC	TT	TT	TC	TT	TT	TC	TC	TT	TT	TT	TT	CC	TT	TC	TT
A,B	1005	chr18_11667538_A_G	CHR18	11667538	GA	GA	GG	AA	GA	GA	GA	GA	GA	GA	GG	GA	GA	GA	GG	GA	AA	GG	GG	GG	GA	GG	GG	AA	GA	GG	GG	GG	GA	GA	GA	GG	GG	GA	GA	GG	GG	GG	GA	GA	GA	GG	GG	GA	AA
A,B	1006	chr18_11677290_C_T	CHR18	11677290	TC	TC	TC	CC	CC	TC	CC	CC	TC	CC	TT	CC	CC	TC	TC	CC	CC	CC	TT	TC	CC	TC	TT	CC	TC	CC	CC	CC	TC	TC	CC	TC	TC	CC	CC	TC	TT	TC	CC	CC	CC	TT	TC	TC	CC
A,B	1007	chr18_11711522_G_T	CHR18	11711522	TT	GT	GG	GT	GT	GG	GT	GT	GT	GT	GG	GT	GG	TT	GG	GG	GT	GG	--	GG	GT	GG	GG	TT	GG	GG	GG	GG	GT	GT	GT	GG	GG	GT	GT	GG	GG	GG	GG	GG	GT	GG	GG	GT	TT
A,B	1008	chr18_11743424_C_T	CHR18	11743424	TC	TT	TC	TT	TC	TT	TC	TC	TT	TC	TT	TC	TC	TC	TT	TC	TT	TT	CC	TC	TT	TT	TC	TT	TT	TC	TC	TC	TT	TT	TC	TC	TC	TC	TC	TT	TC	TC	TT	TC	TT	TT	TT	TT	TT
A,B	1009	chr18_11776416_C_T	CHR18	11776416	TC	TC	TT	CC	TC	TT	TC	TC	TC	TC	TT	TC	TC	TC	TT	TT	CC	TT	TT	TT	TC	TT	TT	CC	CC	TT	TT	TT	TC	TC	TC	TT	TT	TC	TC	TT	TT	TC	TT	TC	TC	TT	TC	TC	CC
A,B	1010	chr18_11778521_C_T	CHR18	11778521	TC	TC	TT	TC	TC	TC	TC	TC	CC	TC	TC	TC	TT	TC	CC	TT	TC	TT	TT	TT	TT	TC	TT	TC	TC	TT	TT	TT	CC	TC	TT	TC	TC	TC	TC	TC	TC	TC	TT	TT	TT	CC	TT	CC	CC
C	1011	mu_o_T_G_chr18_11780496	CHR18	11780496	TT	TT	TT	TT	TT	TT	TT	TT	TT	TT	TT	TT	TT	TT	TT	TT	TT	TT	TT	TT	TT	TT	TT	TT	TT	TT	TT	TT	TT	TT	TT	TT	TT	TT	TT	TT	TT	TT	TT	TT	TT	TT	TT	TT	TT
A,B	1012	chr18_11877944_A_G	CHR18	11877944	GA	GA	GA	GG	GG	GA	GG	GG	GA	GG	AA	GG	GG	GA	AA	GG	GG	GG	AA	GA	GG	GA	AA	GG	GA	GG	GG	GG	GA	GA	GG	GA	GA	GG	GG	GA	AA	GA	GG	GG	GG	AA	GA	GA	GG
A,B	1013	chr18_11879259_A_C	CHR18	11879259	AC	AC	AC	AA	AA	AC	AA	AA	AC	AA	CC	AA	AA	AC	CC	AA	AA	AA	CC	AC	AA	AC	CC	AA	AC	AA	AA	AA	AC	AC	AA	AC	AC	AA	AA	AC	CC	AC	AA	AA	AA	CC	AC	AC	AA
A,B	1014	chr18_11892123_G_T	CHR18	11892123	GT	TT	TT	TT	TT	TT	TT	TT	TT	TT	TT	TT	TT	GT	TT	TT	TT	TT	GG	GT	TT	TT	GT	TT	TT	TT	TT	TT	TT	TT	TT	TT	TT	TT	TT	TT	GT	GT	TT	TT	TT	TT	TT	TT	TT
A,B	1015	chr18_11911228_G_T	CHR18	11911228	GT	GG	GT	GG	GG	GG	GG	GG	GG	GG	TT	GG	GG	GT	GT	GG	GG	GG	TT	GT	GG	GT	TT	GG	GT	GG	GG	GG	GT	GT	GG	GG	GG	GG	GG	GT	TT	GT	GG	GG	GG	GT	GT	GT	GG
A,B	1016	chr18_11940551_A_C	CHR18	11940551	CC	CC	CC	CC	AC	AC	CC	CC	CC	CC	CC	AC	CC	CC	CC	CC	CC	CC	CC	CC	CC	CC	CC	AC	CC	CC	CC	CC	AC	CC	CC	CC	CC	CC	AC	CC	CC	AC	AC	CC	CC	CC	CC	CC	CC
A,B	1017	lb_T_C_chr18_11973726	CHR18	11973726	TC	TT	TT	TT	TT	TC	TT	TT	TC	TT	TT	TT	TT	TC	TC	TT	TT	TT	TC	TC	TT	TT	TT	TT	TC	TT	TT	TT	TT	TT	TT	TT	TC	TT	TT	TT	TT	TC	TT	TT	TT	TT	TC	TT	TT
A,B	1019	chr18_11977415_G_T	CHR18	11977415	GT	GT	TT	TT	GT	GG	TT	TT	GT	GT	TT	GT	GT	GT	GT	GT	TT	GG	GT	GG	GG	GT	TT	GG	GT	GT	GT	GT	GT	GT	GT	TT	GT	TT	GT	GT	TT	GG	GG	GT	GG	TT	GG	TT	GT
A,B	1020	chr18_11979264_C_T	CHR18	11979264	TC	CC	CC	CC	CC	CC	CC	CC	CC	CC	CC	CC	CC	TC	TC	CC	CC	TT	TC	TT	TC	TC	CC	CC	CC	TC	TC	TC	CC	CC	CC	CC	CC	CC	CC	TC	CC	TC	TC	CC	TC	CC	TC	CC	TC
A,B	1022	chr18_11985539_C_T	CHR18	11985539	TT	TT	TC	TT	TC	TT	TC	TC	TT	TT	TT	TC	TC	TT	TT	TC	TT	TT	TT	TT	TT	TT	TT	TT	TT	TC	TC	TC	TT	TT	TC	TC	TC	CC	TC	TT	TT	TT	TT	TC	TT	TT	TT	TT	TT
A,B	1024	chr18_12012282_G_T	CHR18	12012282	GG	TT	GT	TT	TT	TT	TT	TT	TT	TT	GG	TT	TT	GT	GT	TT	TT	GG	GT	GG	GT	GG	GT	TT	TT	GT	GT	GT	GT	GT	TT	TT	TT	TT	TT	GG	GT	GT	GT	TT	GT	GT	GT	GT	GT
A,B	1025	chr18_12043113_C_T	CHR18	12043113	CC	TC	CC	TT	TC	TC	TC	TC	TC	TT	CC	TC	TC	TC	CC	TC	TT	CC	TC	CC	TC	CC	TC	TT	TC	CC	CC	CC	TC	TC	TC	CC	CC	CC	TC	CC	TC	TC	TC	TC	TC	CC	CC	TC	TC
A,B	1027	chr18_12081411_A_G	CHR18	12081411	AA	AA	GA	GG	GG	GA	GG	GG	GA	GA	AA	GG	GG	GA	AA	GG	GG	GG	GA	GG	GA	GA	GA	GA	GA	GG	GG	GG	GA	AA	GA	GA	--	GG	GG	GA	GA	GA	GG	GG	GA	AA	GA	GA	GG
A,B,C	1028	chr18_12116161_A_G	CHR18	12116161	GA	GA	GG	GG	GG	GA	GG	GG	GA	GG	GG	GG	GG	GA	GA	GG	GG	GG	GA	GG	GG	GG	GG	GG	GG	GG	GG	GG	GG	GG	GG	GA	GA	GG	GG	GG	GG	GA	GG	GG	GG	GA	GG	GG	GG
A,B,C	1029	chr18_12143681_C_T	CHR18	12143681	TT	TT	TT	TT	TT	TT	TT	TT	TT	TT	TT	TT	TT	TT	TT	TT	TT	CC	TT	CC	TC	TC	TT	TT	TT	TC	TC	TC	TT	TT	TT	TT	TT	TT	TT	TC	TT	TT	TC	TT	TC	TT	TC	TT	TC
A,B	1030	chr18_12177406_A_G	CHR18	12177406	GA	GG	--	GG	GG	GG	GG	GG	GG	GG	GG	GG	GG	GA	GG	GG	GG	GG	GA	GG	GG	GG	GG	GG	GG	GG	GG	GG	GG	GG	GG	GG	GG	--	GG	GG	GG	GA	GG	GG	GG	GG	GG	GG	GG
A	1031	chr18_12181811_A_C	CHR18	12181811	CC	AC	CC	CC	CC	CC	CC	CC	CC	AC	CC	CC	CC	CC	CC	CC	CC	CC	CC	CC	AC	CC	CC	AC	CC	CC	CC	CC	CC	AC	AC	CC	CC	CC	CC	CC	CC	CC	CC	CC	AC	CC	CC	CC	CC
A,B	1032	chr18_12212356_A_G	CHR18	12212356	GA	AA	GA	AA	AA	AA	AA	AA	AA	AA	GG	AA	AA	AA	AA	AA	AA	AA	AA	AA	AA	GA	GA	AA	AA	AA	AA	AA	GA	GA	AA	AA	AA	AA	AA	GA	GA	AA	AA	AA	AA	GA	AA	GA	AA
A,B	1034	chr18_12253274_A_C	CHR18	12253274	CC	AC	CC	AA	AC	AA	AC	AC	AA	AA	--	AC	AC	AC	CC	AC	AA	CC	CC	CC	AC	CC	--	AA	AC	CC	CC	CC	AA	AA	AC	CC	CC	CC	AC	CC	--	AC	AC	AC	AC	CC	CC	AA	AC
A,B	1035	chr18_12274777_A_G	CHR18	12274777	GG	GG	GG	GG	AA	GA	AA	GG	GG	GG	GG	AA	GG	GG	GG	AA	GG	GG	GG	GG	GG	GG	GG	GA	GG	GG	GG	GG	GA	GG	GG	GG	GG	--	AA	GG	GG	GG	GA	GG	GG	GG	GG	GG	GG
A,B	1036	chr18_12284233_A_G	CHR18	12284233	GA	GG	GA	GG	GG	GA	GG	GG	GA	GG	AA	GG	GG	GG	GG	GG	GG	GG	GG	GG	GG	GA	GA	GG	GG	GG	GG	GG	GA	GA	GG	GG	GA	GG	GG	GA	GA	GG	GG	GG	GG	GA	GG	GA	GG
A,B	1037	chr18_12308069_C_T	CHR18	12308069	TC	CC	TT	CC	TC	TC	TC	TC	TC	CC	TT	TC	TC	CC	CC	TC	CC	TT	CC	TT	TC	TT	TC	CC	CC	TT	TT	TT	TC	TC	TC	TC	TT	TT	TC	TT	TC	CC	TC	TC	TC	TC	TC	TC	TC
A,B	1038	chr18_12344117_C_T	CHR18	12344117	CC	CC	CC	CC	CC	CC	CC	CC	CC	CC	CC	CC	CC	CC	TC	CC	CC	TT	CC	TT	TC	TC	CC	CC	CC	TC	TC	TC	CC	CC	CC	CC	CC	CC	CC	TC	CC	CC	TC	CC	TC	CC	TC	CC	TC
A,B	1039	chr18_12380570_G_T	CHR18	12380570	TT	TT	TT	GG	TT	TT	GT	GT	GT	GT	TT	TT	TT	GT	TT	TT	GG	GG	TT	GG	GT	GT	TT	TT	GT	GT	GT	GT	TT	TT	TT	TT	TT	TT	TT	GT	TT	TT	GT	TT	GT	TT	GT	GT	GT
A,B	1040	chr18_12385558_A_G	CHR18	12385558	AA	AA	GA	AA	GA	AA	GA	GA	AA	AA	AA	GA	GA	AA	AA	GA	AA	AA	AA	AA	AA	AA	AA	AA	AA	GA	GA	GA	AA	AA	GA	GA	GA	GG	GA	AA	AA	AA	AA	GA	AA	AA	AA	AA	AA
A,B	1041	chr18_12410530_A_G	CHR18	12410530	GA	GG	AA	GG	GA	GA	GA	GA	GA	GG	AA	GA	GA	GG	GA	GA	GG	AA	GA	AA	GA	AA	AA	GG	GA	AA	AA	AA	GA	GA	GA	GA	AA	AA	GA	AA	AA	GG	GA	GA	GA	GA	AA	GA	GA
A,B	1043	chr18_12447332_G_T	CHR18	12447332	GG	GG	GG	GG	GG	GG	GG	GG	GG	GG	GG	GG	GG	GG	GG	GG	GG	TT	GG	TT	GG	GG	GG	GG	GG	GT	TT	TT	GG	GG	GG	GG	GG	TT	GG	GG	GG	GG	GG	GG	GG	GG	GG	GG	GG
A,B	1046	chr18_12487053_A_C	CHR18	12487053	AC	AA	CC	AA	CC	CC	AC	AC	AC	AA	CC	CC	AC	AA	AC	CC	AA	CC	AC	CC	AC	CC	CC	AC	AC	CC	CC	CC	CC	AC	AC	AC	CC	CC	CC	CC	CC	AA	CC	AC	AC	AC	CC	AC	CC
A,B	1048	chr18_12509811_C_T	CHR18	12509811	TT	TT	TT	TT	TC	TC	TT	TT	TT	TT	TT	TC	TT	TT	TC	TC	TT	CC	TC	CC	TC	TC	TC	TC	TC	TC	TC	TC	TT	TT	TT	TT	TT	TT	TT	TC	TC	TT	CC	TT	TC	TT	CC	TT	CC
A,B	1049	chr18_12539711_C_T	CHR18	12539711	TC	TT	TT	TT	TT	TT	TT	TT	TT	TT	TT	TT	TT	TC	TT	TT	TT	TT	TC	TT	TT	TT	TT	TT	TT	TT	TT	TT	TT	TT	TT	TT	TT	TT	TT	TT	TT	TC	TT	TT	TT	TT	TT	TT	TT
A,B	1050	chr18_12545212_G_T	CHR18	12545212	GT	GG	GG	GG	GG	GG	GG	GG	GG	GG	GG	GG	GG	GT	GG	GG	GG	GG	GT	GG	GG	GG	GG	GG	GG	GG	GG	GG	GG	GG	GG	GG	GG	GG	GG	GG	GG	GT	GG	GG	GG	GG	GG	GG	GG
A,B	1051	chr18_12579403_A_G	CHR18	12579403	GA	GG	GA	GG	GA	GG	GA	GA	GG	GG	GG	GA	GA	GA	GA	GA	GG	AA	AA	AA	GA	GA	GA	GG	GA	AA	AA	AA	GG	GG	GA	GA	GA	AA	GA	GA	GA	GA	GA	GA	AA	GG	AA	GG	GA
A,B	1052	chr18_12585537_C_T	CHR18	12585537	TC	CC	TC	CC	TC	CC	TC	TC	CC	CC	CC	TC	TC	TC	TC	TC	CC	TT	TT	TT	TC	TC	TC	CC	TC	TT	TT	TT	CC	CC	TC	TC	TC	TT	TC	TC	TC	TC	TC	TC	TT	CC	TT	CC	TC
A,B	1053	chr18_12620625_A_G	CHR18	12620625	GA	GA	GA	AA	AA	GA	AA	AA	GA	AA	GG	AA	AA	AA	GA	AA	AA	GG	AA	GG	GA	GG	GA	AA	AA	GA	GA	GA	GA	GA	AA	GA	GA	AA	AA	GG	GA	AA	GA	AA	GA	GG	GA	GA	GA
A,B	1054	chr18_12627712_A_G	CHR18	12627712	GA	GA	GA	GG	GG	GA	GG	GG	GA	GG	AA	GG	GG	GG	GA	GG	GG	AA	GG	AA	GA	AA	GA	GG	GG	GA	GA	GA	GA	GA	GG	GA	GA	GG	GG	AA	GA	GG	GA	GG	GA	AA	GA	GA	GA
A,B	1055	chr18_12712273_G_T	CHR18	12712273	GT	GG	GT	GG	GG	GT	GG	GG	GT	GG	TT	GG	GG	GG	GG	GG	GG	GG	GT	GG	GG	GT	TT	GG	GG	GG	GG	GG	GT	GT	GG	GG	GT	GG	GG	GT	TT	GG	GG	GG	GT	GT	GG	GT	GG
A,B	1056	chr18_12746053_C_T	CHR18	12746053	TT	TC	TC	CC	CC	TC	CC	CC	TC	TT	TT	CC	CC	TT	TC	CC	TC	CC	TC	CC	TC	TC	TC	TC	CC	CC	CC	CC	TC	TC	CC	TC	TC	CC	CC	TC	TC	TC	CC	CC	CC	TT	CC	TC	CC
A,B	1057	chr18_12781487_C_T	CHR18	12781487	CC	TT	TC	TT	TT	TC	TT	TT	TC	TT	CC	TT	TT	TC	TT	TT	TT	TT	TC	TT	TT	TC	TC	TT	TT	TT	TT	TT	TC	TC	TT	TT	TC	TT	TT	TC	TC	TC	TT	TT	TT	TC	TT	TC	TT
A,B	1058	chr18_12789187_C_T	CHR18	12789187	TT	TT	TT	CC	TT	TT	TC	TC	TC	TT	TT	TC	TC	TT	TT	TC	TC	TT	TT	TT	TT	TT	TT	TT	TC	TT	TT	TT	TC	TT	TT	TT	TC	TT	TC	TT	TT	TC	TT	TC	TT	TT	TT	TC	TC
A,B	1060	chr18_12810519_A_G	CHR18	12810519	AA	GA	AA	AA	AA	AA	AA	AA	AA	AA	AA	AA	AA	AA	GG	AA	AA	GG	AA	GA	GA	GA	AA	AA	AA	GA	GA	GA	AA	AA	AA	GA	AA	AA	AA	GA	AA	AA	GA	AA	GA	GA	GA	AA	GA
A,B	1061	chr18_12846690_C_T	CHR18	12846690	TT	CC	TT	CC	CC	TC	CC	CC	TC	CC	TT	CC	CC	TC	TC	CC	CC	TT	TC	TC	TC	TT	TC	CC	CC	TC	TC	TC	TC	TC	CC	CC	TC	CC	CC	TT	TC	TC	TC	CC	TC	TC	TC	TC	TC
A,B	1062	chr18_12857756_C_T	CHR18	12857756	TT	TT	TT	TT	TT	TT	TT	TT	TT	TT	TT	TT	TT	TT	TC	TT	TT	TC	TT	TC	TC	TT	TT	TT	TT	TT	TC	TC	TT	TT	TT	TT	TT	TT	TT	TT	TT	TT	TT	TT	TC	TT	TC	TT	TC
A,B	1063	chr18_12888037_C_T	CHR18	12888037	TT	TC	TT	CC	CC	TC	CC	CC	TC	CC	TT	CC	CC	TC	TT	CC	CC	TT	TC	TC	TC	TT	TC	CC	CC	TC	TC	TC	TC	TC	CC	TC	TC	CC	CC	TT	TC	TC	TC	CC	TC	TT	TC	TC	TC
A,B	1064	chr18_12910111_A_G	CHR18	12910111	GG	GG	GG	GG	GG	GG	GG	GG	GG	GG	GG	GG	GG	GG	GG	GG	GG	GG	GG	GA	GG	GG	GG	GG	GG	GA	GG	GA	GG	GG	GA	GG	GG	GG	GG	GG	GG	GG	GG	GA	GG	GG	GG	GG	GG
A,B	1066	chr18_12943589_C_T	CHR18	12943589	TT	CC	TT	TT	TC	TT	TC	TC	TT	TT	TT	TC	TC	TC	CC	TC	TT	TC	TC	CC	TC	TT	TC	TT	TC	TC	CC	CC	TT	TC	CC	CC	TT	CC	TC	TT	TC	TT	TT	TC	TC	TC	CC	TT	TC
A,B	1069	chr18_12988051_C_T	CHR18	12988051	CC	TT	CC	CC	TC	CC	TC	TC	CC	CC	CC	TC	TC	TC	TC	TC	CC	CC	TC	CC	CC	CC	TC	CC	TC	CC	TC	CC	CC	TC	TC	TT	CC	TT	TC	CC	TC	CC	CC	CC	CC	TC	TC	CC	CC
A,B	1070	ae_A_G_chr18_12994881	CHR18	12994881	GG	GG	GG	GG	GG	GG	GG	GG	GG	GG	GG	GG	GG	GG	GG	GG	GG	GA	GG	GA	GA	GG	GG	GG	GG	GG	GA	GA	GG	GG	GG	GG	GG	GG	GG	GG	GG	GG	GG	GG	GA	GG	GA	GG	GA
A,B,C	1071	chr18_13043291_C_T	CHR18	13043291	TT	TT	TT	TC	TC	TT	TC	TT	TC	TT	TT	TT	TT	TC	TT	TT	TC	TC	TC	CC	TC	TT	TT	TC	TC	TC	TC	CC	TC	TT	TC	TT	TC	TT	TC	TT	TT	TC	TT	TC	TC	TT	TC	TC	CC
A,B	1072	chr18_13077595_A_C	CHR18	13077595	AA	CC	AA	CC	CC	AC	CC	CC	AC	CC	AA	CC	CC	CC	AC	CC	CC	AC	CC	CC	CC	AA	AC	CC	CC	AC	CC	CC	AC	AC	CC	CC	AC	CC	CC	AA	CC	CC	AC	CC	CC	AC	CC	AC	CC
A,B	1073	chr18_13087022_A_C	CHR18	13087022	CC	CC	CC	AC	AC	CC	AC	CC	AC	CC	CC	CC	CC	AC	CC	CC	AC	CC	AC	AC	CC	CC	CC	AC	AC	AC	CC	AC	AC	CC	AC	CC	AC	CC	AC	CC	CC	AC	CC	AC	CC	CC	CC	AC	AC
A,B	1074	chr18_13149690_A_G	CHR18	13149690	AA	GG	AA	GG	GG	AA	GG	GA	GA	GG	AA	GA	GA	GG	GA	GA	GG	GA	GG	GG	GG	AA	GA	GG	GG	GA	GG	GG	GA	GA	GG	GG	GA	GG	GG	AA	GA	GA	AA	GA	GG	GA	GG	GA	GG
A,B	1075	chr18_13175892_A_C	CHR18	13175892	CC	AA	CC	CC	AC	CC	AC	AC	CC	CC	CC	AC	AC	CC	AC	AC	CC	CC	CC	CC	CC	CC	CC	CC	CC	CC	AC	CC	CC	AC	AC	AA	CC	AA	AC	CC	CC	CC	CC	CC	CC	AC	CC	CC	CC
A,B	1077	chr18_13177904_A_G	CHR18	13177904	GG	GG	GG	--	GA	GA	GA	GA	GA	AA	GG	GA	GA	GA	AA	GA	AA	AA	GA	AA	AA	GG	GG	AA	GA	GA	GA	AA	GA	GG	GA	GA	GA	GG	GA	GG	GA	AA	AA	AA	GA	GG	GA	GA	AA
C	1078	mu_o_G_A_chr18_13312579	CHR18	13312579	GG	GG	GG	GG	GG	GG	GG	GG	GG	GG	GG	GG	GG	GG	GG	GG	GG	GG	GG	GG	GG	GG	GG	GG	GG	GG	GG	GG	GG	GG	GG	GG	GG	GG	GG	GG	GG	GG	GG	GG	GG	GG	GG	GG	GG
A,B	1079	chr18_13395635_C_T	CHR18	13395635	TT	CC	TT	TC	TC	TC	TC	CC	TT	TT	TT	TC	CC	TT	TT	CC	TT	TT	TT	TT	TT	TT	TT	TT	TT	TT	TC	TT	TT	TC	TC	TC	TC	CC	TC	TT	TT	TC	TC	TC	TT	TC	TT	TC	TT
A,B	1080	chr18_13410273_A_G	CHR18	13410273	GG	GG	GG	GA	GG	GG	GG	GG	GG	GG	GG	GG	GG	GA	GG	GG	GG	GA	GA	GA	GA	GG	GA	GG	GA	GG	GA	GA	GG	GG	GG	GG	GG	GG	GG	GG	GA	GG	GG	GG	AA	GG	AA	GG	GA
A,B	1083	chr18_13442809_C_T	CHR18	13442809	TC	TT	CC	TT	TT	TC	TT	TT	TC	TT	CC	TT	TT	TT	TC	TT	TT	TC	TT	TT	TT	CC	TC	TT	TT	TC	TT	TT	TC	TC	TT	TT	TC	TT	TT	CC	TT	TT	TC	TT	TT	TC	TT	TC	TT
A,B	1086	chr18_13477594_A_G	CHR18	13477594	AA	GA	AA	AA	GG	AA	GG	GA	GA	AA	AA	GG	GA	AA	GA	GA	GA	AA	AA	GA	AA	AA	AA	GA	GA	GA	GA	GA	GA	GA	GG	GG	AA	GG	GG	AA	AA	AA	AA	GA	AA	AA	AA	AA	GA
A,B	1087	chr18_13511441_A_C	CHR18	13511441	AC	AC	--	AC	AC	AC	AC	AC	AC	CC	--	AC	AC	AC	AC	AC	CC	AC	AC	CC	CC	AA	AA	CC	AC	AC	AC	CC	AC	AA	AC	AC	AC	AA	AC	--	AC	CC	AC	CC	CC	AC	AC	AC	CC
A,B	1088	chr18_13519938_C_T	CHR18	13519938	TT	TC	TT	TT	TC	TT	TC	TC	TT	TT	TT	TC	TC	TT	TT	TC	TT	TT	TT	TT	TT	TT	TT	TT	TT	TT	TC	TT	TT	TC	TC	TC	TT	CC	TC	TT	TT	TT	TT	TT	TT	TT	TT	TT	TT
A,B	1089	chr18_13553953_G_T	CHR18	13553953	GG	GG	GG	GG	GG	GG	GG	GG	GG	GG	GG	GG	GG	GG	GG	GG	GG	GT	GG	GT	GT	GG	GG	GG	GG	GG	GT	GT	GG	GG	GG	GG	GG	GG	GG	GG	GG	GG	GG	GG	GT	GG	GT	GG	GT
A,B	1090	chr18_13676415_C_T	CHR18	13676415	TC	TT	TT	TC	TC	TT	TT	TT	TC	TC	TT	TC	TT	TC	TT	TT	TC	TT	TC	TC	TC	TT	TC	CC	CC	TC	TT	TC	TC	TT	TC	TT	TT	TT	TC	TT	CC	TT	TT	TC	TT	TT	TC	TT	TT
A,B	1091	chr18_13699106_A_G	CHR18	13699106	GA	GA	GG	GA	AA	GG	GA	GA	GA	GA	GG	AA	GA	GA	GG	GA	GA	GA	GA	AA	AA	GG	GA	AA	AA	GA	AA	AA	GA	GA	AA	GA	GG	GA	AA	GG	AA	GG	GG	GA	AA	GG	AA	GG	GA
A,B	1092	chr18_13734634_C_T	CHR18	13734634	TT	TC	TT	TC	TC	TT	TC	TC	TT	TC	TT	CC	TC	TC	TC	TC	TT	TT	TC	TT	TC	TT	TC	TC	TC	TT	TC	TT	TT	TC	TC	CC	TT	TC	TC	TT	CC	TT	TT	TT	TT	TT	TC	TT	TT
A,B	1093	chr18_13774577_A_G	CHR18	13774577	GG	GG	GG	GG	GA	GG	GG	GG	GA	GG	GG	GG	GG	GG	GG	GG	GA	GA	GG	AA	GA	GG	GG	GA	GA	GA	GA	AA	GA	GG	GA	GG	GG	GG	GA	GG	GG	GG	GG	GA	GA	GG	GA	GG	GA
A,B	1094	chr18_13799431_A_G	CHR18	13799431	AA	AA	AA	AA	AA	AA	AA	AA	AA	AA	AA	AA	AA	AA	AA	AA	AA	GA	AA	GA	GA	AA	AA	AA	AA	AA	GA	GA	AA	AA	AA	AA	AA	AA	AA	AA	AA	AA	AA	AA	GA	AA	GA	AA	GA
A,B	1095	chr18_13810929_A_G	CHR18	13810929	AA	AA	GA	GG	GA	GA	GA	GA	GA	GG	GA	GA	GA	GG	AA	GA	GG	GA	GG	GG	GG	GA	GA	GG	GG	GA	GA	GG	GG	AA	GA	AA	GA	GA	GA	GA	GG	GG	GA	GG	GG	AA	GG	GG	GG
A,B	1096	chr18_13844287_G_T	CHR18	13844287	GG	--	TT	TT	TT	TT	TT	TT	TT	TT	TT	TT	TT	TT	--	TT	TT	TT	TT	TT	TT	TT	TT	TT	TT	TT	TT	TT	TT	--	TT	--	TT	TT	TT	TT	TT	TT	--	TT	TT	--	TT	TT	TT
A,B	1099	chr18_13869605_C_T	CHR18	13869605	TC	TC	CC	TC	TC	TC	TC	--	--	TT	CC	TC	TC	TC	CC	TC	TT	CC	TC	TC	TC	CC	CC	TT	TC	TC	CC	TC	TC	CC	TC	CC	TC	TC	TC	CC	TC	TT	TC	TT	TC	TC	CC	--	TC
A,B	1100	chr18_13876847_A_C	CHR18	13876847	AC	AC	CC	CC	AC	CC	AC	AC	CC	CC	CC	AC	AC	CC	AC	AC	CC	CC	CC	CC	CC	CC	CC	CC	CC	CC	AC	CC	CC	AC	AC	AA	CC	AC	AC	CC	CC	CC	CC	CC	CC	CC	CC	CC	CC
A,B	1104	chr18_14041069_C_T	CHR18	14041069	CC	CC	CC	TC	TC	TC	CC	TC	TC	TT	CC	TC	TC	TC	CC	TC	TT	CC	TC	TC	TC	CC	CC	TT	TC	TC	CC	TC	TC	CC	TC	CC	TC	TC	TC	CC	TC	TT	TC	TT	CC	CC	CC	TC	TC
A,B	1105	chr18_14076802_C_T	CHR18	14076802	TC	TC	TC	TT	TC	TC	CC	TC	TC	TC	TC	CC	TC	TT	CC	TC	TT	TC	TT	TT	TC	TC	TC	TC	TT	TC	TC	TT	TC	CC	TC	CC	TC	TC	TC	TC	TT	TT	TC	TT	TC	TC	TT	TC	TT
A,B	1106	chr18_14131357_A_G	CHR18	14131357	GA	GA	GG	GG	GG	GA	GG	GA	GG	AA	GG	GA	GA	GA	GG	GA	GA	GG	GA	GG	GA	GG	GG	GA	GG	GG	GG	GG	GG	GG	GG	GG	GG	GA	GG	GG	GG	AA	GA	GA	GA	GA	GG	GG	GA
A,B	1107	chr18_14145198_A_G	CHR18	14145198	GG	AA	GA	AA	AA	GA	GA	AA	GA	AA	GA	AA	AA	AA	GA	AA	AA	GA	AA	AA	AA	GA	GA	AA	AA	GA	AA	AA	AA	GA	AA	AA	GA	AA	AA	GA	AA	AA	GA	AA	AA	GA	AA	AA	AA
A,B	1108	chr18_14167184_A_G	CHR18	14167184	AA	GA	AA	AA	GA	AA	GA	GA	AA	AA	AA	GA	GA	AA	GA	GA	AA	AA	AA	AA	AA	AA	AA	AA	AA	AA	GA	AA	AA	GA	GA	GG	AA	GA	GA	AA	AA	AA	AA	AA	AA	AA	AA	AA	AA
A,B	1109	chr18_14176966_G_T	CHR18	14176966	GT	TT	GT	TT	TT	GT	GT	TT	GT	TT	GT	TT	TT	TT	GT	TT	TT	GT	TT	TT	TT	GT	GT	TT	TT	GT	TT	TT	TT	GT	TT	TT	GT	TT	TT	GT	TT	TT	GT	TT	TT	GT	TT	TT	TT
A,B	1110	chr18_14207473_C_T	CHR18	14207473	CC	CC	CC	TC	TC	CC	CC	CC	TC	TC	CC	CC	CC	CC	CC	CC	TT	CC	CC	TC	CC	CC	CC	TC	TC	TC	CC	TC	CC	CC	TC	CC	TC	CC	CC	CC	TC	CC	CC	TC	CC	CC	CC	TC	CC
A,B	1111	chr18_14209763_A_C	CHR18	14209763	AA	AA	AA	AA	AA	AC	AA	AC	AA	AC	AA	AC	AC	AC	AA	AC	AA	AA	AC	AA	AC	AA	AA	AC	AA	AA	AA	AA	AC	AA	AA	AA	AA	AC	AC	AA	AA	AC	AC	AC	AA	AA	AC	AA	AC
A,B	1112	mu_s_T_G_chr18_14225962	CHR18	14225962	GT	GG	GG	GG	GG	GG	GG	GG	GG	GG	GG	GG	GG	GG	GG	GG	GG	GT	GG	GT	GT	GG	GG	GG	GG	GG	GT	GT	GG	GG	GG	GG	GG	GG	GG	GG	GG	GG	GG	GG	GT	GG	GG	GG	GT
A,B	1113	chr18_14227977_A_G	CHR18	14227977	AA	GG	AA	GA	GG	GA	GA	GG	GA	GG	AA	GG	GG	GA	GA	GG	GG	GA	GA	GG	GG	AA	AA	GG	GA	GA	GG	GG	GA	GA	GG	GG	GA	GG	GG	AA	GA	GA	GA	GG	GA	GA	GA	GA	GG
A,B,C	1114	chr18_14305845_A_G	CHR18	14305845	GG	GA	GG	GA	AA	GG	GA	GA	GA	GA	GG	AA	GA	GA	GG	GA	GA	GG	GA	GA	GG	GG	GG	GA	GA	GA	GA	GA	GA	GA	AA	GA	GA	GA	AA	GG	GA	GA	GG	GA	GG	GG	GA	GA	GG
A	1115	chr18_14307598_G_T	CHR18	14307598	GG	GG	GG	GG	GG	GG	GG	GG	GG	GG	GG	GG	GG	GG	GG	GG	GG	GT	GG	GT	GT	GG	GG	GG	GG	GG	GT	GT	GG	GG	GG	GG	GG	GG	GG	GG	GG	GG	GG	GG	GT	GG	GG	GG	GT
FALSE	1116	cn_T_C_chr18_14353553	CHR18	14353553	TT	--	TC	TT	TT	TT	TT	TT	TT	TT	--	TT	TT	TT	--	TT	TT	TT	TT	TT	TT	--	TT	TT	TT	TT	TT	TT	TT	TC	TT	TC	TT	TT	TT	TT	TT	TT	TT	TT	TT	TC	TT	TT	TT
A,B	1118	chr18_14375400_A_G	CHR18	14375400	GA	AA	GA	AA	AA	GA	GA	AA	GA	AA	GA	AA	AA	AA	GG	AA	AA	GA	AA	AA	AA	GA	GA	AA	AA	GA	AA	AA	AA	GA	AA	GA	GA	AA	AA	GA	AA	AA	GA	AA	AA	GA	AA	AA	AA
A,B	1119	chr18_14377739_A_G	CHR18	14377739	AA	AA	AA	GA	AA	AA	AA	AA	AA	AA	AA	GA	AA	GA	AA	AA	AA	AA	GA	AA	AA	AA	AA	AA	AA	AA	AA	AA	GA	AA	AA	AA	GA	AA	GA	AA	AA	GA	AA	AA	AA	AA	GA	GA	AA
A,B	1122	lb_G_T_chr18_14415285	CHR18	14415285	GT	GT	GG	--	TT	GT	GT	TT	GT	TT	GT	TT	TT	GT	GG	TT	GT	GG	GT	GT	GT	GT	GT	TT	GT	GT	GT	GT	GT	GT	TT	GT	GT	TT	GT	GT	GT	TT	GT	TT	GT	GT	GG	GT	GT
C	1124	ae_G_A_chr18_14813015	CHR18	14813015	GG	GG	GG	GG	GG	GG	GG	GG	GG	GG	GG	GG	GG	GG	GG	GG	GG	GG	GG	GG	GG	GG	GG	GG	GG	GG	GG	GG	GG	GG	GG	GG	GG	GG	GG	GG	GG	GG	GG	GG	GG	GG	GG	GG	GG
C	1131	be_T_C_chr18_15372450	CHR18	15372450	TT	TT	TT	TT	TT	TT	TT	TT	TT	TT	TT	TT	TT	TT	TT	TT	TT	TT	TT	TT	TT	TT	TT	TT	TT	TT	TT	TT	TT	TT	TT	TT	TT	TT	TT	TT	TT	TT	TT	TT	TT	TT	TT	TT	TT
A,B	1132	chr18_15784347_C_T	CHR18	15784347	TT	TC	TT	TT	TC	TT	TC	CC	TT	CC	TT	TC	CC	TT	TT	TC	TT	TT	TT	TT	TC	TT	TT	TC	TT	TT	TC	TT	TT	TC	TC	TC	TT	CC	TC	TT	TC	TT	TT	TC	TT	TT	TT	TT	TC
A,B	1133	chr18_15791427_A_C	CHR18	15791427	CC	CC	CC	CC	CC	AC	CC	CC	CC	CC	CC	CC	CC	CC	CC	CC	AC	CC	CC	AC	CC	CC	CC	CC	AC	AC	CC	AC	CC	CC	AC	CC	CC	CC	CC	CC	CC	CC	AC	AC	CC	CC	CC	CC	CC
A,B,C	1134	chr18_15802933_A_G	CHR18	15802933	AA	GA	AA	GA	GA	GA	GA	GG	GA	GG	AA	GA	GG	AA	AA	GA	GA	AA	AA	GA	GA	AA	AA	GA	GA	GA	GA	GA	AA	GA	GG	GA	GA	GG	GA	AA	GA	GA	GA	GG	AA	AA	AA	GA	GA
A,B,C	1135	chr18_15805805_A_G	CHR18	15805805	GA	AA	GA	AA	AA	GA	GA	AA	GA	AA	GA	AA	AA	AA	GG	AA	AA	GA	AA	AA	AA	GA	GA	AA	AA	GA	AA	AA	AA	GA	AA	GA	GA	AA	AA	GA	AA	AA	GA	AA	AA	GA	AA	AA	AA
C	1138	cn_C_A_chr18_15872777	CHR18	15872777	CC	CC	CC	CC	CC	CC	CC	CC	CC	CC	CC	CC	CC	CC	CC	CC	CC	CC	CC	CC	CC	CC	CC	CC	CC	CC	CC	CC	CC	CC	CC	CC	CC	CC	CC	CC	CC	CC	CC	CC	CC	CC	CC	CC	CC
A,B	1139	be_C_T_chr18_15887804	CHR18	15887804	TC	TC	--	--	TC	TC	TC	TT	TC	TT	TC	TC	TT	TC	--	TC	TC	--	TC	TC	TC	TC	TC	TC	TC	TC	TC	TC	TC	TC	TT	TC	TC	TT	TC	TC	TC	TC	TC	TT	TC	TC	TC	TC	TC
A,B	1140	chr18_16023775_C_T	CHR18	16023775	CC	TC	TT	TC	TC	TT	TT	TT	CC	TT	TT	TC	TT	TC	--	TC	TT	TT	TC	TT	TT	TT	TT	TC	TT	TT	TT	TT	TC	TT	TT	TT	CC	TT	TC	TT	TT	CC	--	TT	TT	CC	TC	TC	TT
A,B,C	1141	chr18_16026063_A_G	CHR18	16026063	GA	AA	GA	AA	AA	GG	GA	GA	GA	GA	GA	AA	GA	AA	GG	AA	GA	GA	AA	GA	AA	GA	GA	AA	GA	GG	AA	GA	AA	GA	GA	GA	GA	GA	AA	GA	GA	GA	GG	GG	AA	GA	AA	AA	GA
A,B	1142	chr18_16044941_C_T	CHR18	16044941	TC	TC	CC	TC	TC	CC	CC	CC	TC	CC	CC	TC	CC	TC	CC	TC	CC	CC	TC	CC	CC	CC	CC	TC	CC	CC	CC	CC	TC	CC	CC	CC	TC	CC	TC	CC	CC	TC	CC	CC	CC	TC	TC	TC	CC
A,B	1143	chr18_16100801_A_G	CHR18	16100801	GG	GG	GA	GA	GG	GG	GG	GG	GG	--	GA	GG	GG	GA	GG	GG	AA	GA	GA	AA	AA	GA	GA	GG	AA	GG	AA	AA	GA	GG	GG	GG	GG	GG	GG	GA	AA	GG	GG	GG	GA	GG	GA	GA	AA
A,B	1144	chr18_16148992_C_T	CHR18	16148992	TT	TT	TT	TT	TT	TC	TT	TT	TT	TC	TT	TT	TC	TT	TT	TT	TC	TT	TT	TC	TT	TT	TT	TT	TC	TC	TT	TC	TT	TT	TC	TT	TT	TC	TT	TT	TC	TT	TC	CC	TT	TT	TT	TT	TC
A,B	1145	chr18_16149176_G_T	CHR18	16149176	GT	GG	GT	GT	GT	GT	GT	GG	TT	GG	GT	GT	GG	GT	TT	GT	GG	GT	GT	GG	GG	GT	GT	GT	GG	GT	GG	GG	GT	GT	GG	GT	TT	GG	GT	GT	GG	GT	GT	GG	GG	GT	GT	GT	GG
A,B	1146	chr18_16149995_A_G	CHR18	16149995	GG	GA	GG	GG	GA	GG	GA	GA	GG	GA	GG	GA	GA	GG	GG	GA	GG	GG	GG	GG	GA	GG	GG	GA	GG	GG	GA	GG	GG	GA	GA	GA	GG	GA	GA	GG	GG	GG	GG	GG	GG	GG	GG	GG	GG
A,B	1147	chr18_16184685_C_T	CHR18	16184685	CC	TC	CC	TC	TC	TC	TC	TC	TC	TT	CC	TC	TT	CC	CC	TT	TC	CC	CC	TC	TC	CC	CC	TC	TC	TC	TC	TC	CC	TC	TT	TC	TC	TT	TC	CC	TC	CC	TC	TT	TC	CC	CC	TC	TC
A,B	1148	chr18_16213249_G_T	CHR18	16213249	GG	GG	GT	GT	GG	GG	GG	GG	GG	GG	GT	GG	GG	GT	GG	GG	GT	GG	GT	GG	GG	GT	GT	GG	GT	GG	GG	GG	GT	GG	GG	GG	GG	GG	GG	GT	GT	GG	GG	GG	GG	GG	GT	GT	GG
A,B	1149	chr18_16220005_C_T	CHR18	16220005	CC	CC	TC	TC	CC	CC	CC	CC	CC	CC	TC	CC	CC	TC	CC	CC	TC	CC	TC	CC	CC	TC	TC	CC	TC	CC	CC	CC	TC	CC	CC	CC	CC	CC	CC	TC	TC	CC	CC	CC	CC	CC	TC	TC	CC
A,B	1150	chr18_16233580_G_T	CHR18	16233580	TT	GT	TT	GT	GG	GT	GT	GG	GT	GG	TT	GG	GG	GT	TT	GG	GT	TT	GT	GT	GT	TT	TT	GG	GT	GT	GT	GT	GT	GT	GG	GT	GT	GG	GG	TT	GT	GG	GT	GG	TT	TT	GT	GT	GT
A,B	1151	chr18_16271344_G_T	CHR18	16271344	GT	GT	GT	GG	GG	GT	GT	GG	GT	GG	GT	GG	GG	GG	TT	GG	GG	GT	GG	GG	GG	GT	GT	GG	GG	GT	GG	GG	GG	GT	GG	GT	GT	GG	GG	GT	GG	GG	GT	GG	GG	TT	GG	GG	GG
A,B	1152	chr18_16303615_A_C	CHR18	16303615	CC	AC	AC	AC	AC	CC	AC	AC	CC	AC	AC	AC	AA	AC	CC	AC	AC	CC	AC	CC	AC	AC	AC	AC	AC	CC	AC	CC	AC	AC	AC	AC	CC	AA	AC	AC	AC	CC	CC	AC	CC	CC	AC	AC	AC
A,B	1153	chr18_16303784_C_T	CHR18	16303784	TC	TC	TC	TT	TT	TC	TC	TC	TC	TT	TC	TT	TT	TT	CC	TT	TT	TC	TT	TT	TT	TC	TC	TT	TT	TC	TT	TT	TT	TC	TT	TC	TC	TT	TT	TC	TT	TC	TC	TT	TC	CC	TT	TT	TT
A,B	1161	chr18_17269517_A_G	CHR18	17269517	GG	GA	GG	GA	AA	GA	GA	AA	GA	AA	GG	AA	AA	GA	GG	AA	GA	GG	GA	GA	GA	GG	GG	AA	GA	GA	GA	GA	GA	GA	AA	GA	GA	AA	GA	GG	GA	AA	GA	AA	GG	GG	GA	GA	GA
A,B	1162	chr18_17276118_A_G	CHR18	17276118	GG	GA	GG	GG	GA	GG	GA	AA	GG	AA	GG	GA	AA	GG	GG	GA	GG	GG	GG	GG	GA	GG	GG	GA	GG	GG	GA	GG	GG	GA	GA	GA	GG	AA	GA	GG	GA	GG	GG	GA	GG	GG	GG	GG	GA
A,B	1163	chr18_17298787_A_C	CHR18	17298787	AA	AA	AC	AC	AA	AA	AA	AA	AA	AA	AC	AA	AA	AC	AA	AA	AC	AA	AC	AA	AA	AC	AC	AA	AC	AA	AA	AA	AC	AA	AA	AA	AA	AA	AA	AC	AC	AA	AA	AA	AC	AA	AC	AC	AA
A,B	1164	chr18_17314546_C_T	CHR18	17314546	CC	TC	CC	CC	TC	CC	TC	TC	CC	TC	CC	TC	TC	CC	CC	TC	CC	CC	CC	CC	TC	CC	CC	TC	CC	CC	TC	CC	CC	TC	TT	TC	CC	TC	TC	CC	CC	CC	CC	CC	CC	CC	CC	CC	CC
A,B	1167	chr18_17349319_A_G	CHR18	17349319	AA	AA	GA	GG	GA	GA	AA	GA	GA	GA	GA	GA	GA	GG	AA	GA	GG	AA	GG	GA	AA	GA	GA	GA	GG	GA	AA	GA	GG	AA	GA	AA	GA	GA	AA	GA	GG	GG	GA	GG	GA	AA	GG	GG	GA
A,B	1170	chr18_17368080_A_G	CHR18	17368080	AA	AA	AA	AA	AA	AA	AA	AA	AA	AA	AA	AA	AA	AA	AA	AA	GA	AA	AA	GA	AA	AA	AA	AA	GA	GA	AA	GA	AA	AA	GA	AA	AA	AA	AA	AA	AA	GA	GA	GA	AA	AA	AA	AA	AA
A,B	1171	chr18_17371896_C_T	CHR18	17371896	CC	CC	CC	CC	CC	CC	CC	CC	CC	CC	CC	CC	CC	CC	CC	CC	TC	CC	CC	TC	CC	CC	CC	CC	TC	TC	CC	TC	CC	CC	TC	CC	CC	CC	CC	CC	CC	TC	TC	TC	CC	CC	CC	CC	CC
A,B	1172	chr18_17449052_C_T	CHR18	17449052	CC	CC	TC	TC	CC	CC	CC	CC	CC	CC	TC	CC	CC	TC	CC	CC	TC	CC	TC	CC	CC	TC	TC	CC	TC	CC	CC	CC	TC	CC	CC	CC	CC	CC	CC	TC	TC	CC	CC	CC	TC	CC	TC	TC	CC
A,B	1173	chr18_17449120_C_T	CHR18	17449120	TT	TT	TT	TC	TT	TT	TT	TT	TC	TT	TT	TT	TT	TT	TT	TT	TC	TT	TT	TC	TT	TT	TT	TT	TC	TC	TT	TC	TT	TT	TC	TT	TC	TT	TT	TT	TT	TT	TC	TC	TT	TT	TT	TC	TT
A,B	1174	chr18_17462041_A_G	CHR18	17462041	GG	GG	GG	GG	GA	GA	GG	GG	GG	GG	GG	GA	GG	GA	GG	GA	GG	GG	GA	GG	GG	GG	GG	GA	GG	GG	GG	GG	GA	GG	GG	GG	GG	GG	GG	GG	GG	GA	GG	GG	GG	GG	GA	GG	GG
A,B	1175	chr18_17499978_C_T	CHR18	17499978	CC	CC	CC	CC	TC	TC	CC	CC	CC	CC	CC	TC	CC	TC	CC	TC	CC	CC	TC	CC	CC	CC	CC	TC	CC	CC	CC	CC	TC	CC	CC	CC	CC	CC	CC	CC	CC	TC	CC	CC	CC	CC	TC	CC	CC
A,B	1176	chr18_17504141_C_T	CHR18	17504141	TT	TT	TC	CC	TT	TT	TT	TT	TT	TT	TC	TT	TT	TC	TT	TT	TC	TT	TC	TT	TT	TC	TC	TT	TC	TT	TT	TT	TC	TT	TT	TT	TT	TT	TT	TC	TC	TT	TT	TT	CC	TT	TC	CC	TT
A,B	1181	chr18_18023114_C_T	CHR18	18023114	TT	CC	TC	CC	CC	TC	TC	CC	TC	CC	TC	CC	CC	CC	TT	CC	CC	TC	CC	CC	CC	TC	TC	CC	CC	TC	CC	CC	CC	TC	CC	TC	TC	CC	TC	TC	CC	CC	TC	CC	CC	TC	CC	CC	CC
A,B	1182	chr18_18040316_A_G	CHR18	18040316	AA	GG	GA	GG	GG	GA	GA	GG	GA	GG	GA	GG	GG	GG	AA	GG	GG	GA	GG	GG	GG	GA	GA	GG	GG	GA	GG	GG	GG	GA	GG	GA	GA	GG	GA	GA	GG	GG	GA	GG	GG	GA	GG	GG	GG
A,B	1183	chr18_18046495_C_T	CHR18	18046495	TT	CC	TC	CC	CC	TC	TC	CC	TC	CC	TC	CC	CC	CC	TT	CC	CC	TC	CC	CC	CC	TC	TC	CC	CC	TC	CC	CC	CC	TC	CC	TC	TC	CC	TC	TC	CC	CC	TC	CC	CC	TC	CC	CC	CC
A,B	1184	chr18_18047575_A_G	CHR18	18047575	GG	GG	GA	GA	GG	GG	GG	GG	GG	GG	GA	GG	GG	GA	GG	GG	GA	GG	GA	GG	GG	GA	GA	GG	--	GG	GG	GG	GA	GG	GG	GG	GG	GG	GG	GA	GA	GG	GG	GG	GA	--	GA	--	GG
A,B	1185	chr18_18071535_C_T	CHR18	18071535	TT	TC	TT	TT	TC	TC	TC	TC	TT	TC	TT	TC	TC	TC	TT	TC	TC	TT	TC	CC	TC	TT	TT	TC	TC	TC	TC	CC	TC	TC	TC	TC	TT	TC	TC	TT	TC	TC	TC	CC	TT	TT	TC	TT	--
A,B	1186	chr18_18119009_G_T	CHR18	18119009	TT	GG	TT	--	GG	GT	GT	GG	GT	GG	TT	GG	GG	GT	TT	GG	GT	GT	GT	GG	GG	TT	TT	GG	--	GT	GG	GG	GT	GT	GG	GT	GT	GG	GT	TT	GT	GG	--	GG	GT	GT	--	GT	GG
A,B	1187	chr18_18142089_A_G	CHR18	18142089	AA	GA	AA	GA	GG	GA	GA	GG	GA	GG	AA	GG	GG	GA	AA	GG	GA	GA	GA	GG	GG	AA	AA	GG	GA	GA	GG	GG	GA	GA	GG	GA	GA	GG	GA	AA	GA	GG	GA	GG	GA	AA	GA	GA	GG
A,B	1188	chr18_18142439_G_T	CHR18	18142439	TT	GT	TT	GT	GG	GT	GT	GG	GT	GG	TT	GG	GG	GT	TT	GG	GT	GT	GT	GG	GG	TT	TT	GG	GT	GT	GG	GG	GT	GT	GG	GT	GT	GG	GT	TT	GT	GG	GT	GG	GT	TT	GT	GT	GG
A,B	1189	chr18_18233717_A_C	CHR18	18233717	CC	AC	AC	AC	CC	CC	CC	CC	CC	CC	AC	CC	CC	AC	CC	CC	AC	CC	AC	CC	CC	AC	AC	CC	AC	CC	CC	CC	AC	CC	CC	CC	CC	CC	CC	AC	AC	CC	CC	CC	AC	AC	AC	AC	CC
A,B	1190	chr18_18234432_C_T	CHR18	18234432	CC	TC	CC	TC	TT	TC	TC	TT	TC	TT	CC	TT	TT	TC	CC	TT	TC	CC	TC	TC	TC	CC	CC	TT	TC	TC	TC	TC	TC	TC	TT	TC	TC	TT	TC	CC	TC	TT	TC	TT	CC	CC	TC	TC	TC
A,B	1191	chr18_18260280_A_G	CHR18	18260280	GG	GA	GG	GA	AA	GA	GA	AA	GA	AA	GG	AA	AA	GA	GG	AA	GA	GG	GA	GA	GA	GG	GG	AA	GA	GA	GA	GA	GA	GA	AA	GA	GA	AA	GA	GG	GA	AA	GA	AA	GG	GG	GA	GA	GA
A,B,C	1192	chr18_18300437_A_G	CHR18	18300437	AA	GG	GA	GG	GG	GG	GA	GG	GG	GG	GA	GG	GG	GG	GA	GG	GG	GA	GG	GG	GG	GA	GA	GG	GG	GA	GG	GG	GG	GA	GG	GA	GG	GG	GA	GA	GG	GG	GA	GG	GG	GA	GG	GG	GG
A,B	1193	lb_A_G_chr18_18304904	CHR18	18304904	GG	GA	GA	GA	GG	GG	GG	GG	GG	GG	GA	GG	GG	GA	GG	GG	GA	GG	GA	GG	GG	GA	GA	GG	GA	GG	GG	GG	GA	GG	GG	GG	GG	GG	GG	GA	GA	GG	GG	GG	GA	GA	GA	GA	GG
A,B	1194	chr18_18330482_C_T	CHR18	18330482	TT	TC	TC	TC	TT	TT	TT	TT	TT	TT	TC	TT	TT	TC	TT	TT	TC	TT	TC	TT	TT	TC	TC	TT	TC	TT	TT	TT	TC	TT	TT	TT	TT	TT	TT	TC	TC	TT	TT	TT	TC	TC	TC	TC	TT
A,B	1195	chr18_18682912_C_T	CHR18	18682912	CC	TT	TC	TT	TC	CC	TC	TC	TC	CC	TC	CC	TC	TC	CC	CC	TC	CC	TC	CC	CC	TC	TC	CC	TC	CC	CC	TC	TC	CC	TC	CC	TT	CC	CC	TC	TC	TC	CC	TC	CC	TC	TC	TT	TC
A,B	1196	chr18_18685180_C_T	CHR18	18685180	TC	TT	TC	TT	TC	CC	TC	TC	TC	CC	TC	CC	TC	TC	CC	CC	TC	TC	TC	TC	TC	TC	TC	TC	TC	CC	CC	TT	TC	TC	TC	CC	TT	CC	CC	TC	TC	TC	CC	TC	TC	TT	TC	TT	TT
A,B	1197	chr18_18697218_C_T	CHR18	18697218	CC	CC	CC	CC	CC	TC	CC	CC	CC	CC	CC	TC	CC	TC	CC	CC	TC	CC	CC	CC	CC	CC	CC	CC	TC	CC	CC	CC	CC	CC	CC	CC	CC	CC	TC	CC	CC	TC	TC	CC	CC	CC	CC	CC	CC
A,B	1198	chr18_18700669_A_G	CHR18	18700669	AA	AA	AA	AA	AA	AA	GA	AA	GA	GA	AA	AA	AA	AA	AA	GA	AA	AA	GA	AA	AA	AA	GA	AA	AA	GA	AA	AA	GA	AA	AA	AA	AA	AA	AA	AA	GA	AA	AA	AA	AA	AA	GA	AA	AA
A,B	1201	chr18_18802212_A_G	CHR18	18802212	GA	GA	AA	AA	GA	GA	GA	GA	GA	GA	GA	GA	GA	AA	AA	GA	AA	AA	AA	GA	GA	AA	GA	GA	GA	AA	GA	GA	GA	GA	GA	GA	AA	GA	GA	AA	AA	GA	AA	AA	AA	GA	AA	AA	AA
A,B	1202	ae_T_C_chr18_18812981	CHR18	18812981	TC	CC	CC	CC	CC	CC	TC	TC	TC	TC	CC	TC	CC	CC	TC	TC	CC	TT	TC	TC	TC	TC	TC	TC	CC	TC	CC	TC	TC	CC	CC	CC	CC	CC	CC	TC	TC	TC	TC	CC	TC	CC	TC	CC	TT
A,B	1204	chr18_18851921_A_G	CHR18	18851921	AA	AA	AA	AA	GA	GG	AA	--	AA	GA	AA	GA	--	AA	AA	GA	AA	AA	AA	--	GA	AA	AA	GA	AA	AA	GG	AA	AA	GG	GA	GG	AA	GG	GG	AA	AA	AA	AA	AA	AA	--	AA	AA	AA
A,B	1207	chr18_18969493_C_T	CHR18	18969493	TT	TT	TT	TT	TT	TT	TT	TC	TC	TT	TT	TC	TT	TT	TT	TC	TT	TT	TT	TT	TT	TT	TT	TT	TT	TC	TT	TT	TT	TT	TT	TT	TT	TC	TT	TT	TC	TT	TT	TC	--	TT	TT	TT	CC
A,B	1208	chr18_18970863_A_C	CHR18	18970863	AC	AC	AA	AC	CC	AC	AC	AC	AA	AC	AA	AC	CC	AA	AC	AC	AA	AC	AC	AC	AC	AC	AC	AC	AA	AA	AC	AC	AC	AC	CC	AC	AC	AC	AC	AC	AA	AA	AC	AC	AA	AA	AC	AC	AA
A,B	1209	chr18_19001696_A_G	CHR18	19001696	GG	GA	GG	GA	GA	GG	GA	GG	GG	GG	GG	GG	GA	GG	GG	GG	GG	GG	GA	GG	GG	GG	GA	GG	GG	GG	GG	GA	GA	GG	GA	GG	GA	GG	GG	GG	GG	GG	GG	GA	GG	GG	GA	GA	GG
A,B	1210	chr18_19039879_G_T	CHR18	19039879	TT	TT	TT	TT	TT	TT	TT	TT	TT	TT	TT	TT	TT	TT	TT	TT	TT	TT	TT	TT	TT	TT	GT	TT	TT	GT	TT	TT	TT	TT	TT	TT	TT	GT	TT	TT	TT	TT	TT	GT	TT	TT	TT	TT	TT
A,B,C	1211	chr18_19046630_G_T	CHR18	19046630	GG	GG	GG	GG	GT	GT	GT	GT	GG	GT	GG	GG	GT	GG	GG	GT	GG	GG	GG	GT	GT	GG	GG	GT	GG	GG	GT	GG	GG	GT	GT	GT	GG	GT	GT	GG	GG	GG	GG	GG	GG	GG	GG	GG	GG
A,B	1212	chr18_19050671_C_T	CHR18	19050671	--	CC	TT	--	CC	CC	CC	CC	TC	CC	TT	TC	CC	TC	--	CC	TC	--	TC	CC	CC	TT	TT	CC	TC	--	CC	CC	TC	CC	CC	CC	TC	CC	CC	TT	TC	CC	CC	CC	--	--	CC	TC	CC
A,B	1213	chr18_19084514_C_T	CHR18	19084514	TT	TT	TT	TT	TC	TC	TT	TC	TT	TC	TT	TT	TC	TT	TT	TC	TT	TT	TT	TC	TC	TT	TT	TC	TT	TT	TC	TT	TT	TC	TC	TC	TT	TC	TC	TT	TT	TT	TT	TT	TT	TT	TT	TT	TT
A,B	1214	chr18_19101666_A_G	CHR18	19101666	GA	GG	--	GG	GG	AA	GA	AA	GG	AA	GG	GA	GG	GA	GG	GG	GA	GG	GG	GG	GG	GG	GG	GG	GA	GA	--	GG	GG	AA	GG	--	GG	GG	AA	GG	GG	AA	GG	GG	GG	GA	GG	GG	GG
A,B	1215	chr18_19139318_C_T	CHR18	19139318	CC	TC	CC	TC	TC	CC	TC	TC	CC	CC	CC	CC	TC	CC	CC	TC	CC	CC	CC	CC	CC	CC	CC	CC	CC	CC	CC	TC	CC	CC	TC	CC	TC	CC	CC	CC	CC	CC	CC	TC	CC	CC	CC	TC	TC
A,B	1216	chr18_19157556_A_G	CHR18	19157556	AA	AA	AA	AA	AA	AA	AA	AA	AA	AA	AA	AA	AA	AA	AA	AA	AA	AA	GA	AA	AA	AA	AA	AA	AA	AA	AA	AA	GA	AA	AA	AA	AA	AA	AA	AA	GA	GA	GA	AA	AA	AA	GA	AA	AA
A,B	1217	chr18_19179094_G_T	CHR18	19179094	GT	GG	GG	GG	GG	GG	GT	GG	GG	GT	GG	GG	GG	GG	GT	GG	GG	GT	GG	GG	GG	GT	GT	GG	GG	GT	GG	GG	GG	GT	GG	GG	GG	GG	GG	GT	GG	GG	GT	GG	GG	GT	GG	GG	GG
A,B,C	1218	chr18_19200126_A_G	CHR18	19200126	GG	GG	GG	GG	GA	AA	GG	GA	GA	GA	GG	AA	GA	GA	GG	GA	GA	GG	GG	GA	GA	GG	GG	GA	GA	GG	GG	GG	GG	GA	GA	GA	GG	GA	AA	GG	GG	GA	GG	GG	GG	GG	GG	GG	GG
A,B	1221	chr18_19247949_C_T	CHR18	19247949	TC	CC	CC	CC	CC	CC	CC	CC	CC	CC	CC	CC	CC	CC	CC	CC	CC	CC	CC	CC	CC	CC	CC	CC	CC	TC	CC	CC	CC	CC	CC	CC	CC	TC	CC	CC	CC	CC	CC	TC	CC	CC	CC	CC	CC
A,B	1222	chr18_19260666_A_G	CHR18	19260666	GG	GA	AA	AA	AA	AA	AA	AA	AA	AA	AA	AA	AA	AA	GG	AA	AA	GG	AA	GA	GA	GA	GA	GA	AA	GA	GA	GA	AA	GA	AA	GA	AA	GA	AA	GA	AA	AA	GA	GA	GA	GG	AA	AA	GA
A,B	1223	chr18_19274284_A_G	CHR18	19274284	GA	GA	GG	GG	GG	GG	GG	GG	GG	GG	GG	GG	GG	GG	GA	GG	GG	AA	GG	GA	GA	GA	GA	GA	GG	GG	GG	GA	GG	GA	GG	GG	GG	GG	GG	GA	GG	GG	GA	GG	GA	AA	GG	GG	GA
A,B	1225	chr18_19298367_C_T	CHR18	19298367	CC	TC	TT	TT	TT	TT	TT	TT	TT	TT	TT	TT	TT	TT	CC	TT	TT	CC	TT	TC	TC	TC	TC	TC	TT	TC	TC	TC	TT	TC	TT	TC	TT	TC	TT	TC	TT	TT	TC	TC	TC	CC	TT	TT	TC
A,B	1226	chr18_19351522_A_C	CHR18	19351522	AC	AC	CC	AC	AC	AC	AC	AC	AC	CC	CC	AA	AC	AC	AC	AC	AC	AA	AC	CC	CC	AC	AC	CC	AC	AC	CC	AA	AC	CC	AC	CC	AC	AC	AC	AC	AC	AC	AA	AA	CC	CC	AC	AC	AA
A,B	1227	chr18_19399517_A_G	CHR18	19399517	GA	GA	AA	AA	AA	AA	AA	AA	AA	AA	AA	AA	AA	AA	AA	AA	AA	GA	AA	GA	GA	AA	AA	GA	AA	AA	AA	GA	AA	GA	AA	AA	AA	AA	AA	AA	AA	AA	AA	AA	GA	GG	AA	AA	GA
A	1228	chr18_19427319_A_C	CHR18	19427319	CC	CC	CC	CC	CC	CC	CC	CC	CC	CC	CC	CC	CC	CC	AC	CC	CC	AC	CC	CC	CC	AC	AC	CC	CC	CC	CC	CC	CC	CC	CC	CC	CC	CC	CC	AC	CC	CC	AC	CC	CC	CC	CC	CC	CC
A,B	1229	chr18_19441219_C_T	CHR18	19441219	CC	CC	CC	CC	TC	TC	CC	TC	CC	TC	CC	CC	TC	CC	TC	TC	CC	TC	CC	TT	TT	CC	CC	TT	CC	CC	TC	TC	CC	TC	TC	TT	CC	TC	TC	CC	CC	CC	CC	CC	TC	CC	CC	CC	TC
A,B	1230	chr18_19461543_A_C	CHR18	19461543	CC	CC	CC	CC	AC	AC	CC	AC	CC	AC	CC	CC	AC	CC	CC	AC	CC	CC	CC	AC	AC	CC	CC	AC	CC	CC	CC	CC	CC	AC	AC	AC	CC	AC	AC	CC	CC	CC	CC	CC	CC	CC	CC	CC	CC
A,B	1231	chr18_19472444_C_T	CHR18	19472444	CC	CC	TC	TC	CC	CC	TC	CC	TC	TC	TC	CC	CC	TC	CC	CC	TC	CC	TC	CC	CC	TC	TC	CC	TC	CC	TC	CC	TC	CC	CC	CC	TC	CC	CC	TC	TC	CC	CC	CC	TC	CC	TC	TC	CC
A,B	1232	chr18_19509312_C_T	CHR18	19509312	CC	TC	TC	TC	TT	TT	TC	TC	TC	TC	TC	TT	TT	TC	CC	TT	TC	CC	TC	TC	TC	TC	CC	TC	TC	TC	CC	TC	TC	TC	TT	TC	TC	TC	TT	CC	TC	TC	TC	TC	CC	CC	TC	TC	TC
A,B	1233	SNP859_294	CHR18	19526688	CC	CC	TC	TC	CC	CC	TC	CC	TC	TC	TC	CC	CC	TC	TC	CC	TC	TC	TC	TC	TC	TC	TC	TC	TC	CC	TT	TC	TC	CC	CC	TC	TC	CC	CC	TC	TC	CC	CC	CC	TT	CC	TC	TC	TC
A,B	1234	chr18_19564963_C_T	CHR18	19564963	TC	TC	CC	TC	TT	TT	TC	TT	TC	TC	CC	TT	TT	TC	CC	TT	TC	CC	TC	TC	TC	TC	CC	TC	TC	TT	CC	TC	TC	TC	TT	TC	TC	TT	TT	CC	TC	TT	TC	TT	CC	CC	TC	TC	TC
A,B	1235	chr18_19574196_A_C	CHR18	19574196	CC	AC	AC	AC	CC	CC	AC	CC	AC	AC	AC	CC	CC	AC	CC	CC	AC	CC	AC	CC	CC	AC	AC	CC	AC	CC	AC	AC	AC	CC	AC	CC	AC	CC	CC	AC	AC	CC	CC	CC	AC	CC	AC	AC	AC
A,B	1236	chr18_19607453_A_G	CHR18	19607453	GG	GG	GG	GG	GG	GG	GG	GA	GG	GG	GG	AA	GA	GG	GG	GA	GG	GG	GA	GG	GG	GG	GG	GG	GG	GA	GG	GG	GA	GG	GG	GG	GG	GG	GG	GG	GG	GA	GG	GA	GG	GG	GA	GG	GG
A,B	1237	chr18_19663283_A_G	CHR18	19663283	GG	GA	GG	AA	GA	GG	GG	GG	GG	GG	GG	GA	GA	GG	GG	GA	GG	GG	GA	GG	GG	GG	GG	GG	GG	GA	GG	GA	AA	GG	GA	GG	GA	GG	GG	GG	AA	GA	GG	GA	GG	GG	AA	AA	GA
A,B	1238	chr18_19676487_A_G	CHR18	19676487	GA	GG	GA	GG	GA	AA	GA	AA	GA	GA	GA	GA	GA	GA	GG	GA	GA	GG	GG	GA	GA	GA	GG	GA	GA	GA	GG	GG	GG	GA	GA	GA	GG	AA	AA	GG	GG	GA	GA	GA	GG	GG	GG	GG	GG
A,B	1239	chr18_19691447_A_G	CHR18	19691447	AA	GA	GA	GA	AA	AA	GA	AA	GA	GA	GA	AA	AA	GA	GA	AA	GA	AA	GA	AA	AA	GA	GA	AA	GA	AA	GG	AA	GA	AA	AA	GA	GA	AA	AA	GA	GA	AA	AA	AA	GA	GA	GA	GA	AA
A,B	1241	chr18_19736343_A_C	CHR18	19736343	AA	AA	AA	AA	AA	AA	AA	AA	AA	AA	AA	AA	AA	AA	AC	AA	AA	AC	AA	AA	AA	AA	AC	AA	AA	AA	AA	AA	AA	AA	AA	AA	AA	AA	AA	AC	AA	AA	AC	AA	AA	AA	AA	AA	AA
A,B	1242	chr18_19739629_C_T	CHR18	19739629	TT	TT	TT	TT	TT	TT	TT	TT	TT	TT	TT	TC	TC	TT	TT	TT	TT	TT	TC	TT	TT	TT	TT	TT	TT	TC	TT	TT	TC	TT	TT	TT	TT	TT	TT	TT	TC	TC	TT	TC	TT	TT	TC	TT	TC
C	1246	ae_G_A_chr18_19830338	CHR18	19830338	GG	GG	GG	GG	GG	GG	GG	GG	GG	GG	GG	GG	GG	GG	GG	GG	GG	GG	GG	GG	GG	GG	GG	GG	GG	GG	GG	GG	GG	GG	GG	GG	GG	GG	GG	GG	GG	GG	GG	GG	GG	GG	GG	GG	GG
A,B	1247	chr18_19866092_C_T	CHR18	19866092	TC	TC	TC	TC	TT	TT	TT	TT	TC	TT	TC	TT	TT	TC	CC	TT	TC	CC	TC	TC	TC	TC	CC	TC	TC	TT	CC	TC	TC	TC	TT	TC	TC	TT	TT	CC	TC	TT	TC	TT	CC	CC	TC	TC	TT
A,B	1248	chr18_19872712_A_C	CHR18	19872712	AC	AA	AC	AA	AC	AC	AA	AC	AC	AC	AC	AC	AC	AA	AA	AC	AA	AA	AA	AC	AC	AA	AA	AC	AA	AC	AA	AA	AA	AC	AC	AC	AA	CC	AC	AA	AA	AA	AA	AC	AA	AA	AA	AA	AA
A,B	1249	chr18_19907947_A_G	CHR18	19907947	GA	GA	GA	GA	GA	GG	GG	GA	GA	GG	GA	AA	GA	GG	GG	GA	GG	GG	GA	GG	GG	GG	GG	GG	GG	AA	GG	GA	GA	GG	GA	GG	GA	GA	GG	GG	GA	GA	GA	AA	GG	GG	GA	GA	GA
A,B	1250	chr18_19956847_A_G	CHR18	19956847	GA	GA	GA	GA	AA	AA	GA	AA	GA	GA	GA	AA	AA	GA	GA	AA	GA	GG	GA	GA	GA	GA	GG	GA	GA	AA	GA	GA	GA	GA	AA	AA	GA	AA	AA	GG	GA	AA	GA	AA	GG	GG	GA	GA	GA
A,B	1251	chr18_19968368_C_T	CHR18	19968368	TC	TC	TC	TC	TC	CC	TC	CC	TC	TC	TC	CC	CC	TC	TC	CC	TC	TT	TC	TC	TC	TC	TT	TC	TC	CC	TC	TC	TC	TC	CC	CC	TC	CC	CC	TT	TC	CC	TC	CC	TT	TT	TC	TC	TC
A,B	1252	chr18_19973529_A_G	CHR18	19973529	GA	GA	GA	GA	GA	AA	GA	AA	GA	GA	GA	AA	AA	GA	GA	AA	GA	GG	GA	GA	GA	GA	GG	GA	GA	AA	GA	GA	GA	GA	AA	AA	GA	AA	AA	GG	GA	AA	GA	AA	GG	GG	GA	GA	GA
A,B	1254	chr18_20005909_A_G	CHR18	20005909	GA	GA	GA	GA	GA	AA	GA	AA	GA	GA	GA	AA	AA	GA	GA	AA	GA	GG	GA	GA	GA	GA	GG	GA	GA	AA	GA	GA	GA	GA	AA	AA	GA	AA	AA	GG	GA	AA	GA	AA	GG	GG	GA	GA	GA
A,B	1255	chr18_20006640_A_C	CHR18	20006640	AA	AA	AC	AC	AA	AA	AA	AA	AC	AA	AC	AA	AA	AC	AA	AA	AC	AC	AC	AC	AC	AC	AC	AC	AC	AA	AC	AC	AC	AA	AA	AA	AC	AA	AA	AC	AC	AA	AA	AA	CC	AA	AC	AC	AC
A,B	1256	chr18_20043455_A_C	CHR18	20043455	AA	AC	AA	AC	AA	AA	AA	AA	AA	AA	AA	AA	AA	AA	AA	AA	AA	AA	AA	AA	AA	AA	AA	AA	AA	AA	AA	AC	AA	AA	AC	AA	AC	AA	AA	AA	AA	AA	AA	AA	AA	AA	AA	AC	AA
A,B	1257	chr18_20044017_C_T	CHR18	20044017	CC	CC	CC	CC	CC	CC	CC	CC	CC	CC	CC	CC	CC	CC	TC	CC	CC	TC	CC	CC	CC	CC	TC	CC	CC	CC	CC	CC	CC	CC	CC	CC	CC	CC	CC	TC	CC	CC	TC	CC	CC	CC	CC	CC	CC
A,B	1258	chr18_20046151_C_T	CHR18	20046151	TT	TT	TT	TT	TT	TT	TT	TT	TT	TT	TT	TT	TT	TT	TC	TT	TT	TC	TT	TT	TT	TT	TC	TT	TT	TT	TT	TT	TT	TT	TT	TT	TT	TT	TT	TC	TT	TT	TC	TT	TT	TT	TT	TT	TT
A,B	1260	chr18_20104475_A_G	CHR18	20104475	GG	GA	GA	GA	GG	GG	GG	GG	GA	GG	GA	GG	GG	GA	GA	GG	GA	GA	GA	GG	GG	GA	AA	GG	GA	GG	GA	GG	GA	GG	GG	GG	GA	GG	GG	AA	GA	GG	GA	GG	GA	GA	GA	GA	GG
A,B	1261	chr18_20143392_G_T	CHR18	20143392	TT	TT	TT	TT	GT	TT	TT	TT	TT	TT	TT	TT	TT	TT	GT	TT	TT	GT	TT	TT	TT	TT	GT	TT	TT	TT	TT	TT	TT	TT	TT	TT	TT	TT	TT	GT	TT	TT	GT	TT	TT	TT	TT	TT	TT
A,B	1262	chr18_20163737_A_G	CHR18	20163737	GA	GA	GA	GA	GA	GA	GA	AA	GG	GA	GA	GG	GA	GG	GA	AA	GG	GG	GG	GA	GA	GA	GG	GA	GG	GA	GA	GA	GG	GA	AA	AA	GA	AA	GA	GG	GG	GA	GG	GA	GG	GG	GG	GA	GG
A,B	1263	chr18_20168819_A_G	CHR18	20168819	GA	GA	GA	--	GA	GA	GA	GG	AA	GA	GA	AA	GA	AA	GA	GG	AA	AA	AA	GA	GA	GA	AA	GA	AA	GA	GA	GA	AA	GA	GG	GG	GA	GG	GA	AA	AA	GA	AA	GA	AA	AA	AA	GA	AA
A,B	1264	chr18_20206695_C_T	CHR18	20206695	TT	TT	TT	TT	CC	TC	TC	CC	TC	TC	TT	TC	TC	TT	TT	TC	TT	TT	TT	TC	TC	TC	TT	TC	TT	TT	TT	TT	TT	TC	TC	TC	TT	TC	TC	TT	TT	TC	TT	TT	TT	TT	TT	TT	TC
A,B	1265	SNP1391_48	CHR18	20208442	GA	AA	AA	AA	GG	GA	GG	GG	GA	GG	AA	GA	GA	AA	GG	GA	AA	GA	AA	GA	GA	GA	GA	GA	AA	AA	GA	AA	AA	GG	GA	GG	AA	GA	GA	GA	AA	GA	GA	AA	AA	GA	AA	AA	GA
A,B	1266	cn_G_A_chr18_20227562	CHR18	20227562	GG	GG	GG	GG	GA	GA	GG	AA	GG	GA	GG	GG	GA	GG	GA	GA	GG	GG	GG	GA	GA	GG	GG	GA	GG	GG	GA	GG	GG	GA	GA	AA	GG	GA	GA	GG	GG	GA	GG	GG	GG	GG	GG	GG	GG
A,B	1267	chr18_20230084_A_G	CHR18	20230084	GA	GA	GA	GA	GA	GA	GA	GG	GA	GA	GA	AA	GA	GA	GA	GA	GA	GA	GA	GG	GG	GG	GA	GG	GA	AA	GG	GA	GA	GG	GA	GG	GA	GA	GA	GA	GA	GA	AA	AA	GG	GG	GA	GA	GA
A,B	1268	chr18_20262361_A_G	CHR18	20262361	AA	GA	AA	GA	AA	GA	GA	AA	GA	AA	AA	GG	GA	GA	AA	GA	GA	AA	GA	AA	AA	GA	AA	AA	GA	GA	AA	GA	GA	AA	GA	AA	AA	AA	GA	AA	GA	GA	GA	GA	AA	AA	GA	GA	AA
A,B	1269	chr18_20265299_A_G	CHR18	20265299	GA	GA	GA	GA	GG	GG	GG	GG	GA	GG	GA	GG	GG	GA	--	GG	GA	--	GA	GA	GA	GA	GA	GA	GA	GG	GA	GA	GA	GA	GG	GA	GA	GG	GG	GA	GA	GG	GA	GG	GA	GA	GA	GA	GA
A,B	1272	be_C_T_chr18_20284539	CHR18	20284539	TC	CC	TC	CC	CC	TC	CC	CC	TC	CC	TC	TC	TC	TC	CC	CC	TC	CC	CC	CC	CC	CC	CC	CC	TC	TT	CC	CC	CC	CC	CC	CC	TC	TC	TC	CC	TC	TC	TC	TT	CC	CC	CC	CC	CC
A,B	1274	chr18_20363496_C_T	CHR18	20363496	TC	TT	TC	TT	TC	TC	CC	TC	TC	TC	TC	TC	TC	TC	TC	TC	TC	TC	TT	TC	TC	TC	TT	TC	TC	CC	TC	TC	TT	TT	TT	TC	TC	TC	TC	TT	TC	CC	TC	CC	TC	TT	TT	TT	TC
A,B	1275	chr18_20364668_A_C	CHR18	20364668	CC	CC	CC	CC	AC	AC	CC	AC	CC	AC	CC	CC	AC	CC	CC	AC	CC	CC	CC	AC	AC	CC	CC	AC	CC	CC	CC	CC	CC	AC	AC	AC	CC	AC	AC	CC	CC	CC	CC	CC	CC	CC	CC	CC	CC
A,B	1276	chr18_20397307_C_T	CHR18	20397307	TC	TC	TT	TT	TT	TT	TC	TT	TT	TC	TT	TT	TT	TT	TC	TT	TT	TC	TT	TT	TT	TT	TC	TT	TT	TT	TT	TT	TT	TC	TT	TT	TT	TT	TT	TC	TT	TT	TC	TT	TT	CC	TT	TT	TT
A,B	1277	chr18_20473970_A_G	CHR18	20473970	GA	GG	GA	GG	GA	GA	GG	GA	GG	GA	GA	GA	GA	GG	GG	AA	GG	GG	GA	GA	GA	GG	GG	GA	GG	GA	GG	GG	GA	GA	GA	GA	GA	AA	GA	GG	GG	GG	GG	GA	GG	GG	GA	GG	GG
A,B	1278	chr18_20491804_A_G	CHR18	20491804	GA	AA	GA	AA	GA	GA	AA	GA	AA	GA	GA	GA	GA	AA	AA	GG	AA	AA	GA	GA	GA	AA	AA	GA	AA	GA	AA	AA	GA	GA	GA	GA	GA	GG	GA	AA	AA	AA	AA	GA	AA	AA	GA	AA	AA
A,B	1280	chr18_20577295_C_T	CHR18	20577295	CC	CC	CC	CC	TC	TC	CC	TC	CC	TC	CC	CC	TC	CC	CC	TC	CC	CC	CC	TC	TC	CC	CC	TC	CC	CC	CC	CC	CC	TC	TC	TC	CC	TC	TC	CC	CC	CC	CC	CC	CC	CC	CC	CC	CC
A,B	1281	chr18_20578224_C_T	CHR18	20578224	TC	TC	TC	TC	TC	TC	TC	TC	TC	TT	TC	CC	TC	TC	TT	TT	TC	TT	TT	TT	TT	TC	TT	TT	TC	CC	TT	TC	TT	TT	TC	TT	TC	TC	TC	TT	TC	CC	TC	CC	TT	TT	TT	TC	TC
A,B	1282	chr18_20600570_A_C	CHR18	20600570	AA	AC	AA	AC	AC	AC	CC	AC	AC	AC	AA	AC	AC	AC	AA	AA	AC	AC	AA	AC	AC	AC	AA	AC	AC	AC	AA	CC	AA	AA	AC	AA	AA	AA	AC	AA	AC	CC	AC	AC	AC	AA	AA	AC	CC
A,B	1283	chr18_20628938_A_G	CHR18	20628938	GG	GA	GG	GA	GA	GA	GA	GG	GG	GA	GG	GG	GA	GA	GG	AA	GA	GG	GA	GA	GA	GG	GG	GA	GA	GG	GG	GA	GA	GG	GA	GG	GG	GA	AA	GG	GG	GA	GG	GG	GG	GG	GA	GA	GG
A,B	1284	chr18_20659438_A_G	CHR18	20659438	GG	GG	GG	GG	GA	GG	AA	GA	GA	AA	GG	GA	AA	GG	AA	AA	GG	AA	GA	AA	AA	GG	GG	AA	GG	GA	GA	GA	GA	GG	GG	GA	GG	GA	GA	GG	GA	GA	AA	GA	GA	GG	AA	GG	GA
A,B	1286	chr18_20719123_A_G	CHR18	20719123	AA	GA	GA	GA	GA	GG	AA	AA	GA	AA	GA	AA	AA	GG	AA	AA	GG	AA	GA	AA	AA	GA	GA	AA	GA	AA	GA	GA	GA	GA	GG	GA	GA	AA	GA	GA	GA	GA	AA	AA	GA	AA	AA	GG	AA
A,B	1287	chr18_20720495_C_T	CHR18	20720495	TC	CC	TC	CC	TC	CC	TT	TT	TC	TT	TC	TT	TT	CC	CC	TT	CC	TC	TC	TT	TT	TC	CC	TT	CC	TT	CC	TC	TC	CC	CC	CC	TC	TT	TC	CC	TC	TC	TC	TT	TC	CC	TC	CC	TT
A,B	1288	chr18_20732800_C_T	CHR18	20732800	TC	TC	CC	TC	CC	CC	CC	CC	CC	CC	CC	CC	CC	CC	TT	CC	CC	TC	CC	CC	CC	CC	TC	CC	TC	CC	TC	CC	CC	TC	CC	TC	CC	CC	CC	TC	CC	CC	TC	CC	CC	TT	TC	CC	CC
A,B	1289	lb_G_A_chr18_20767465	CHR18	20767465	GG	GA	GG	GA	GG	GA	GG	GG	GG	GG	GG	GG	GG	GA	GG	GG	GA	GG	GG	GG	GG	GG	GG	GG	GA	GG	GG	GA	GG	GG	GA	GG	GG	GG	GA	GG	GG	GA	GG	GG	GG	GG	GG	GA	GG
A,B	1292	chr18_20775573_A_G	CHR18	20775573	GA	AA	GG	AA	GG	GA	GG	GG	GG	GG	GG	GG	GG	GA	AA	GG	GA	GA	GG	GG	GG	GG	GA	GG	AA	GG	GA	GA	GG	GA	GA	GA	GG	GG	GA	GA	GG	GA	GA	GG	GG	AA	GA	GA	GG
A,B	1293	chr18_20782894_C_T	CHR18	20782894	TC	CC	TC	CC	TC	CC	TT	TT	TC	TT	TC	TT	TT	CC	CC	TT	CC	TC	TC	TT	TT	TC	CC	TT	CC	TT	CC	TC	TC	CC	CC	CC	TC	TT	TC	CC	TC	TC	TC	TT	TC	CC	TC	CC	TT
A,B	1295	chr18_20804260_A_G	CHR18	20804260	GA	GA	GA	GA	GA	GA	GG	GG	GA	GG	GA	GG	GG	GA	AA	GG	GA	GA	GA	GG	GG	GA	AA	GG	GA	GG	AA	GG	GA	AA	GA	AA	GA	GG	GG	AA	GA	GG	GA	GG	GA	AA	GA	GA	GG
A,B	1296	chr18_20839643_C_T	CHR18	20839643	CC	TC	TC	CC	TC	TC	TC	CC	TC	TC	TC	CC	CC	TC	CC	CC	TC	TC	TC	TC	TC	TC	TC	TC	CC	CC	TC	TC	TC	TC	TC	TC	TC	CC	CC	TC	TC	CC	CC	CC	TT	TC	CC	TC	TC
A,B	1297	chr18_20867307_A_G	CHR18	20867307	GG	GG	GG	GG	GG	GG	GA	GG	GG	GA	GG	GG	GG	GG	GG	GG	GG	AA	GG	GA	GA	GG	GG	GA	GG	GG	GG	GA	GG	GG	GG	GG	GG	GG	GG	GG	GG	GG	GG	GG	GA	GG	GG	GG	--
A,B	1298	chr18_20878786_A_G	CHR18	20878786	GA	GA	GA	GA	GG	GA	GA	AA	GA	AA	GA	AA	AA	GA	GG	AA	GA	GA	GA	AA	AA	GA	GG	AA	GA	AA	GG	AA	GA	GG	GA	GG	GA	AA	AA	GG	GA	AA	GA	AA	GA	GG	GA	GA	AA
A,B	1299	chr18_20941400_C_T	CHR18	20941400	TC	TC	TC	TC	TC	TC	TC	TC	TC	CC	TC	TT	TC	TC	CC	TC	TC	CC	TC	CC	CC	TC	CC	CC	TC	TT	CC	TC	TC	CC	TC	CC	TC	TC	TC	CC	TC	TT	TC	TT	TC	CC	TC	TC	TC
C	1300	chr18_20988110_A_G	CHR18	20988110	GG	GG	GG	GG	GG	GG	GG	GG	GG	AA	GG	GG	GG	GG	GG	GG	GG	GG	GG	GG	GG	GG	GG	GG	GG	GG	GG	GG	GG	GG	GG	GG	GG	GG	GG	GG	GG	GG	GG	GG	GG	GG	GG	GG	GG
A,B	1301	chr18_20988284_G_T	CHR18	20988284	GT	TT	GT	TT	TT	TT	TT	TT	TT	TT	GT	GT	TT	TT	TT	TT	TT	TT	TT	TT	TT	TT	TT	TT	TT	GT	TT	TT	TT	TT	TT	TT	GT	GG	TT	TT	TT	TT	TT	GT	TT	TT	TT	TT	GT
A,B	1302	chr18_21004112_A_G	CHR18	21004112	GA	AA	AA	AA	AA	AA	AA	GA	AA	GG	AA	AA	GA	AA	GA	GG	AA	GA	AA	GA	GA	AA	GA	GA	AA	AA	AA	AA	AA	GA	AA	AA	AA	GA	GA	GA	AA	AA	GA	AA	AA	GA	AA	AA	AA
A,B	1303	chr18_21107424_C_T	CHR18	21107424	TC	TC	TC	CC	TC	TC	TC	CC	TC	CC	TC	CC	CC	TC	TC	CC	TC	TC	TC	TC	TC	TC	TC	TC	CC	CC	TT	TC	TC	TT	TC	TT	TC	CC	CC	TC	TC	CC	CC	CC	TC	TT	CC	TC	TC
A,B	1304	chr18_21108340_C_T	CHR18	21108340	TT	TT	TT	TT	TT	TT	TT	TC	TT	CC	TT	TT	TC	TT	TT	TC	TT	TT	TT	TC	TC	TT	TT	TC	TT	TT	TT	TT	TT	TT	TT	TT	TT	TC	TC	TT	TT	TT	TT	TT	TT	TT	TT	TT	TT
A,B	1306	cn_A_G_chr18_21260500	CHR18	21260500	GA	AA	AA	AA	AA	AA	AA	AA	AA	AA	AA	AA	AA	AA	AA	AA	AA	AA	AA	AA	AA	AA	AA	AA	AA	AA	AA	AA	AA	GA	AA	AA	AA	AA	AA	AA	AA	AA	AA	AA	AA	GA	AA	AA	AA
A,B	1308	ae_G_T_chr18_21263416	CHR18	21263416	TT	GG	GT	GG	GT	GG	GT	TT	GT	TT	GT	TT	TT	GG	TT	GT	GG	TT	GG	TT	TT	GG	GT	TT	GT	TT	GT	GT	GG	GT	GG	GT	GT	TT	GT	GT	GT	GT	TT	TT	TT	GT	GG	GG	TT
A,B	1311	chr18_21365767_G_T	CHR18	21365767	GT	GT	GT	GT	GT	GG	GG	GT	GT	GG	GT	TT	GT	GG	GG	GG	GG	GG	GG	GG	GG	GG	GG	GG	GG	TT	GG	GT	GG	GG	GT	GG	GT	GT	GG	GG	GG	GT	GT	TT	GT	GG	GG	GT	GT
A,B	1312	chr18_21382580_A_G	CHR18	21382580	GG	GG	GG	GA	GG	GG	GG	GG	GG	GA	GG	GG	GG	GG	GG	GG	GG	GG	GG	GG	GG	GG	GG	GG	GA	GG	GG	GG	GG	GG	GG	GG	GG	GG	GG	GG	GA	GG	GG	GG	GG	GG	GA	GG	GG
A,B	1313	chr18_21396275_A_C	CHR18	21396275	CC	CC	CC	CC	CC	AC	AC	AC	CC	AC	CC	CC	AC	AC	CC	AA	AC	CC	AC	AC	AC	AC	CC	AC	AC	CC	CC	CC	AC	CC	CC	CC	CC	AC	AA	CC	CC	AC	CC	CC	CC	CC	AC	CC	CC
A,B	1314	chr18_21443583_C_T	CHR18	21443583	CC	TC	CC	TC	TC	TC	TC	TC	CC	TC	CC	CC	TC	TC	CC	TT	TC	CC	TC	TC	TC	TC	CC	TC	TC	CC	CC	TC	TC	CC	TC	CC	CC	TC	TT	CC	CC	TC	CC	CC	CC	CC	TC	TC	CC
A,B	1315	chr18_21472267_A_G	CHR18	21472267	GG	GA	GG	GG	GG	GG	GA	GG	GG	GG	GG	GG	GG	GG	GA	GG	GG	AA	GG	GA	GA	GG	GA	GA	GG	GG	GG	GA	GG	GG	GG	GG	GG	GG	GG	GA	GG	GG	GA	GG	GA	GA	GG	GG	GA
A,B	1316	chr18_21483689_A_G	CHR18	21483689	GA	GA	GA	GG	GA	GA	GA	GG	GA	GA	GA	GG	GG	GA	AA	GG	GA	AA	GA	GA	GA	GA	AA	GA	GG	GG	AA	GA	GA	AA	GA	--	GA	GG	GG	AA	AA	GG	GA	GG	GA	AA	GG	GA	GA
A,B	1317	chr18_21493597_C_T	CHR18	21493597	TC	TC	TT	TT	TT	TT	TC	TT	TT	TT	TT	TT	TT	TT	--	TT	TT	CC	TT	TC	TC	TT	TC	TC	TT	TT	TT	TC	TT	TC	TT	TT	TT	TT	TT	TC	TT	TT	TC	TT	TC	CC	TT	TT	TC
A,B	1318	chr18_21610780_A_G	CHR18	21610780	AA	AA	AA	GA	AA	AA	AA	GA	AA	GG	AA	AA	GA	AA	GA	GA	AA	GA	AA	GA	GA	AA	GA	GA	GA	AA	AA	AA	AA	AA	AA	AA	AA	GA	GA	GA	AA	AA	GA	AA	AA	AA	GA	AA	AA
A,B	1319	chr18_21610955_G_T	CHR18	21610955	TT	TT	GT	TT	TT	TT	TT	GT	TT	GG	GT	TT	GT	TT	GT	GT	TT	GT	TT	GT	GT	TT	GT	GT	TT	TT	TT	TT	TT	TT	TT	TT	TT	GT	GT	GT	TT	TT	GT	TT	TT	TT	TT	TT	TT
A,B	1321	chr18_21628673_A_G	CHR18	21628673	AA	AA	AA	AA	AA	AA	AA	GA	AA	GA	AA	AA	GA	AA	AA	GA	AA	AA	AA	GA	GA	AA	AA	GA	AA	AA	AA	AA	AA	AA	AA	AA	AA	GA	GA	AA	AA	AA	AA	AA	AA	AA	AA	AA	AA
A,B	1322	be_T_G_chr18_21722307	CHR18	21722307	GT	TT	TT	TT	TT	TT	TT	TT	TT	GT	TT	TT	TT	TT	TT	TT	TT	TT	TT	TT	TT	TT	TT	TT	TT	TT	TT	TT	TT	GT	TT	TT	TT	TT	TT	TT	TT	TT	TT	TT	TT	GT	TT	TT	TT
A,B	1324	ae_T_C_chr18_21744404	CHR18	21744404	TT	TC	TC	TC	CC	TC	TT	TC	CC	TT	TC	TC	TC	TC	TT	TC	TC	TT	TC	TT	TT	TC	TC	TT	TT	TT	TC	TC	TC	TC	CC	TC	TC	TT	TT	TC	TC	TC	TC	TC	TC	TT	TT	CC	TT
A,B	1326	cn_G_A_chr18_21958312	CHR18	21958312	AA	GA	GA	GA	GA	GG	GG	GG	GA	GG	GA	AA	GA	GG	GG	GG	GG	GG	GG	GG	GG	GG	GG	GG	GG	AA	GG	GA	GG	GA	GA	GG	GA	GA	GG	GG	GG	GA	GA	AA	GA	GA	GG	GA	GA
A,B	1327	chr18_21963903_G_T	CHR18	21963903	TT	TT	TT	TT	TT	GT	GT	GT	TT	TT	TT	TT	TT	GT	TT	TT	GT	TT	GT	TT	TT	GT	TT	TT	GG	TT	TT	TT	TT	TT	TT	TT	TT	TT	GT	TT	GT	GT	TT	TT	TT	--	GG	TT	TT
A,B	1328	chr18_22003685_A_G	CHR18	22003685	GA	GA	GA	GA	GA	GA	GG	GG	GA	GA	GA	GG	GG	GA	GA	GG	GA	GG	GA	GG	GG	GA	GA	GG	GA	GG	AA	GG	GA	AA	GA	AA	GA	GG	GG	GA	GA	GG	GG	GG	GG	AA	GA	GA	GG
A,B	1329	chr18_22008828_A_G	CHR18	22008828	GA	GG	GA	GA	GA	GG	GG	GA	GG	GA	GA	GG	GA	GG	GG	AA	GG	GG	GG	GA	GA	GG	GG	GA	GA	GG	GG	GG	GG	GA	GG	GG	GG	GA	GA	GG	GG	GA	GG	GG	GA	GA	GA	GG	GG
A,B	1330	mu_s_G_T_chr18_22009591	CHR18	22009591	GT	TT	GT	GT	GT	TT	TT	GT	TT	GT	GT	TT	GT	TT	TT	GG	TT	TT	TT	GT	GT	TT	TT	GT	GT	TT	TT	TT	TT	GT	TT	TT	TT	GT	GT	TT	TT	GT	TT	TT	GT	GT	GT	TT	TT
A,B	1331	chr18_22213957_A_G	CHR18	22213957	GA	GA	GA	GA	GA	GA	GA	GA	GA	GA	GA	GA	GA	GA	GA	GA	GA	GA	GA	GA	GA	GA	GA	GA	GA	GA	GA	GA	GA	GA	GA	GA	GA	GA	GA	GA	GA	GA	GA	GA	GA	--	GA	GA	GA
A,B	1335	chr18_22366697_C_T	CHR18	22366697	TT	TT	TT	TT	TT	TT	TT	TT	TT	TT	TT	TT	TT	TT	TC	TT	TT	TC	TT	TC	TC	TT	TC	TC	TT	TT	TC	TC	TC	TT	TT	TC	TT	TT	TT	TT	TT	TT	TT	TT	TC	TT	TT	TT	TC
A,B	1336	chr18_22372512_A_G	CHR18	22372512	GG	GA	GG	GA	GA	GG	GG	GG	GG	GG	GG	GG	GG	GG	GG	AA	GG	GG	GG	GG	GG	GG	GG	GG	GG	GG	GG	GA	GG	GG	GA	GG	GG	GG	GG	GG	GG	GG	GG	GG	GA	GG	GG	GA	GG
A,B	1337	chr18_22374218_C_T	CHR18	22374218	TT	TT	TT	TT	TT	TT	TT	TT	TT	CC	TT	TT	TT	TT	TT	TT	TT	TT	TT	TT	TT	TT	TT	TT	--	TT	TT	TT	TT	TT	TT	TT	TT	TT	TT	TT	TT	TT	TT	TT	TT	TT	TT	TT	TT
A,B	1339	cn_A_G_chr18_22693012	CHR18	22693012	AA	AA	AA	AA	AA	AA	AA	AA	AA	AA	AA	AA	AA	AA	GA	AA	AA	GA	AA	GA	GA	AA	GA	GA	AA	AA	GA	GA	GA	AA	AA	GA	AA	AA	AA	AA	AA	AA	AA	AA	GA	AA	AA	AA	GA
A,B	1340	lb_G_T_chr18_22696119	CHR18	22696119	GG	GG	GG	GG	GG	GG	GG	GG	GG	GG	GG	GG	GG	GG	GT	GG	GG	GT	GG	GG	GG	GG	GG	GG	GG	GG	GG	GG	GG	GG	GG	GG	GG	GG	GG	GT	GG	GG	--	GG	GG	GG	GG	GG	GG
A,B	1344	chr18_22822499_A_C	CHR18	22822499	AA	AA	AA	AA	AA	AA	AA	AA	AA	AA	AA	AA	AA	AA	--	AC	AA	--	AA	AC	AC	AA	AC	AC	AA	AA	AC	AC	AC	AA	AA	AC	AA	AA	AA	AC	AA	AA	AA	AA	AC	AA	AA	AA	AA
A,B	1345	chr18_22833059_C_T	CHR18	22833059	TC	CC	CC	TC	CC	CC	CC	CC	CC	TC	CC	TC	CC	CC	CC	TC	CC	CC	CC	CC	CC	CC	CC	CC	TC	CC	CC	CC	CC	TC	CC	CC	CC	CC	CC	CC	CC	CC	CC	CC	CC	TC	TC	CC	CC
A,B	1346	chr18_22847202_C_T	CHR18	22847202	CC	CC	CC	CC	CC	CC	CC	CC	CC	CC	CC	CC	CC	CC	--	CC	CC	--	CC	TC	TC	CC	TC	TC	CC	CC	TC	TC	TC	CC	CC	TC	CC	CC	CC	CC	CC	CC	CC	CC	TC	CC	CC	CC	TC
A,B	1347	mu_s_A_C_chr18_22896004	CHR18	22896004	AA	AA	AA	AA	AA	AA	AA	AA	AA	AA	CC	AA	AA	AA	AC	AC	AA	AC	AA	CC	CC	AA	CC	CC	AA	AA	CC	CC	CC	AA	AA	CC	AA	AA	AA	--	AA	AA	AA	AA	CC	AA	AA	AA	AC
A,B	1348	chr18_22920649_A_G	CHR18	22920649	GG	GG	GG	GG	GG	GG	GG	GA	GG	GA	GG	GG	GA	GG	GG	GA	GG	GG	GG	GA	GA	GG	GG	GA	GG	GG	GG	GG	GG	GG	GG	GG	GG	GA	GA	GG	GG	GG	GG	GG	GG	GG	GG	GG	GG
A,B	1349	chr18_22933646_A_G	CHR18	22933646	GA	AA	GA	--	GA	GA	AA	GA	GA	GG	GA	GA	GA	GA	GG	GG	GA	GG	GA	GG	GG	GA	GA	GG	GA	GA	GA	GA	GA	GA	GA	GA	GA	GA	GA	GA	GA	AA	AA	AA	GA	GA	AA	--	GA
A,B	1350	chr18_23143232_C_T	CHR18	23143232	TT	CC	TT	CC	TT	--	TT	TT	TT	TT	TT	TT	TT	--	TC	TT	--	TT	TT	TT	TT	TT	CC	TT	--	TT	TC	CC	--	TT	CC	CC	TT	TT	TT	TT	TT	CC	TT	TT	CC	TT	TT	CC	TT
A,B	1351	chr18_23143805_A_G	CHR18	23143805	GG	AA	--	--	GG	--	GG	GG	GG	GG	GG	GG	GG	--	--	GA	--	GG	GG	GG	GG	GG	AA	GG	--	GG	GA	AA	--	GG	AA	AA	GG	GG	GG	GG	GG	AA	GG	GG	AA	GG	GG	AA	GG
A,B	1352	chr18_23172580_C_T	CHR18	23172580	TT	CC	CC	CC	TC	CC	TC	TT	TC	TC	TC	TC	TT	CC	TC	TC	CC	TC	TC	TC	TC	TC	CC	TC	CC	TT	TC	CC	CC	TC	CC	CC	TC	TT	TC	TT	TC	CC	TT	TT	CC	TC	TC	CC	TC
A,B	1354	chr18_23198969_C_T	CHR18	23198969	TT	CC	CC	CC	TC	CC	TC	TT	TC	TC	TC	TC	TT	CC	CC	TC	CC	CC	TC	TC	TC	TC	CC	TC	CC	TC	TC	CC	CC	TC	CC	CC	TC	TT	TC	TC	TC	CC	TC	TT	CC	TC	TC	CC	TC
A,B	1355	chr18_23199642_A_C	CHR18	23199642	AA	CC	CC	CC	AC	CC	AC	AA	AC	AA	AC	AC	AA	CC	CC	AC	CC	CC	AC	AC	AC	AC	CC	AC	CC	AC	AC	CC	CC	AC	CC	CC	AC	AA	AC	AC	AC	CC	AA	AA	CC	AC	AA	CC	AC
A,B	1356	lb_C_T_chr18_23201174	CHR18	23201174	CC	CC	CC	CC	CC	TC	TC	CC	CC	CC	CC	CC	CC	TC	CC	CC	TC	CC	CC	CC	CC	CC	CC	CC	TC	CC	CC	CC	CC	CC	CC	CC	CC	CC	TC	CC	CC	TC	CC	CC	CC	CC	CC	CC	CC
A,B	1357	cn_G_A_chr18_23222456	CHR18	23222456	GG	GA	GG	GA	GG	GG	GG	GG	GG	GA	GG	GG	GG	GG	AA	GA	GG	GG	GG	GG	GG	GG	GA	GG	GA	--	GA	GA	GG	GG	GA	GA	GG	GG	GG	GG	GG	GA	GG	GG	GA	GG	GA	GA	GG
A,B	1358	chr18_23329173_A_G	CHR18	23329173	AA	AA	AA	AA	AA	AA	AA	AA	AA	AA	AA	AA	AA	AA	GA	AA	AA	GA	AA	AA	AA	AA	AA	AA	AA	GA	AA	AA	AA	AA	AA	AA	AA	AA	AA	GA	AA	AA	GA	AA	AA	AA	AA	AA	AA
A,B	1359	chr18_23368281_G_T	CHR18	23368281	TT	TT	TT	TT	GT	TT	GT	TT	GT	TT	TT	TT	GT	TT	TT	TT	TT	TT	GT	TT	TT	GT	TT	TT	TT	TT	TT	TT	TT	TT	TT	TT	TT	TT	TT	TT	GT	TT	GG	GT	TT	TT	GT	TT	TT
A,B	1363	chr18_23441449_C_T	CHR18	23441449	CC	CC	TT	CC	TC	TC	CC	CC	TC	CC	TC	CC	CC	TC	TC	CC	TC	TT	TC	TC	TC	TC	TC	TC	CC	TC	CC	TC	TT	TC	TC	TC	TC	CC	CC	TC	TC	CC	TC	CC	TC	CC	CC	TC	TC
A,B	1364	chr18_23471615_A_G	CHR18	23471615	AA	AA	AA	AA	AA	AA	AA	GA	AA	GG	AA	AA	GA	AA	AA	GA	AA	AA	AA	GA	GA	AA	AA	GA	AA	AA	AA	AA	AA	AA	AA	AA	AA	GA	GA	AA	AA	AA	AA	AA	AA	AA	AA	AA	AA
A,B	1365	chr18_23474251_C_T	CHR18	23474251	TC	TT	TT	TT	TT	TT	TT	TC	TT	CC	TT	TT	TC	TT	TC	TC	TT	TT	TT	TC	TC	TT	TC	TC	TT	TT	TC	TT	TT	TC	TT	TC	TT	TC	TC	TT	TT	TT	TT	TT	TT	TC	TT	TT	TT
A,B	1366	chr18_23605680_C_T	CHR18	23605680	TT	TC	CC	TC	CC	CC	CC	TC	CC	TT	TC	TC	TC	CC	TT	TT	CC	TT	CC	TT	TT	CC	TC	TT	CC	TT	TT	TT	TC	TC	TC	TC	TC	TT	TC	TT	CC	TC	TC	TC	TT	TC	CC	TC	TT
A,B	1367	chr18_23608505_C_T	CHR18	23608505	CC	TC	TT	CC	TC	TC	CC	CC	TC	CC	TC	CC	CC	TC	TC	CC	TC	TC	TC	CC	CC	TC	TC	CC	CC	TC	CC	CC	TC	TC	TC	TC	TC	CC	CC	TC	TC	CC	TC	CC	CC	TC	CC	TC	CC
A,B	1368	lb_A_G_chr18_23698941	CHR18	23698941	GG	AA	GG	AA	GA	GG	GA	AA	GA	--	GG	GG	AA	GG	AA	GG	GG	AA	GA	AA	AA	GA	GA	AA	GG	GA	GA	AA	GA	GG	GA	GA	GG	GG	GG	GA	GA	GA	AA	GA	AA	--	AA	GA	GA
A,B,C	1369	ae_A_G_chr18_23709200	CHR18	23709200	GA	GA	GA	GA	GA	GA	GA	GA	GA	GA	GA	GA	GA	GA	GA	GA	GA	GA	GA	GA	GA	GA	GA	GA	GA	GA	GA	GA	GA	GA	GA	GA	GA	GA	GA	GA	GA	GA	GA	GA	GA	GA	GA	GA	GA
A,B	1372	chr18_23758959_C_T	CHR18	23758959	TC	TC	TC	TC	TC	TC	CC	TC	TC	TT	TC	TC	TC	TC	TC	TC	TC	TC	TC	TC	TC	TC	TC	TC	TC	TC	TC	TC	TC	TC	TC	TC	TC	TC	TC	TC	TC	CC	TC	CC	TC	TT	TC	TC	TC
A,B	1373	chr18_23937128_G_T	CHR18	23937128	GT	GT	GT	GT	GT	GT	GT	GG	GT	GT	GT	GT	GG	GT	GT	GT	GT	GT	GT	GT	GT	GT	GT	GT	GT	GT	GT	GT	GT	GT	GT	GT	GT	GG	GT	GT	GT	GT	GT	GG	GT	GT	GT	GT	GT
A,B	1375	chr18_24102114_G_T	CHR18	24102114	GG	GG	TT	GG	GT	TT	GT	GG	GT	GG	GT	GG	GG	TT	GG	GG	TT	GG	GT	GG	GG	GT	GT	GG	GT	GG	GG	GG	GT	GT	GT	GT	GT	GG	GT	GG	GT	GT	GG	GG	GG	GG	GG	GT	GG
A,B	1376	chr18_24108591_C_T	CHR18	24108591	CC	CC	CC	CC	CC	CC	CC	CC	CC	CC	CC	CC	CC	CC	TC	CC	CC	TC	CC	CC	CC	CC	CC	CC	CC	TC	CC	CC	CC	CC	CC	CC	CC	CC	CC	TC	CC	CC	TC	CC	CC	CC	CC	CC	CC
A,B	1379	cn_G_T_chr18_24182101	CHR18	24182101	GT	GG	GG	GT	GG	GG	GG	GT	GG	GT	GG	GT	GT	GG	GT	GT	GG	GT	GG	GT	GT	GG	GT	GT	GT	GT	GT	GT	GT	GT	GG	GT	GG	GT	GT	GT	GG	GG	GT	GG	GT	GT	GT	GG	GT
A,B	1381	chr18_24403137_G_T	CHR18	24403137	GT	GT	GG	GT	GT	GG	TT	GT	GT	GG	GG	GT	GT	GG	GG	GT	GG	GG	GG	GG	GG	GT	GG	GG	GG	GT	GG	GT	GG	GG	GT	GG	GT	TT	GT	GT	GT	GG	GG	TT	GT	GG	GG	GT	GT
A,B	1382	chr18_24414139_C_T	CHR18	24414139	TC	TC	TT	TC	TC	TT	CC	TC	TC	TT	TT	TC	TC	TT	TT	TC	TT	TT	TT	TT	TT	TC	TT	TT	TT	TC	TT	TC	TT	TT	TC	TT	TC	CC	TC	TC	TC	TT	TT	CC	TC	TT	TT	TC	TC
A,B	1383	chr18_24441695_A_G	CHR18	24441695	GG	GG	GG	GG	GA	GA	GG	GG	GG	GG	GG	GG	GG	GG	GA	GG	GG	GG	GG	GG	GG	GG	GA	GG	GG	GG	GA	GG	GG	GA	GA	AA	GG	GG	GG	GG	GG	GG	GG	GG	GG	GG	GG	GG	GG
A,B	1384	chr18_24467042_A_G	CHR18	24467042	GA	GA	GA	AA	GA	GA	AA	AA	GA	AA	GA	AA	GA	GA	GG	GA	GA	GG	GA	GA	GA	AA	GG	GA	AA	GA	GA	GA	GA	GG	GA	GG	GA	AA	AA	AA	GA	GA	GG	AA	GA	GG	AA	AA	GA
A,B	1385	chr18_24467985_G_T	CHR18	24467985	TT	TT	TT	TT	TT	GT	TT	--	TT	GT	GT	TT	TT	GT	TT	TT	GT	TT	GT	GT	GT	TT	TT	GT	GG	TT	GT	TT	TT	TT	TT	TT	TT	TT	--	--	TT	--	TT	TT	TT	TT	GG	TT	TT
A,B	1388	lb_A_G_chr18_24675031	CHR18	24675031	AA	AA	GA	AA	GA	GA	AA	AA	AA	GA	AA	AA	AA	AA	GG	AA	AA	GA	AA	AA	AA	GA	GA	AA	AA	GA	GA	AA	GA	GA	GA	GG	AA	AA	AA	AA	AA	GA	GA	AA	AA	AA	AA	GA	AA
A,B	1389	be_C_T_chr18_24679023	CHR18	24679023	CC	CC	CC	CC	CC	CC	CC	CC	TC	CC	TC	TC	TC	CC	CC	TC	CC	CC	CC	CC	CC	CC	CC	CC	CC	TC	CC	CC	CC	TC	CC	CC	CC	CC	CC	CC	CC	CC	CC	TC	TC	TT	CC	TC	CC
A,B	1390	chr18_24680680_A_G	CHR18	24680680	GG	GG	GG	GG	GA	GA	GG	GG	GG	GG	GG	GG	GG	GG	AA	GG	GG	GA	GG	GG	GG	GG	GA	GG	GG	GA	GA	GG	GG	GA	GA	AA	GG	GG	GG	GG	GG	GG	GA	GG	GG	GG	GG	GG	GG
A,B	1392	chr18_24707972_C_T	CHR18	24707972	TT	TT	TT	TC	TT	TT	TT	TT	TT	TT	TT	TT	TT	TT	TC	TT	TT	TC	TT	TT	TT	TT	TT	TT	TC	TC	TT	TT	TT	TT	TT	TT	TT	TT	TT	TT	TT	TT	TC	TT	TT	TT	TC	TT	TT
A,B	1393	chr18_24717333_A_G	CHR18	24717333	GG	GG	GG	GG	GA	GA	GG	GG	GG	GG	GG	GG	GG	GG	GA	GG	GG	GG	GG	GG	GG	GG	GA	GG	GG	GG	GA	GG	GG	GA	GA	AA	GG	GG	GG	GG	GG	GG	GG	GG	GG	GG	GG	GG	GG
A,B	1394	chr18_24721447_C_T	CHR18	24721447	CC	CC	TC	TT	CC	CC	--	CC	CC	CC	CC	CC	CC	CC	TC	CC	CC	TC	CC	CC	CC	TC	CC	CC	TC	TT	CC	CC	TC	CC	CC	CC	CC	--	CC	CC	CC	CC	TC	--	CC	CC	TC	TT	CC
A,B	1395	chr18_24764319_A_G	CHR18	24764319	GA	GA	AA	GA	GA	AA	GG	GA	GA	AA	AA	GA	GA	AA	AA	GA	AA	AA	AA	AA	AA	GA	AA	AA	AA	GA	AA	GA	AA	AA	GA	AA	GA	GG	GA	GA	GA	AA	AA	GG	GA	AA	AA	GA	GA
A,B	1396	chr18_24804824_A_G	CHR18	24804824	AA	AA	AA	AA	GA	GA	AA	GA	AA	AA	AA	GA	AA	GA	AA	AA	GA	GA	GA	GA	GA	GA	AA	GA	GA	AA	AA	GA	GA	AA	AA	AA	AA	AA	GA	AA	GA	GA	AA	AA	GA	AA	GA	AA	GA
A,B	1397	chr18_24817542_A_G	CHR18	24817542	GA	GG	GA	GG	GG	GG	GG	GG	GG	GG	GA	GG	GG	GG	GA	GA	GG	GA	GG	GG	GG	GA	GG	GG	GG	GA	GA	GG	GA	GA	GG	GG	GG	GG	GG	GA	GG	GA	GA	GG	GG	GA	GG	GA	GG
A,B	1398	chr18_24873554_C_T	CHR18	24873554	CC	CC	CC	CC	TC	TC	CC	CC	CC	TC	CC	TC	CC	CC	TT	CC	CC	TC	CC	CC	CC	CC	TC	CC	CC	TC	TC	CC	CC	TC	TC	--	CC	CC	CC	CC	CC	CC	TC	CC	CC	CC	CC	CC	CC
A,B	1400	chr18_24901329_A_G	CHR18	24901329	GA	GA	AA	GA	AA	AA	AA	GA	GA	AA	AA	GA	GA	AA	AA	GA	AA	AA	AA	AA	AA	AA	AA	AA	AA	GA	AA	GA	AA	AA	GA	AA	GA	GG	GA	GA	AA	AA	AA	GG	AA	AA	AA	GA	GA
A,B	1401	chr18_24908622_C_T	CHR18	24908622	TC	TC	CC	CC	CC	CC	CC	TC	TC	CC	CC	TC	TC	CC	CC	TC	CC	CC	CC	CC	CC	CC	CC	CC	CC	TC	CC	TC	CC	CC	TC	CC	TC	TT	TC	TC	CC	CC	CC	TT	CC	CC	CC	TC	TC
A,B	1402	chr18_24921940_A_G	CHR18	24921940	GA	GA	GG	GA	GG	GG	AA	AA	GA	GA	GG	GA	GA	GG	GG	GA	GG	GG	GA	GA	GA	GG	GG	GA	GG	GA	GG	GA	GG	GG	GA	GG	GA	AA	GA	GA	GG	GA	GG	AA	GG	GG	GA	GA	GA
A,B	1404	chr18_24968033_G_T	CHR18	24968033	GT	GT	GG	GT	GG	GG	GG	GT	GT	GG	GG	GT	GT	GG	GG	GT	GG	GG	GG	GG	GG	GG	GG	GG	GG	GT	GG	GT	GG	GG	GT	GG	GT	GT	GT	GT	GG	GG	GG	GT	GG	GG	GG	GT	GT
A,B	1405	chr18_25003159_G_T	CHR18	25003159	GT	GT	GT	GT	GT	GT	GG	GG	GG	GT	GG	GT	GT	GG	GT	GT	GG	GT	GG	GT	GT	GT	GT	GT	GT	GT	GT	GT	GT	GT	GT	GT	GG	GG	GG	GG	GG	GG	GT	GG	GT	GT	GT	GT	GT
A,B	1406	chr18_25034151_C_T	CHR18	25034151	TC	TC	TC	TC	TC	TC	CC	CC	CC	TC	CC	TC	TC	CC	TC	TC	CC	TT	CC	TC	TC	TC	TC	TC	TC	TC	TC	TC	TC	TC	TC	TC	CC	CC	CC	CC	TC	TC	TC	CC	TC	TT	TC	TC	TC
A,B	1407	chr18_25040954_A_G	CHR18	25040954	GA	GA	GG	GA	GG	GG	GG	GA	GA	GA	GG	GA	GA	GG	GG	GA	GG	GG	GG	GA	GA	GG	GG	GA	GG	GA	GG	GA	GG	GG	GA	GG	GA	AA	GA	GA	GG	GG	GG	AA	GA	GG	GG	GA	GA
A,B	1409	chr18_25091408_A_G	CHR18	25091408	GA	GA	GG	AA	GA	GA	AA	AA	GA	GA	GA	GA	GA	GA	GA	GA	GA	GA	GA	GA	GA	GA	GG	GA	AA	AA	GA	GA	GA	GA	GA	--	GA	AA	AA	AA	GA	GA	GA	AA	GA	GA	AA	GA	--
A,B	1410	cn_G_A_chr18_25121139	CHR18	25121139	AA	GG	GG	GG	AA	GA	GG	GG	GA	GG	GA	--	--	GA	GG	AA	GA	GG	GA	GG	GG	AA	AA	--	GG	GG	GA	GG	GA	AA	GA	--	GA	GG	GG	GG	AA	GG	GG	GG	GG	AA	GG	GA	GG
A,B	1411	ae_T_C_chr18_25135652	CHR18	25135652	TC	TC	TC	TT	TC	TC	TT	TT	TC	TC	TC	TC	TC	TC	--	TC	TC	--	TC	TC	TC	TC	TC	TC	TT	TT	TC	TC	TC	TC	TC	TC	TC	TT	TT	TT	TC	TC	--	TT	TC	TC	TT	TC	--
A,B	1413	chr18_25172422_A_G	CHR18	25172422	GG	GG	GG	GG	GA	GA	GG	GG	GG	GA	GG	GG	GG	GG	AA	GG	GG	GA	GG	GA	GA	GG	GA	GA	GG	GA	GA	GG	GG	GA	GA	AA	GG	GG	GG	GG	GG	GG	GA	GG	GG	GG	GG	GG	GG
A,B	1415	chr18_25200872_A_G	CHR18	25200872	GG	GG	GG	GG	GG	GG	GG	GG	GG	GG	GG	GA	GA	GG	GA	GG	GG	GA	GG	GG	GG	GG	GG	GG	GG	GA	GG	GG	GG	GG	GG	GG	GG	GG	GG	GG	GG	GG	--	GG	GG	GG	GG	GG	GG
A,B	1416	chr18_25205699_A_G	CHR18	25205699	GA	--	AA	GA	AA	GG	GA	GA	GA	GG	AA	GA	GA	GA	AA	GA	GA	AA	AA	GA	AA	AA	AA	AA	GA	GA	AA	GA	AA	AA	GG	--	GA	GG	GG	AA	AA	GA	AA	GG	AA	AA	AA	GA	GA
A,B	1417	chr18_25242973_A_C	CHR18	25242973	AC	AC	AA	AC	CC	CC	CC	CC	AC	CC	AC	AC	AC	AC	AC	AC	AC	AA	AC	AC	AC	AC	AC	AC	AC	AC	CC	AC	AA	AC	CC	CC	AC	CC	CC	CC	AC	AC	AA	CC	AC	AA	AC	AC	AC
A,B	1418	chr18_25247409_C_T	CHR18	25247409	TT	TT	TT	TT	TT	TT	TT	TT	TT	TT	TT	TT	TT	TT	TT	TT	TT	TT	TT	TC	TT	TT	TT	TT	TT	TC	TT	TT	TT	TT	TT	TT	TC	TC	TT	TT	TT	TT	TT	TC	TT	TT	TT	TT	TT
A,B	1420	chr18_25262086_C_T	CHR18	25262086	TT	TT	TT	TT	TC	TC	TC	TT	TT	TC	TT	TT	TT	TT	TC	TT	TT	TT	TT	TT	TC	TT	TC	TC	TT	TT	TC	TT	TT	TC	TC	CC	TT	TT	TT	TC	TT	TT	TT	TT	TC	TT	TT	TT	TT
A,B	1421	chr18_25631308_A_G	CHR18	25631308	GA	GA	AA	AA	AA	AA	AA	AA	AA	AA	AA	AA	GA	AA	GA	GA	AA	GG	AA	GA	GA	AA	AA	GA	AA	GA	AA	GA	GA	GA	AA	AA	AA	AA	AA	AA	AA	AA	GA	AA	GA	GG	AA	AA	GA
A,B	1422	chr18_25638836_A_G	CHR18	25638836	AA	AA	AA	GA	GA	GA	AA	AA	AA	GA	AA	AA	AA	AA	GA	AA	AA	AA	AA	AA	GA	AA	GA	GA	GA	AA	GA	AA	AA	GA	GA	GG	AA	AA	AA	GA	AA	AA	AA	AA	AA	AA	GA	AA	AA
A,B	1426	ae_G_A_chr18_25653210	CHR18	25653210	GA	GG	GG	GG	GG	GG	GG	GG	GG	GG	GG	GG	GA	GG	GA	GA	GG	GA	GG	GG	GG	GG	GG	GG	GG	GA	GG	GG	GG	GA	GG	GG	GG	GG	GG	GG	GG	GG	GA	GG	GG	GA	GG	GG	GG
A,B	1427	chr18_25670751_C_T	CHR18	25670751	TT	TT	TC	TC	TC	TC	TT	TT	TC	TC	TC	TT	TT	TC	TC	TT	TC	TT	TC	TT	TC	TT	CC	TC	TC	TT	TC	TT	TT	TC	TC	--	TC	TT	TT	TC	TC	TC	TC	TT	TT	TT	TC	TT	TT
A,B	1428	chr18_25839298_G_T	CHR18	25839298	GT	TT	GT	GT	GG	GT	TT	TT	GT	GT	GT	TT	GT	GT	GG	GT	GT	GT	GT	TT	GT	GT	GG	GT	GT	GT	GT	TT	TT	GG	GT	--	GT	TT	TT	GT	GG	GT	GG	TT	TT	GT	GT	TT	TT
A,B	1429	chr18_25839730_G_T	CHR18	25839730	TT	TT	GT	GT	GT	GT	TT	TT	GT	GT	GT	TT	GT	GT	GG	TT	GT	GT	GT	TT	GT	TT	GG	GT	GT	GT	GT	TT	TT	GT	GT	GG	GT	TT	TT	GT	GT	GT	GG	TT	TT	TT	GT	TT	TT
A,B	1430	chr18_25887564_A_C	CHR18	25887564	AC	AA	AC	--	AA	AA	AA	AA	AA	AA	AA	AA	AA	AA	AA	AC	AA	AA	AA	AA	AA	AC	AA	AA	AC	AA	AA	AA	AC	AC	AA	AA	AA	AA	AA	AA	AA	AA	AA	AA	AA	AC	AC	AC	AA
A,B	1431	chr18_25908087_A_G	CHR18	25908087	GG	GG	AA	GA	AA	GA	GA	GG	GA	GA	AA	GG	GG	GA	AA	GA	GA	GA	GA	GA	GA	AA	AA	GA	GA	AA	AA	GG	GA	GA	GA	AA	AA	GA	GA	AA	AA	GA	AA	GA	GA	GG	GA	GA	GG
A,B	1432	chr18_25931148_G_T	CHR18	25931148	GG	GG	GG	GG	TT	GT	GG	GG	GG	GT	GT	GG	GT	GG	GG	GT	GG	GG	GG	GG	GT	GT	GG	GT	GG	GG	GT	GG	GG	GT	GT	GT	GG	GG	GT	TT	GT	GT	GG	GG	GG	GG	GG	GG	GG
A,B	1433	chr18_25938392_G_T	CHR18	25938392	TT	TT	GT	GT	GG	GT	TT	TT	GT	GT	GG	TT	GT	GT	TT	GT	GT	TT	GT	TT	GT	GT	GT	GT	GT	TT	GT	TT	TT	GT	GT	GT	GT	TT	GT	GG	GG	GT	GT	TT	TT	TT	GT	TT	TT
A,B	1434	chr18_25971906_A_G	CHR18	25971906	GG	GA	GA	GG	GG	GA	GG	GG	GG	GG	GG	GG	GG	GA	GA	GG	GA	AA	GG	GA	GA	GA	GG	GA	GA	GA	GG	GA	AA	GG	GG	GG	GG	GG	GG	GG	GG	GA	GA	GG	GA	GA	GG	GA	GA
A,B	1435	chr18_26029420_A_G	CHR18	26029420	GA	GA	AA	GA	GA	AA	GG	GG	GA	GA	GA	GG	GA	AA	AA	GA	AA	AA	GA	GA	GA	GA	AA	GA	AA	GA	GA	GA	AA	AA	GA	--	GA	GG	GG	GA	GA	GA	AA	GG	GA	AA	GA	GA	AA
A,B	1438	chr18_26070570_C_T	CHR18	26070570	TT	TT	CC	TC	CC	TC	TC	TT	TT	TC	TC	TT	TC	TT	TC	TT	TT	TT	TT	TC	TT	CC	TC	TT	TC	TC	TC	TT	TC	TC	TC	CC	TC	TC	TT	TC	TT	TT	TC	TC	TT	TT	TC	TC	TC
A,B,C	1441	be_C_T_chr18_26115662	CHR18	26115662	TC	CC	TT	TC	TC	CC	TT	CC	CC	CC	TT	CC	TC	CC	TC	TT	CC	CC	CC	CC	CC	TT	TC	CC	TC	CC	TT	CC	TC	TC	CC	TC	CC	CC	TT	TC	CC	TC	TC	CC	TC	TC	TC	TC	TC
A,B	1443	chr18_26378128_G_T	CHR18	26378128	TT	GT	TT	TT	GT	GT	TT	TT	TT	GT	TT	TT	GT	TT	TT	TT	TT	GT	TT	GT	GT	TT	TT	GT	GT	GT	TT	GT	GT	GT	GT	GT	GT	GT	GT	GT	GT	GT	TT	GT	GT	GT	TT	TT	GT
A,B	1444	chr18_26379924_C_T	CHR18	26379924	CC	CC	--	CC	TC	TC	CC	CC	CC	TC	CC	CC	CC	CC	CC	CC	CC	CC	CC	TC	CC	CC	CC	CC	CC	TC	CC	CC	CC	TC	TC	TC	TC	TC	CC	TC	CC	CC	CC	TC	CC	CC	--	CC	CC
A,B	1446	chr18_26574837_A_C	CHR18	26574837	AC	AC	CC	AA	CC	CC	AC	AA	AC	AC	CC	AA	AC	CC	AC	CC	CC	CC	AC	CC	AC	AC	CC	AC	CC	CC	CC	AC	CC	CC	AC	AC	CC	AC	AA	CC	AC	AC	CC	AC	AC	CC	AA	AA	AC
A,B	1449	lb_T_G_chr18_26626927	CHR18	26626927	GG	GG	GG	GG	GG	GT	GG	GG	GG	GG	GG	GG	GG	GT	GT	GG	GT	GT	GG	GG	GG	GG	GG	GG	GT	GT	GG	GG	GG	GG	GG	GG	GG	GG	GG	GG	GG	GT	GT	GG	GG	GG	GG	GG	GG
A,B	1451	chr18_26682879_C_T	CHR18	26682879	TT	TT	TC	TT	TT	TC	TT	TT	TT	TT	TC	TT	TC	TC	TC	TC	TC	TC	TT	TC	TT	TC	TT	TT	CC	CC	TC	TT	TC	TT	TT	TT	TC	TC	TC	TC	TT	TC	TC	TC	TT	TT	TT	TC	TT
A,B	1452	chr18_26702868_C_T	CHR18	26702868	CC	CC	TT	TC	TC	TC	TC	CC	CC	CC	TT	CC	TC	TT	TC	TC	TT	TC	CC	TC	CC	TT	TT	CC	TT	TT	TT	CC	TC	CC	CC	CC	TT	TC	TC	TC	CC	TC	TT	TC	CC	CC	TC	TC	TC
A,B	1453	chr18_26705069_A_G	CHR18	26705069	GA	GA	AA	GA	AA	AA	GA	GG	GA	GA	GA	GG	GA	AA	GA	GA	AA	AA	GA	AA	GA	GA	AA	GA	AA	AA	GA	GA	AA	AA	GA	GA	AA	GA	GG	GA	GA	GA	AA	GA	GA	AA	GA	GA	AA
A,B	1455	chr18_26806875_G_T	CHR18	26806875	GT	GT	GG	GT	GG	GG	GT	TT	GG	GT	GT	TT	GT	GG	GT	GT	GG	GG	GT	GG	GT	GT	GG	GT	GG	GG	GT	GT	GG	GG	GT	GT	GG	GT	TT	GT	GT	GG	GG	GG	GG	GG	GT	GT	GG
A	1456	chr18_26843102_C_T	CHR18	26843102	CC	CC	CC	TC	CC	CC	CC	CC	CC	CC	CC	CC	CC	CC	CC	CC	CC	CC	CC	CC	CC	CC	CC	CC	CC	CC	CC	CC	CC	CC	CC	CC	CC	CC	CC	CC	CC	CC	CC	CC	CC	CC	TC	CC	TC
A,B	1457	chr18_26844263_A_C	CHR18	26844263	AC	AC	CC	AC	CC	CC	AC	AA	AC	AC	CC	AA	CC	CC	AC	CC	CC	CC	AC	CC	AC	CC	CC	AC	CC	CC	CC	AC	CC	CC	AC	AC	CC	AC	AC	CC	AC	CC	CC	AC	CC	CC	AC	AC	CC
A,B	1458	chr18_26844557_A_G	CHR18	26844557	GA	GG	GA	GA	GG	GA	GG	GG	GA	GG	GG	GG	AA	AA	GA	GA	AA	GA	GA	GG	GG	GA	GA	GG	AA	GA	GG	GG	GA	GG	GG	GG	GA	GG	GG	GG	GA	GA	GA	GG	GG	GA	GA	GA	GA
A,B	1459	chr18_26859467_C_T	CHR18	26859467	TT	TT	CC	TT	--	TT	--	TT	TC	TT	CC	TT	CC	TC	TT	TC	TC	TT	TC	TC	TT	CC	CC	TT	TC	TC	CC	TT	TC	TT	TT	TT	CC	TC	TC	TC	TC	TT	TT	TC	TT	TT	TT	TC	TT
A,B	1460	chr18_26914334_C_T	CHR18	26914334	TC	TT	TC	TC	TT	TT	TT	TT	TT	TT	TC	TT	TT	TT	TT	CC	TT	TT	TT	TT	TT	TT	TT	TT	TC	TT	TC	TT	TC	TT	TT	TT	TT	TT	TC	TC	TT	TC	TT	TT	TT	TC	TC	TC	TC
A,B	1461	chr18_26936099_A_G	CHR18	26936099	GA	GA	AA	GA	GA	GA	AA	AA	AA	GA	AA	AA	AA	AA	AA	GA	AA	GA	AA	GA	GA	AA	AA	GA	AA	AA	AA	GA	GA	GG	GA	GA	AA	AA	AA	GA	AA	AA	AA	AA	GA	GG	GA	AA	GG
A,B	1462	chr18_26947500_G_T	CHR18	26947500	TT	TT	GG	TT	GT	TT	GT	TT	TT	TT	GT	TT	TT	TT	TT	TT	TT	TT	TT	TT	TT	GT	GT	TT	TT	TT	GT	TT	GT	TT	TT	TT	TT	TT	TT	TT	TT	TT	GT	TT	GT	TT	TT	GT	TT
A,B	1465	chr18_27114046_A_G	CHR18	27114046	AA	AA	GA	AA	GA	GA	GA	AA	GA	AA	GA	AA	GA	GG	GA	AA	GG	GA	GA	GA	AA	GG	GG	AA	GG	GG	GA	AA	AA	AA	AA	AA	GG	GA	AA	AA	GA	GG	GG	GA	GA	AA	AA	AA	AA
A,B	1466	chr18_27115054_C_T	CHR18	27115054	TT	TT	TC	TT	TC	TT	TC	TT	TT	TT	TC	TT	TT	TT	TT	TT	TT	TT	TT	TT	TT	TC	TC	TT	TT	TT	TC	TT	TT	TT	TT	TT	TT	TT	TT	TT	TT	TC	TC	TT	TT	TT	TT	TT	TT
A,B	1468	chr18_27138071_C_T	CHR18	27138071	CC	CC	CC	CC	CC	TC	CC	CC	TC	CC	CC	CC	TC	TC	TC	CC	TC	TC	TC	CC	CC	TC	TC	CC	TC	TC	CC	CC	CC	CC	CC	CC	TC	CC	CC	CC	TC	TC	TC	CC	TC	CC	CC	CC	CC
A,B	1469	chr18_27202895_C_T	CHR18	27202895	CC	CC	CC	CC	CC	TC	CC	CC	CC	CC	CC	CC	TC	TC	TC	CC	TC	TC	CC	CC	CC	TC	CC	CC	TC	TC	CC	CC	CC	CC	CC	CC	CC	CC	CC	CC	CC	TC	TC	CC	TC	CC	CC	CC	CC
A,B	1470	chr18_27239329_A_G	CHR18	27239329	GA	GG	GA	GA	GA	GA	GA	GG	GG	GG	GA	GG	AA	AA	GA	GA	AA	GA	GA	GA	GG	AA	AA	GG	GA	AA	GA	GG	GG	GG	GG	GG	GA	GA	GG	GG	GA	AA	AA	GA	GA	GA	GA	GG	GA
A,B	1471	chr18_27242809_A_G	CHR18	27242809	GA	GG	GA	GA	GA	GA	GA	GG	GG	GG	GA	GG	AA	AA	GA	GA	AA	GA	GA	GA	GG	AA	AA	GG	GA	AA	GA	GG	GG	GG	GG	GG	GA	GA	GG	GG	GA	GA	AA	GA	GA	GA	GA	GG	GA
A,B	1473	chr18_27269431_C_T	CHR18	27269431	CC	CC	TC	CC	CC	TC	CC	CC	CC	CC	CC	CC	CC	TC	TC	CC	TC	TC	CC	CC	CC	CC	CC	CC	TT	TC	CC	CC	TC	CC	CC	CC	CC	CC	CC	CC	CC	TC	TC	CC	CC	CC	CC	TC	CC
A,B	1474	chr18_27301869_G_T	CHR18	27301869	GT	GT	GT	GG	GT	GT	GG	GG	GT	GT	GG	GG	GT	GG	GG	GT	GG	GT	GG	GT	GT	GG	GG	GT	GT	GG	GG	GT	TT	TT	GT	GT	GT	GG	GG	GT	GG	GG	GG	GG	GT	TT	GG	GT	GT
A,B	1475	chr18_27312437_C_T	CHR18	27312437	CC	CC	CC	CC	CC	TC	CC	TC	CC	CC	CC	CC	TC	TC	TC	CC	TC	TC	CC	CC	CC	CC	CC	CC	TT	TC	CC	CC	CC	CC	CC	CC	CC	CC	CC	CC	CC	TC	TC	CC	CC	CC	CC	CC	CC
A,B	1476	chr18_27411386_C_T	CHR18	27411386	CC	CC	CC	CC	CC	TC	CC	CC	CC	CC	CC	CC	CC	TC	TT	CC	TC	TC	CC	TC	CC	CC	CC	CC	TC	TC	CC	CC	CC	CC	CC	CC	TC	TC	CC	CC	CC	TC	TC	TC	CC	CC	CC	CC	CC
A,B	1477	chr18_27443784_C_T	CHR18	27443784	CC	CC	CC	CC	CC	TC	CC	CC	CC	CC	CC	CC	CC	TC	TC	CC	TC	TC	CC	CC	CC	CC	CC	CC	TC	TC	CC	CC	CC	CC	CC	CC	CC	CC	CC	CC	CC	TC	TT	CC	CC	CC	CC	CC	CC
A,B	1478	chr18_27445707_A_G	CHR18	27445707	GA	GA	GG	GG	GA	GA	GA	GA	GA	GG	GA	GG	GG	GG	GG	GA	GG	GG	GA	GA	GA	GG	GG	GA	GA	GG	GG	GA	GA	GA	GA	GA	GA	GG	GA	GA	GG	GG	GG	GG	GA	GA	GG	GG	GG
A,B	1479	chr18_27469511_A_G	CHR18	27469511	GA	GA	AA	GA	AA	AA	GA	GG	GG	GA	GA	GA	AA	AA	GA	GA	AA	AA	GA	AA	GA	AA	AA	GA	AA	AA	GA	GA	AA	AA	GA	GA	GA	GA	GG	GA	GA	GA	AA	GA	GA	AA	GA	GA	AA
A,B	1480	chr18_27507736_C_T	CHR18	27507736	TT	TT	TC	TC	TC	TT	TC	TT	TT	TT	TC	TT	TC	TT	TT	TT	TT	TT	TT	TT	TT	TC	TC	TT	TT	TT	TC	TT	TT	TT	TT	TT	TT	TT	TT	TT	TT	TT	TC	TT	TT	TT	TC	TT	TC
A,B,C	1481	chr18_27519772_G_T	CHR18	27519772	GT	GG	GG	GG	GG	GG	GT	GG	GT	GG	GG	GG	GG	GG	GG	GG	GG	GG	GT	GG	GG	GG	GG	GG	GG	GG	GG	GG	GG	GG	GG	GG	GT	GG	GG	GG	GG	GG	GG	GG	GG	GG	GT	GG	GG
A,B	1482	chr18_27540333_G_T	CHR18	27540333	GT	GT	GT	TT	GG	GT	GT	TT	TT	GT	GT	GT	GG	GT	TT	GT	GT	GT	GT	GT	GT	GG	GG	GT	TT	TT	GT	GT	GT	GG	GT	GT	TT	TT	TT	GT	GG	TT	GT	TT	GT	GG	TT	TT	GG
A,B	1483	chr18_27550063_A_G	CHR18	27550063	AA	GG	AA	GA	AA	AA	AA	GG	GA	GG	GA	GA	AA	AA	GA	GA	AA	AA	AA	AA	GG	AA	AA	GG	AA	AA	GA	GG	AA	--	GG	GG	AA	GA	GG	GG	AA	GA	AA	GA	GG	AA	AA	GA	AA
A,B	1488	chr18_27684016_G_T	CHR18	27684016	TT	TT	TT	TT	TT	TT	GT	GT	TT	TT	GT	TT	GG	GT	GT	TT	GT	GT	GT	GT	TT	GT	GT	TT	TT	GG	TT	TT	TT	TT	TT	TT	GT	GT	TT	TT	GT	TT	GG	GT	TT	TT	TT	TT	TT
A,B	1489	chr18_27686573_C_T	CHR18	27686573	TC	CC	TC	CC	TC	TC	TT	TC	CC	TC	TC	TC	TT	TT	TC	TC	TT	TC	TC	TC	CC	TT	TT	CC	TT	TT	TC	CC	CC	CC	CC	CC	TC	TC	CC	CC	TT	TT	TT	TC	CC	CC	CC	CC	CC
A,B	1490	chr18_27697956_A_G	CHR18	27697956	GA	GG	GA	GG	GG	GA	GG	GG	GG	GG	GG	GA	--	AA	GG	GA	AA	GG	GG	GG	GG	GG	GG	GG	GA	GG	GG	GG	GG	GG	GG	GG	GG	GG	GG	GG	GG	GA	GG	GG	GG	GG	GG	GG	GG
A,B	1491	chr18_27843004_G_T	CHR18	27843004	GT	TT	GT	TT	TT	GT	GT	GT	TT	TT	GT	GT	GT	GT	GT	GT	GT	GT	TT	TT	TT	GT	TT	TT	GT	GT	TT	TT	TT	TT	TT	TT	TT	TT	TT	TT	TT	GT	GG	TT	TT	TT	TT	TT	TT
A,B	1493	chr18_27914626_C_T	CHR18	27914626	CC	TC	CC	TC	TT	CC	CC	TC	TC	TC	TC	TC	TT	CC	CC	CC	CC	TC	CC	TT	TC	TT	CC	TC	CC	CC	CC	TC	TC	TC	CC	TC	CC	CC	CC	TC	CC	CC	TC	CC	TC	TC	CC	CC	TT
A,B	1494	chr18_27924742_A_G	CHR18	27924742	GG	GG	GG	GG	GG	GG	GG	GG	GG	GG	GG	GG	GG	GG	GG	GG	GG	GG	GA	GG	GG	GG	GG	GG	GG	GG	GG	GG	GG	GG	GG	GG	GG	GG	GG	GG	GG	GG	GG	GG	GG	GG	GA	GG	GG
A,B,C	1495	chr18_27952803_A_G	CHR18	27952803	GG	GA	GG	GG	GA	GG	GG	GG	GG	GA	GG	GG	GG	GG	GG	GG	GG	GA	GG	GA	GA	GG	GA	GA	GG	GA	GA	GA	GA	GA	GG	GA	GA	GA	GG	GA	GG	GG	GG	GA	GA	GA	GG	GG	GA
A,B	1497	chr18_28027999_A_G	CHR18	28027999	GG	GA	GG	GA	GG	GG	GG	GA	GG	AA	GG	GG	GA	GG	GG	GG	GG	GA	GG	GA	GA	GG	AA	GA	GA	GA	GA	GA	GA	GA	GG	GG	GA	GA	GG	GG	GG	GG	GG	GA	GA	GA	GG	GG	AA
A,B	1501	chr18_28117953_A_G	CHR18	28117953	GA	AA	AA	AA	AA	GA	AA	AA	GA	AA	AA	AA	AA	AA	AA	AA	AA	AA	AA	AA	AA	AA	GA	AA	AA	GA	GA	AA	AA	AA	AA	AA	GA	GA	AA	AA	AA	AA	AA	GA	AA	AA	AA	AA	AA
A,B	1502	chr18_28134820_G_T	CHR18	28134820	GG	GG	GG	GG	GG	GG	GG	GT	GT	GG	GT	GT	GG	GG	GT	GG	GG	GG	GG	GG	GT	GG	GG	GT	GG	GG	GT	GG	GG	GT	GT	GT	GT	GT	GG	GT	GG	GG	GG	GG	GG	GT	GT	GG	GG
A,B	1503	chr18_28152476_C_T	CHR18	28152476	CC	CC	CC	CC	CC	CC	CC	TC	TC	CC	TC	TC	CC	CC	TC	CC	CC	CC	CC	CC	TC	CC	CC	TC	CC	CC	TC	CC	CC	TC	TC	TC	TC	TC	CC	TC	CC	CC	CC	CC	CC	TC	TC	CC	CC
A,B	1504	chr18_28157460_A_G	CHR18	28157460	AA	AA	AA	AA	AA	AA	AA	GA	GA	AA	GA	GA	AA	AA	GA	AA	AA	AA	AA	AA	GA	AA	AA	GA	AA	AA	GA	AA	AA	GA	GA	GA	GA	GA	AA	GA	AA	AA	AA	AA	AA	GA	GA	AA	AA
A,B	1505	chr18_28180079_A_C	CHR18	28180079	CC	CC	CC	CC	CC	CC	CC	CC	CC	CC	CC	CC	AC	CC	CC	CC	CC	CC	CC	CC	CC	AC	AC	CC	CC	AC	AC	CC	CC	CC	CC	CC	AC	AC	CC	CC	CC	CC	CC	AC	CC	CC	CC	CC	CC
C	1506	mu_o_G_T_chr18_28214504	CHR18	28214504	GG	GG	GG	GG	GG	GG	GG	GG	GG	GG	GG	GG	GG	GG	GG	GG	GG	GG	GG	GG	GG	GG	GG	GG	GG	GG	GG	GG	GG	GG	GG	GG	GG	GG	GG	GG	GG	GG	GG	GG	GG	GG	GG	GG	GG
A,B	1507	chr18_28293534_A_G	CHR18	28293534	GA	GA	GA	GA	GG	GA	AA	AA	GA	GA	AA	AA	AA	GA	AA	GA	GA	AA	GG	AA	AA	GG	GG	AA	GA	GA	GA	GA	GA	AA	GA	GA	GA	GA	GG	GA	GG	AA	AA	GA	AA	AA	GA	GG	AA
C	1509	be_G_A_chr18_28569326	CHR18	28569326	GG	GG	GG	GG	GG	GG	GG	GG	GG	GG	GG	GG	GG	GG	GG	GG	GG	GG	GG	GG	GG	GG	GG	GG	GG	GG	GG	GG	GG	GG	GG	GG	GG	GG	GG	GG	GG	GG	GG	GG	GG	GG	GG	GG	GG
C	1510	lb_C_T_chr18_28591509	CHR18	28591509	CC	CC	CC	CC	CC	CC	CC	CC	CC	CC	CC	CC	CC	CC	CC	CC	CC	CC	CC	CC	CC	CC	CC	CC	CC	CC	CC	CC	CC	CC	CC	CC	CC	CC	CC	CC	CC	CC	CC	CC	CC	CC	CC	CC	CC
A,B	1513	chr18_28705959_A_C	CHR18	28705959	AC	AC	AA	CC	CC	AC	AC	AA	AC	CC	AC	AC	AC	AC	AA	AA	AC	AA	CC	AC	AA	CC	CC	AA	AC	AC	AC	AC	AA	AA	AC	AC	CC	AC	AC	AC	CC	AC	AC	CC	AC	AC	AC	AC	AC
A,B	1514	chr18_28741290_A_C	CHR18	28741290	CC	AC	CC	AA	AC	CC	AC	CC	CC	AC	AC	AC	AC	AC	CC	CC	AC	CC	AC	CC	CC	AC	AC	CC	CC	CC	CC	AC	CC	CC	AC	AC	AC	CC	CC	AC	AA	CC	AC	AC	CC	CC	CC	AC	AC
A,B	1515	chr18_28764125_C_T	CHR18	28764125	TC	CC	CC	CC	CC	TC	TC	TC	TT	CC	TC	TC	CC	CC	TC	CC	CC	CC	TC	CC	TC	CC	CC	TC	CC	CC	TC	CC	CC	TC	TC	TC	CC	TC	CC	TC	TC	CC	CC	CC	CC	CC	TT	CC	CC
A,B	1517	chr18_28798739_C_T	CHR18	28798739	TC	TC	TC	TC	CC	TC	CC	CC	CC	CC	TC	TC	TC	TC	TC	TC	TC	TC	CC	TC	TC	TC	TC	TC	TC	TC	TC	TC	TC	TC	CC	TC	TC	TC	TC	CC	TC	TC	--	TC	TC	TC	CC	TC	TC
A,B	1518	chr18_28819534_A_G	CHR18	28819534	AA	GG	AA	AA	--	AA	AA	--	AA	--	AA	AA	AA	AA	AA	AA	AA	GA	AA	GA	GG	AA	AA	AA	AA	AA	AA	GG	GA	GG	--	AA	AA	AA	AA	--	AA	AA	AA	AA	GG	GA	AA	AA	GA
A,B	1519	chr18_28865102_G_T	CHR18	28865102	TT	GG	TT	GG	TT	TT	GG	GT	GT	GT	GT	GT	TT	GT	GT	TT	GT	GT	GT	GT	GG	TT	GG	GT	TT	GT	GG	GG	GT	GG	GG	GT	GT	GG	TT	GT	GT	GT	TT	GG	GT	GG	GT	GT	GG
A,B	1520	chr18_28869524_A_G	CHR18	28869524	AA	AA	AA	AA	AA	AA	GA	--	AA	AA	AA	AA	AA	AA	AA	AA	AA	AA	AA	AA	GA	--	AA	AA	AA	AA	AA	AA	AA	GA	GA	AA	AA	AA	AA	GA	AA	AA	AA	AA	--	GA	AA	AA	AA
A,B	1522	chr18_28903663_G_T	CHR18	28903663	GG	GG	GT	GG	GG	GG	GT	GG	GT	GG	GG	GG	GG	GG	GG	GT	GG	--	TT	GG	GG	GG	GG	GG	GG	GG	GG	GG	TT	GG	GG	GG	GG	GG	GT	GG	GG	GG	--	GG	--	--	GT	GT	GG
A,B,C	1524	chr18_28941247_G_T	CHR18	28941247	GT	GT	GT	TT	GT	GT	TT	GT	TT	TT	GT	TT	GG	GT	GT	GT	GT	GG	TT	GT	GT	GG	GT	GT	GT	GG	GT	GT	GT	GT	TT	TT	GT	GT	GT	TT	TT	GG	GG	GT	GT	GT	TT	TT	GT
A,B	1525	chr18_29002901_A_C	CHR18	29002901	AC	AC	AC	AA	AA	AC	AA	AA	AA	AA	AA	AA	AA	AC	AC	AC	AC	CC	AA	AC	AC	AA	AA	AC	AC	AC	AA	AC	AC	AC	AA	AA	AA	AA	AA	AA	AA	AC	AC	AA	AC	AC	AA	AA	AC
A,B	1526	chr18_29021394_A_G	CHR18	29021394	GG	GA	GG	GA	GG	GG	GA	GG	GA	GG	GG	GG	GG	GG	GG	GG	GG	GG	GA	GG	GG	GG	GG	GG	GG	GG	GG	GA	GG	GG	GA	GG	GG	GG	GG	GG	GG	GG	GG	GG	GA	GG	GA	GA	GG
A,B	1529	chr18_29067693_A_G	CHR18	29067693	GG	GG	GA	GG	GG	GG	GG	GG	GG	GG	GG	GA	GG	GG	GA	GA	GG	GA	GG	GG	GG	GG	GG	GG	GG	GA	GG	GG	GA	GG	GG	GA	GA	GG	GA	GG	GA	GG	AA	GG	GG	GG	GG	GA	GG
C	1531	ae_G_A_chr18_29078922	CHR18	29078922	GG	GG	GG	GG	GG	GG	GG	GG	GG	GG	GG	GG	GG	GG	GG	GG	GG	GG	GG	GG	GG	GG	GG	GG	GG	GG	GG	GG	GG	GG	GG	GG	GG	GG	GG	GG	GG	GG	GG	GG	GG	GG	GG	GG	GG
A,B	1532	chr18_29102170_G_T	CHR18	29102170	GG	GT	GG	GT	GG	GG	GT	GG	GT	GG	GG	GT	GG	GG	GG	GG	GG	GG	GT	GG	GG	GG	GG	GG	GG	GG	GG	GT	GG	GG	GT	GT	GT	GG	GG	GG	GT	GT	GG	GT	GG	GG	GT	GT	GG
A,B	1533	chr18_29128644_C_T	CHR18	29128644	CC	TC	CC	TC	CC	CC	CC	CC	CC	CC	CC	CC	CC	CC	CC	CC	CC	CC	CC	CC	CC	CC	CC	CC	CC	CC	CC	TC	CC	CC	TC	CC	CC	CC	CC	CC	CC	CC	CC	CC	TC	TC	CC	TC	CC
A,B	1534	chr18_29131907_A_G	CHR18	29131907	GA	GG	GG	GG	GG	GA	GG	GA	GG	GG	GA	GA	AA	GG	GG	GA	GG	GG	GG	GA	GG	GA	GG	GG	GG	GG	GG	GG	GA	GG	GG	GA	GA	GG	GA	GG	GA	GG	GG	GG	GG	GG	GG	GA	GG
A,B,C	1535	chr18_29172760_A_G	CHR18	29172760	GA	GG	GA	GG	GG	GA	GG	GG	GG	GA	GG	GG	GA	GG	GG	GA	GG	GG	GG	GG	GG	GA	GG	GG	GG	GG	GG	GG	GA	GG	GG	GG	GG	GG	GA	GG	GG	GG	GG	GG	GG	GG	GG	GA	GG
A,B	1536	chr18_29175197_A_G	CHR18	29175197	AA	AA	AA	GA	AA	AA	GA	AA	GA	AA	AA	AA	AA	AA	GA	AA	AA	GA	GA	GA	AA	--	GA	AA	AA	GG	GA	AA	AA	AA	AA	AA	GA	GA	--	AA	AA	AA	GA	GG	AA	AA	GA	AA	GA
A,B	1538	chr18_29202765_A_G	CHR18	29202765	GA	AA	GA	AA	AA	GA	AA	AA	AA	AA	AA	AA	AA	GA	AA	GA	GA	AA	AA	AA	AA	AA	AA	GA	GA	AA	AA	AA	AA	AA	AA	AA	AA	AA	AA	AA	AA	GA	AA	AA	AA	AA	AA	AA	AA
A,B	1539	chr18_29236929_A_G	CHR18	29236929	GA	GG	AA	GG	GA	GA	GG	GA	GG	AA	GA	GA	AA	GA	GG	AA	GA	GG	GG	GG	GG	GG	GG	GA	AA	GG	GG	GG	GG	GG	GG	GA	GA	GG	GG	GA	GG	GA	AA	GG	GG	GG	GG	GG	GG
A,B	1540	chr18_29262315_C_T	CHR18	29262315	CC	CC	CC	TC	CC	CC	TC	TC	TC	CC	TC	TC	CC	CC	TT	CC	CC	TC	CC	CC	TC	CC	CC	TC	CC	TC	TC	CC	CC	TC	TC	TC	CC	TC	CC	TC	CC	TC	TC	TC	CC	CC	TC	CC	TC
A,B	1541	chr18_29263037_A_G	CHR18	29263037	GA	GA	AA	GA	GA	GA	GA	AA	GA	AA	AA	AA	AA	AA	AA	AA	AA	AA	GA	GA	AA	GA	AA	AA	AA	AA	AA	GA	AA	AA	GA	AA	AA	AA	GA	AA	AA	AA	AA	AA	GA	GA	GA	GA	AA
A,B	1542	chr18_29308577_A_G	CHR18	29308577	GA	GA	GG	GA	GA	GA	GA	GG	GA	GA	GG	GG	GG	GA	GG	GG	GA	GG	AA	GG	GG	GA	GA	GG	GG	GG	GG	GA	GG	GG	GA	GG	GG	GG	GA	GG	GA	GG	GG	GG	GA	GA	GA	GA	GG
A,B	1543	chr18_random_184407_A_G	CHR18_rand	184407	GG	AA	GA	AA	AA	AA	GA	AA	AA	GA	GA	AA	AA	AA	GG	AA	AA	GA	AA	AA	AA	GA	AA	AA	AA	GA	AA	AA	AA	GA	AA	GA	AA	AA	GA	GA	AA	AA	GA	AA	AA	GA	AA	AA	AA
A,B	1546	lb_C_A_chr18_random_262381	CHR18_rand	262381	CC	AC	CC	AC	AA	AA	AC	AC	AC	AC	CC	AA	AC	AC	CC	AA	AC	AC	AC	AA	AA	CC	CC	AA	AC	CC	AA	AC	AC	AC	AC	AC	AA	AC	AC	CC	CC	AC	AC	CC	AC	AC	AC	AC	AA
A,B	1549	chr18_random_378007_C_T	CHR18_rand	378007	CC	TC	CC	CC	TC	TC	TC	TT	TC	TC	CC	TC	TC	CC	CC	TC	CC	TC	CC	TT	TT	CC	CC	TC	CC	CC	TT	TC	CC	TC	TC	TC	TC	TC	TC	CC	CC	CC	CC	CC	TC	TC	CC	CC	TC
A,B	1550	chr18_random_381279_C_T	CHR18_rand	381279	CC	CC	CC	TC	TC	TC	CC	CC	CC	CC	CC	TC	CC	TC	CC	TC	TC	CC	TC	CC	CC	CC	CC	TC	TC	CC	CC	CC	TC	CC	CC	CC	TC	CC	CC	CC	CC	TC	TC	CC	CC	CC	TC	TC	TC
A,B	1551	chr18_random_381770_A_C	CHR18_rand	381770	CC	AC	CC	CC	AC	AC	AC	AA	AC	AC	CC	AC	AC	CC	CC	AC	CC	AC	CC	AA	AA	CC	CC	AC	CC	CC	AA	AC	CC	AC	AC	AC	AC	AC	AC	CC	CC	CC	CC	CC	AC	AC	CC	CC	AC
A,B	1552	chr18_random_552843_C_T	CHR18_rand	552843	CC	CC	TC	--	CC	TC	CC	CC	TC	CC	TC	CC	CC	TC	CC	CC	TC	CC	TC	CC	CC	TC	TC	CC	TC	CC	TC	CC	TC	CC	CC	CC	TC	CC	CC	TC	TC	CC	CC	CC	TC	CC	TT	TC	CC
A,B	1553	chr18_random_573570_A_G	CHR18_rand	573570	GG	GG	GA	GA	GG	GA	GG	GG	GA	GG	GA	GG	GG	GA	GG	GG	GA	GG	GA	GG	GG	GA	GA	GG	GA	GG	GA	GG	GA	GG	GG	GG	GA	GG	GG	GA	GA	GG	GG	GG	GA	GG	GA	GA	GG
A,B	1554	chr18_random_575245_C_T	CHR18_rand	575245	TT	TC	TC	CC	CC	CC	TC	CC	TC	TC	TC	CC	TC	CC	TT	CC	CC	TC	CC	CC	CC	TC	TC	CC	CC	TT	CC	TC	CC	TC	TC	TC	CC	TC	TC	TC	TC	TC	TC	TT	CC	TC	CC	CC	CC
A,B	1555	chr18_random_578035_A_G	CHR18_rand	578035	AA	GA	GA	GG	GG	GG	GA	GG	GA	GA	GA	GG	GA	GG	AA	GG	GG	GA	GG	GG	GG	GA	GA	GG	GG	AA	GG	GA	GG	GA	GA	GA	GG	GA	GA	GA	GA	GA	GA	AA	GG	GA	GG	GG	GG
A,B	1556	chr18_random_580869_A_C	CHR18_rand	580869	CC	CC	AC	AC	CC	AC	CC	CC	AC	CC	AC	CC	CC	AC	CC	CC	AC	CC	AC	CC	CC	AC	AC	CC	AC	CC	AC	CC	AC	CC	CC	CC	AC	CC	CC	AC	AC	CC	CC	CC	AC	CC	AC	AC	CC
A,B	1557	chr18_random_671670_A_C	CHR18_rand	671670	CC	AC	CC	AC	AA	AC	AC	AA	CC	AC	CC	AA	AC	AC	CC	AA	AC	AC	AC	AA	AA	CC	CC	AA	--	CC	AC	AC	AC	AC	--	AC	AC	AC	AC	CC	CC	AC	AC	CC	--	--	AC	AC	AA
A,B	1562	chr18_random_817989_A_G	CHR18_rand	817989	GG	GA	GG	GA	AA	GA	GA	AA	GG	GA	GG	AA	GA	GA	GG	AA	GA	GA	GA	AA	AA	GG	GG	AA	GA	GG	GA	GA	GA	GA	GA	GA	GA	GA	GA	GG	GG	GA	GA	GG	GA	GA	GA	GA	AA
A,B	1563	chr18_random_829378_G_T	CHR18_rand	829378	GG	GG	GT	--	GG	GT	GG	GG	GT	GG	GT	GG	GG	GT	GG	GG	GT	GG	GT	GG	GG	GT	GT	GG	GG	GG	GT	GG	GT	GG	GG	GG	GT	GG	GG	GT	GT	GG	GG	GG	GT	GG	--	GT	GG
A,B	1564	chr18_random_1076793_A_G	CHR18_rand	1076793	AA	GA	GA	GG	GG	GG	GA	GG	GA	GA	GA	GG	GA	GG	AA	GG	GG	GA	GG	GG	GG	GA	GA	GG	GG	AA	GG	GA	GG	GA	GA	GA	GG	GA	GA	GA	GA	GA	GA	AA	GG	GA	GG	GG	GG
A,B	1565	chr18_random_1095937_A_G	CHR18_rand	1095937	GG	GG	GA	GA	GG	GA	GG	GG	GA	GG	GA	GG	GG	GA	GG	GG	GA	GG	GA	GG	GG	GA	GA	GG	GA	GG	GA	GG	GA	GG	GG	GG	GA	GG	GG	GA	GA	GG	GG	GG	GA	GG	GA	GA	GG
A,B	1566	chr18_random_1115397_A_G	CHR18_rand	1115397	GG	GG	GA	GA	GG	GA	GG	GG	GA	GG	GA	GG	GG	GA	GG	GG	GA	GG	GA	GG	GG	GA	GA	GG	GA	GG	GA	GG	GA	GG	GG	GG	GA	GG	GG	GA	GA	GG	GG	GG	GA	GG	GA	GA	GG
A,B	1567	chr18_random_1128395_G_T	CHR18_rand	1128395	TT	GT	GT	GG	GG	GG	GT	GG	GT	GT	GT	GG	GT	GG	TT	GG	GG	GT	GG	GG	GG	GT	GT	GG	GG	TT	GG	GT	GG	GT	GT	GT	GG	GT	GT	GT	GT	GT	GT	TT	GG	GT	GG	GG	GG
A,B	1568	chr18_random_1128987_A_G	CHR18_rand	1128987	GG	GA	GA	AA	AA	AA	GA	AA	GA	GA	GA	AA	GA	AA	GG	AA	AA	GA	AA	AA	AA	GA	GA	AA	AA	GG	AA	GA	AA	GA	GA	GA	AA	GA	GA	GA	GA	GA	GA	GG	AA	GA	AA	AA	AA
A,B	1569	chr18_random_1146283_G_T	CHR18_rand	1146283	TT	GT	GT	GG	GG	GG	GT	GG	GT	GT	GT	GG	GT	GG	TT	GG	GG	GT	GG	GG	GG	GT	GT	GG	GG	TT	GG	GT	GG	GT	GT	GT	GG	GT	GT	GT	GT	GT	GT	TT	GG	GT	GG	GG	GG
C	1573	be_G_A_chr18_random_1278486	CHR18_rand	1278486	GG	GG	GG	GG	GG	GG	GG	GG	GG	GG	GG	GG	GG	GG	GG	GG	GG	GG	GG	GG	GG	GG	GG	GG	GG	GG	GG	GG	GG	GG	GG	GG	GG	GG	GG	GG	GG	GG	GG	GG	GG	GG	GG	GG	GG
A,B	1574	chr18_random_1410823_C_T	CHR18_rand	1410823	CC	TC	TC	TC	TT	TT	TC	TC	TT	TC	TC	TT	TT	TT	CC	TT	TT	CC	TT	TC	TC	TC	TC	TT	TT	CC	TT	CC	TC	TC	TC	TC	TC	TC	TC	TC	TC	TC	TC	TC	TC	TC	TC	TC	TC
A,B	1575	chr18_random_1411076_C_T	CHR18_rand	1411076	TC	CC	CC	CC	CC	CC	CC	CC	CC	CC	CC	CC	CC	CC	CC	CC	CC	TC	CC	TC	TC	CC	CC	CC	CC	CC	CC	TC	CC	CC	CC	CC	CC	CC	TC	CC	CC	CC	CC	CC	TC	CC	CC	CC	TC
A,B	1576	chr18_random_1431529_C_T	CHR18_rand	1431529	TT	TT	TC	TC	TT	TC	TT	TT	TC	TT	TC	TT	TT	TC	TT	TT	TC	TT	TC	TT	TT	TC	TC	TT	TC	TT	TC	TT	TC	TT	TT	TT	TC	TT	TT	TC	TC	TT	TT	TT	TC	TT	TC	TC	TT
A,B	1577	chr18_random_1432627_A_G	CHR18_rand	1432627	GA	AA	GA	AA	AA	AA	GA	AA	AA	GA	GA	AA	AA	AA	GG	AA	AA	GA	AA	AA	AA	GA	AA	AA	AA	GA	AA	AA	AA	GA	AA	GA	AA	AA	AA	GA	AA	AA	GA	AA	AA	GA	AA	AA	AA
A,B	1578	chr18_random_1433730_A_G	CHR18_rand	1433730	GA	GA	AA	GA	AA	AA	AA	GA	AA	AA	AA	AA	AA	AA	AA	AA	AA	AA	AA	AA	AA	AA	GA	AA	AA	GA	AA	GA	GA	AA	GA	AA	GA	GA	GA	AA	GA	AA	AA	GA	AA	AA	GA	GA	AA
A,B	1579	chr18_random_1457978_A_G	CHR18_rand	1457978	GA	GA	GA	AA	GA	GA	GA	GA	AA	GA	GA	GA	GA	GA	GA	GA	GA	GA	GA	GA	GA	GA	GA	GA	GA	GA	GA	GA	GA	GA	GA	GA	AA	GA	GA	GA	GA	GA	GA	GA	GA	GA	GA	AA	GA
A,B	1580	chr18_random_1563806_G_T	CHR18_rand	1563806	TT	GG	GT	GG	GG	GG	GT	GG	GG	GT	GT	GG	GG	GG	TT	GG	GG	TT	GG	GT	GT	GT	GG	GG	GG	GT	GG	GT	GG	GT	GG	GT	GG	GG	GT	GT	GG	GG	GT	GG	GT	GT	GG	GG	GT
A,B	1582	lb_G_A_chr18_random_1680017	CHR18_rand	1680017	AA	GG	GA	GG	GG	GG	GA	GG	GG	GA	GA	GG	GG	GG	AA	GG	GG	GA	GG	GG	GG	GA	GG	GG	GG	GA	GG	GG	GG	GA	GG	GA	GG	GG	GA	GA	GG	GG	GA	GG	GG	GA	GG	GG	GG
A,B	1585	chr18_random_2019541_A_G	CHR18_rand	2019541	GA	AA	GA	GA	AA	GA	AA	AA	GA	AA	GA	AA	AA	GA	AA	AA	GA	AA	GA	AA	AA	GA	GA	AA	GA	AA	GA	AA	GA	AA	AA	AA	GA	AA	GA	GA	GA	AA	AA	AA	GA	AA	GA	GA	AA
A,B	1586	chr18_random_2019942_A_G	CHR18_rand	2019942	GG	GA	GG	GA	AA	GA	GA	AA	GA	GA	GG	AA	AA	GA	GG	AA	GA	GA	GA	AA	AA	GG	GA	AA	GA	GA	GA	AA	GA	GA	AA	--	GA	AA	GA	GG	GA	GA	GA	AA	GA	GG	GA	GA	AA
A,B	1587	chr18_random_2032245_C_T	CHR18_rand	2032245	TT	TC	TT	TC	CC	TC	TC	CC	TC	TC	TT	CC	CC	TC	TT	CC	TC	TT	TC	TC	TC	TT	TC	CC	TC	TC	TC	TC	TC	TC	CC	TC	TC	CC	TC	TT	TC	TC	TC	CC	TT	TT	TC	TC	TC
A,B	1588	chr18_random_2034113_A_G	CHR18_rand	2034113	GA	GA	GA	AA	GA	AA	GG	GA	AA	GG	GA	GA	GA	AA	GG	GA	AA	GA	AA	GA	GA	GA	AA	GA	AA	GA	GA	AA	AA	GG	GA	GG	AA	GA	GA	GA	AA	AA	GA	AA	AA	GG	AA	AA	AA
A,B	1589	chr18_random_2052903_G_T	CHR18_rand	2052903	TT	GT	TT	GT	GT	GT	TT	GT	GT	TT	TT	GT	GT	GT	TT	GT	GT	TT	GT	TT	TT	TT	GT	GT	GT	GT	TT	GT	GT	TT	GT	TT	GT	GT	TT	TT	GT	GT	GT	GG	TT	TT	GT	GT	GT
A,B	1590	chr18_random_2055643_A_G	CHR18_rand	2055643	GG	AA	GG	GA	GA	GA	GG	GA	GA	GG	GG	GA	GA	GA	GG	GA	GA	GA	GA	GA	GA	GG	GA	GA	GA	GA	GG	AA	GA	GG	GA	GG	GA	GA	GG	GG	GA	GA	GA	AA	GA	GA	GA	GA	AA
A,B	1591	chr18_random_2195544_A_G	CHR18_rand	2195544	GA	AA	GG	GA	AA	GA	GA	AA	GG	GA	GG	AA	GA	GA	GG	AA	GA	GG	GA	GA	GA	GG	GA	AA	GA	GA	GA	GA	GA	AA	AA	GA	GA	AA	GA	GG	GG	GA	GA	GA	GG	AA	GA	GA	GA
A,B	1592	chr18_random_2198990_A_G	CHR18_rand	2198990	AA	AA	AA	AA	AA	AA	AA	AA	GA	AA	AA	AA	GA	AA	AA	AA	AA	GA	AA	GA	GA	AA	AA	AA	AA	AA	AA	GA	AA	AA	AA	AA	AA	AA	AA	AA	GA	GA	AA	GA	GA	AA	AA	AA	GA
A,B	1594	chr18_random_2206916_A_G	CHR18_rand	2206916	GA	AA	GG	GA	AA	GA	GA	AA	GG	GA	GG	AA	GA	GA	GG	AA	GA	GG	GA	GA	GA	GG	GA	AA	GA	GA	GA	GA	GA	AA	AA	GA	GA	AA	GA	GG	GG	GA	GA	GA	GG	AA	GA	GA	GA
A,B	1595	chr18_random_2209971_C_T	CHR18_rand	2209971	TC	CC	TT	TC	CC	TC	TC	CC	TT	TC	TT	CC	TC	TC	TT	CC	TC	TT	TC	TC	TC	TT	TC	CC	TC	TC	TC	TC	TC	CC	CC	TC	TC	CC	TC	TT	TT	TC	TC	TC	TT	CC	TC	TC	TC
A,B	1596	chr18_random_2223612_G_T	CHR18_rand	2223612	GT	GG	TT	GT	GG	GT	GT	GG	TT	GT	TT	GG	GT	GT	TT	GG	GT	TT	GT	GT	GT	TT	GT	GG	GT	GT	GT	GT	GT	GG	GG	GT	GT	GG	GT	TT	TT	GT	GT	GT	TT	GG	GT	GT	GT
A,B	1597	chr18_random_2224577_C_T	CHR18_rand	2224577	TT	TC	TT	TT	TT	TC	TT	TC	TT	TT	TT	TC	TT	TC	TT	TC	TC	TT	TC	TT	TT	TT	TC	TT	TC	TC	TT	TC	TT	TT	TC	TT	TT	TC	TT	TT	TT	TC	TT	TC	TT	TT	TT	TT	TC
A,B	1598	chr18_random_2225459_A_G	CHR18_rand	2225459	GA	GG	AA	GA	GG	GA	GA	GG	AA	GA	AA	GG	GA	GA	AA	GG	GA	AA	GA	GG	GG	AA	GA	GG	GA	GA	GA	GG	GA	GG	GG	GA	GA	GG	GA	AA	AA	GA	GA	GA	AA	GG	GA	GA	GG
A,B	1600	chr18_random_2256807_A_G	CHR18_rand	2256807	GA	GA	AA	AA	AA	GA	AA	GA	AA	AA	AA	GA	AA	GA	AA	GA	GA	AA	GA	AA	AA	AA	GA	AA	GA	GA	AA	GA	AA	AA	GA	AA	AA	GA	GA	AA	AA	GA	AA	GA	AA	AA	AA	AA	GA
A,B	1601	chr18_random_2287507_C_T	CHR18_rand	2287507	CC	CC	TC	CC	CC	CC	TC	CC	CC	TC	TC	CC	CC	CC	TT	CC	CC	TC	CC	CC	CC	TC	CC	CC	CC	TC	CC	CC	CC	CC	CC	TC	CC	CC	CC	TC	CC	CC	TC	CC	CC	CC	CC	CC	CC
A,B	1602	chr18_random_2294457_A_G	CHR18_rand	2294457	GG	GA	GG	GG	GG	GG	GG	GG	GG	GG	GG	GA	GG	GG	GG	GG	GG	GG	GG	GG	GG	GG	GA	GG	GG	GA	GG	GA	GG	GG	GA	GG	GG	GA	GG	GG	GG	GG	GG	GA	GG	GG	GG	GG	GG
A,B	1605	chr18_random_2321518_A_G	CHR18_rand	2321518	GG	GG	GA	GG	GG	GG	GA	GA	GA	GG	GG	GA	GA	GG	GG	GG	GG	GG	GG	GA	GG	GG	GA	GA	GA	GG	GA	GG	GA	GA	GG	GA	GG	GG	GA	GA	GA	GA	GA	GA	GG	GA	GA	GG	GA
A,B	1607	chr18_random_2327332_C_T	CHR18_rand	2327332	TT	TC	TT	TC	CC	TC	TC	CC	TT	TC	TT	CC	TC	TC	TT	CC	TC	TT	TC	TC	TC	TT	TC	CC	TC	TC	TC	TC	TC	TC	CC	TC	TC	CC	TC	TT	TC	TC	TC	TC	TT	TT	TC	TC	TC
A,B	1609	chr18_random_2342262_C_T	CHR18_rand	2342262	TC	TC	TT	TT	TT	TT	TT	TT	TT	TT	TT	TT	TT	TT	TT	TT	TT	TC	TT	TC	TC	TT	TT	TT	TT	TT	TT	TC	TT	TT	TT	TT	TT	TT	TC	TT	TT	TT	TT	TT	TC	TC	TT	TT	TC
A,B	1610	chr18_random_2342403_A_C	CHR18_rand	2342403	AC	AC	AA	AC	AC	AC	AA	AC	AA	AA	AA	AA	AA	AC	AA	AC	AC	AA	AC	AA	AA	AA	AA	AC	AC	AA	AA	AA	AC	AA	AA	AA	AC	AA	AC	AA	AC	AC	AC	AA	AA	AC	AC	AC	CC
A,B	1611	chr18_random_2367967_A_G	CHR18_rand	2367967	GA	GA	AA	AA	AA	AA	AA	AA	GA	AA	AA	AA	GA	AA	AA	AA	AA	GA	AA	GA	GA	AA	AA	AA	AA	AA	AA	GA	AA	AA	AA	AA	AA	AA	GA	AA	AA	AA	AA	GA	GA	GA	AA	AA	GA
A,B	1612	chr18_random_2373863_G_T	CHR18_rand	2373863	GG	GG	GG	GT	GT	GT	GG	GT	GG	GG	GG	GG	GG	GT	GG	GT	GT	GG	GT	GG	GG	GG	GG	GT	GT	GG	GG	GG	GT	GG	GG	GG	GT	GG	GG	GG	GT	GT	GT	GG	GG	GG	GT	GT	GT
A,B	1613	chr18_random_2374877_A_G	CHR18_rand	2374877	GA	GA	GG	GG	GG	GG	GG	GG	GA	GG	GG	GG	GA	GG	GG	GG	GG	GA	GG	GA	GA	GG	GG	GG	GG	GG	GG	GA	GG	GG	GG	GG	GG	GG	GA	GG	GG	GG	GG	GA	GA	GA	GG	GG	GA
A,B	1614	chr18_random_2376742_G_T	CHR18_rand	2376742	TT	TT	GG	GT	TT	GT	GT	TT	GT	GT	GG	TT	TT	GT	GG	TT	GT	GT	GT	TT	TT	GG	GT	TT	GT	GT	GT	TT	GT	TT	TT	GT	GT	TT	TT	GG	GT	TT	GT	TT	GT	TT	GT	GT	TT
A,B	1615	chr18_random_2412870_C_T	CHR18_rand	2412870	TC	TC	TT	TC	CC	TC	TC	CC	TC	TC	TT	CC	CC	TC	TT	CC	TC	TT	TC	TC	TC	TT	TC	CC	TC	TC	TC	TC	TC	CC	CC	TC	TC	CC	TC	TT	TC	CC	TC	CC	TT	TC	TC	TC	TC
A,B	1616	chr18_random_2413513_A_G	CHR18_rand	2413513	GA	AA	AA	GA	GA	GA	AA	GA	AA	AA	AA	AA	AA	GA	AA	GA	GA	AA	GA	AA	AA	AA	AA	GA	GA	AA	AA	AA	GA	GA	AA	AA	GA	AA	AA	AA	GA	GA	GA	AA	AA	GA	GA	GA	GA
A,B	1618	chr18_random_2425903_A_G	CHR18_rand	2425903	GG	GG	GA	GA	GG	GA	GG	GG	GA	GG	GA	GG	GG	GA	GG	GG	GA	GG	GA	GG	GG	GA	GA	GG	GA	GG	GA	GG	GA	GG	GG	GG	GA	GG	GG	GA	GA	GG	GG	GG	GA	GG	GA	GA	GG
A,B	1619	chr18_random_2440614_C_T	CHR18_rand	2440614	CC	TC	CC	TC	TC	TC	CC	TC	CC	CC	CC	CC	CC	TC	CC	TC	TC	CC	TC	CC	CC	CC	CC	TC	TC	CC	CC	CC	TC	CC	CC	CC	TC	CC	CC	CC	TC	TC	TC	CC	CC	TC	TC	TC	TC
A,B	1620	chr18_random_2444675_A_C	CHR18_rand	2444675	AC	AA	CC	AC	AA	AC	AC	AA	AC	AC	CC	AA	AA	AC	CC	AA	AC	CC	AC	AC	AC	CC	AC	AA	AC	AC	AC	AC	AC	AA	AA	AC	AC	AA	AC	CC	AC	AA	AC	AA	CC	AA	AC	AC	AC
A,B	1621	chr18_random_2465923_G_T	CHR18_rand	2465923	GT	TT	GT	GG	GT	GG	TT	GT	GT	TT	GT	TT	TT	GG	TT	GT	GG	GT	GG	GT	GT	GT	GT	GT	GG	TT	GT	GT	GG	GT	TT	TT	GG	TT	TT	GT	GG	GG	GT	TT	GG	GT	GG	GG	GG
A,B	1622	chr18_random_2474391_C_T	CHR18_rand	2474391	CC	CC	TC	CC	CC	CC	TC	CC	CC	TC	TC	CC	CC	CC	TT	CC	CC	TC	CC	CC	CC	TC	CC	CC	CC	TC	CC	CC	CC	CC	CC	TC	CC	CC	CC	TC	CC	CC	TC	CC	CC	CC	CC	CC	CC
A,B	1623	chr18_random_2484899_A_G	CHR18_rand	2484899	GG	GA	GG	GA	AA	GA	GA	AA	GG	GA	GG	AA	GA	GA	GG	AA	GA	GG	GA	GA	GA	GG	GA	AA	GA	GA	GA	GA	GA	GA	AA	GA	GA	AA	GA	GG	GA	GA	GA	GA	GG	GG	GA	GA	GA
A,B	1624	chr18_random_2518971_C_T	CHR18_rand	2518971	--	TC	CC	CC	TT	TC	TC	TT	CC	CC	CC	TT	TT	TC	CC	TT	TC	CC	TC	TC	TC	CC	TC	TT	TC	TC	TC	TC	TC	TC	TT	TC	TC	TT	TT	CC	TC	TC	CC	TT	CC	CC	CC	TC	CC
A,B	1625	chr18_random_2525954_G_T	CHR18_rand	2525954	GG	GT	TT	GT	GG	GT	GT	GG	GT	GT	TT	GG	GG	GT	TT	GG	GT	TT	GT	GT	GT	TT	GT	GG	GT	GT	GT	GT	GT	GG	GG	GT	GT	GG	GG	--	GT	GG	GT	GG	TT	GT	GT	GT	GT
A,B	1626	chr18_random_2543162_A_G	CHR18_rand	2543162	AA	GA	AA	GA	GG	GA	GA	GG	AA	GA	AA	GG	GA	GA	AA	GG	GA	AA	GA	GA	GA	AA	GA	GG	GA	GA	GA	GA	GA	GA	GG	GA	GA	GG	GA	AA	GA	GA	GA	GA	AA	AA	GA	GA	GA
A,B	1627	chr18_random_2544691_C_T	CHR18_rand	2544691	TC	TC	TT	TC	CC	TC	TC	CC	TC	TC	TT	CC	CC	TC	TT	CC	TC	TT	TC	TC	TC	TT	TC	CC	TC	TC	TC	TC	TC	CC	CC	TC	TC	CC	TC	TT	TC	CC	TC	CC	TT	TC	TC	TC	TC
A,B	1628	chr18_random_2555030_A_C	CHR18_rand	2555030	AC	AC	CC	AC	AA	AC	AC	AA	AC	AC	CC	AA	AA	AC	CC	AA	AC	CC	AC	AC	AC	CC	AC	AA	AC	AC	AC	AC	AC	AA	AA	AC	AC	AA	AC	CC	AC	AA	AC	AA	CC	AC	AC	AC	AC
A,B	1629	chr18_random_2555449_G_T	CHR18_rand	2555449	GG	GG	GT	GT	GG	GT	GG	GG	GT	GG	GT	GG	GG	GT	GG	GG	GT	GG	GT	GG	GG	GT	GT	GG	GT	GG	GT	GG	GT	GG	GG	GG	GT	GG	GG	GT	GT	GG	GG	GG	GT	GG	GT	GT	GG
A,B	1630	chr18_random_2677945_C_T	CHR18_rand	2677945	TT	TT	CC	TC	TT	TT	TC	TT	TC	TC	CC	TT	TT	TC	TC	TT	TC	TT	TC	TT	TT	TC	TC	TT	TC	TC	TC	TT	TC	TT	TT	TC	TC	TT	TT	TC	TC	TT	TT	TT	TC	TT	TC	TC	TT
A,B	1631	chr18_random_2708121_A_G	CHR18_rand	2708121	GG	GG	GA	AA	GA	GA	GG	GA	AA	GG	GA	GA	GG	AA	GG	GA	AA	GA	AA	GA	GA	GA	GA	GA	AA	GG	GG	GA	AA	GG	GG	GG	AA	GG	GA	GA	AA	GA	GA	GG	GA	GG	AA	AA	AA
A,B	1632	chr18_random_2718770_C_T	CHR18_rand	2718770	TC	TC	TT	TT	TT	TC	TT	TC	TC	TT	TT	TC	TT	TC	--	TC	TC	CC	TC	TC	TC	TT	TT	TT	TC	TT	TT	TC	TT	TC	TT	TT	TT	TT	TC	TT	TC	CC	CC	TT	CC	TC	TT	TT	CC
A,B	1633	chr18_random_2721473_C_T	CHR18_rand	2721473	TC	TT	TC	TC	TT	TT	TT	TT	TC	TT	TC	TT	TT	TC	TT	TT	TC	TC	TC	TC	TC	TC	TC	TT	TC	TT	TT	TC	TC	TC	TT	TT	TC	TT	TT	TC	TC	TT	TT	TT	TC	TC	TC	TC	TC
A,B	1634	chr18_random_2721532_C_T	CHR18_rand	2721532	TT	CC	TT	TC	CC	TC	TC	TC	TT	TC	TT	TC	TC	TT	TT	TC	TT	TT	TT	TC	TC	TT	TC	CC	TT	TC	TC	TC	TC	TC	CC	TC	TC	CC	TC	TT	TT	TT	TT	TC	TT	TC	TC	TC	TT
A,B	1635	chr18_random_2730798_C_T	CHR18_rand	2730798	TC	TC	TT	TC	CC	TC	TC	TC	TT	TC	TT	TC	CC	TT	TT	TC	TT	TT	TT	TC	TC	TT	TC	CC	TT	TC	TC	TC	TT	CC	CC	TC	TC	CC	TC	TT	TT	TT	TT	CC	TT	TC	TT	TC	TT
A,B	1636	chr18_random_2735003_C_T	CHR18_rand	2735003	TT	TT	TT	TT	TT	TC	TT	TC	TC	TT	TT	TC	TT	TC	TT	TC	TC	TT	TC	TT	TT	TT	TT	TT	TC	TT	TT	TT	TT	TT	TT	TT	TT	TT	TC	TT	TC	CC	TC	TT	TT	TT	TT	TT	TC
A,B	1638	chr18_random_2762070_A_G	CHR18_rand	2762070	AA	AA	AA	AA	AA	GA	AA	GA	GA	AA	AA	GA	AA	GA	AA	GA	GA	AA	GA	AA	AA	AA	AA	AA	GA	AA	AA	AA	AA	AA	AA	AA	AA	AA	GA	AA	GA	GG	GA	AA	AA	AA	AA	AA	GA
A,B	1639	chr18_random_2762741_A_G	CHR18_rand	2762741	AA	AA	AA	AA	AA	GA	AA	GA	GA	AA	AA	GA	AA	GA	AA	GA	GA	AA	GA	AA	AA	AA	AA	AA	GA	AA	AA	AA	AA	AA	AA	AA	AA	AA	GA	AA	GA	GG	GA	AA	AA	AA	AA	AA	GA
A,B	1640	chr18_random_2767643_A_G	CHR18_rand	2767643	AA	GA	AA	AA	GA	GG	GA	GG	GA	GA	AA	GG	GA	GA	AA	GG	GA	AA	GA	GA	GA	AA	AA	GA	GA	AA	GA	AA	AA	GA	GA	GA	AA	GA	GG	AA	GA	GG	GA	AA	AA	GA	AA	AA	GA
A,B	1641	chr18_random_2784848_C_T	CHR18_rand	2784848	TT	TT	TT	TT	TC	TC	TC	TC	TT	TC	TT	TC	TC	TT	TT	TC	TT	TT	TT	TC	TC	TT	TT	TC	TT	TT	TC	TT	TT	TC	TC	TC	TT	TC	TC	TT	TT	TT	TT	TT	TT	TT	TT	TT	TT
A,B	1642	chr18_random_2794155_A_G	CHR18_rand	2794155	AA	AA	GA	AA	AA	AA	GA	AA	AA	GA	GA	AA	AA	AA	GA	AA	AA	GA	AA	GA	GA	AA	AA	AA	AA	GA	GA	GA	AA	AA	AA	GA	AA	AA	AA	AA	AA	AA	AA	AA	GG	AA	AA	AA	GA
A,B	1643	chr18_random_2802930_C_T	CHR18_rand	2802930	TT	TC	TT	TT	TT	TC	TT	TC	TC	TT	TT	TC	TT	TC	TT	TC	TC	TT	TC	TT	TT	TT	TC	TT	TC	TC	TT	TC	TT	TT	TC	TT	TT	TC	TC	TT	TC	CC	TC	TC	TT	TT	TT	TT	TC
A,B	1645	chr18_random_2822802_C_T	CHR18_rand	2822802	CC	CC	TT	TC	CC	CC	TC	CC	TC	TC	TT	CC	CC	TC	TC	CC	TC	CC	TC	CC	CC	TC	TC	CC	TC	TC	TC	CC	TC	CC	CC	TC	TC	CC	CC	TC	TC	TC	CC	CC	TC	CC	TC	TC	CC
A,B	1647	chr18_random_2824647_A_G	CHR18_rand	2824647	AA	AA	AA	GA	GA	AA	AA	AA	AA	AA	AA	AA	GA	AA	AA	AA	AA	AA	AA	AA	AA	AA	AA	GA	AA	AA	AA	AA	GA	AA	AA	AA	GA	AA	AA	AA	AA	AA	AA	GA	AA	AA	GA	GA	AA
A,B,C	1648	lb_T_C_chr18_random_2837160	CHR18_rand	2837160	TT	TT	TC	TC	TC	CC	TC	CC	CC	TC	TC	CC	TC	CC	TT	CC	CC	TT	CC	TC	TC	TC	TC	TC	CC	TT	TC	TT	TC	TC	TC	TC	TC	TC	CC	TC	CC	TC	TC	TT	TT	TT	TC	TC	TC
A,B	1649	chr18_random_2838655_C_T	CHR18_rand	2838655	TC	TT	TC	TT	TT	TT	TC	TT	TT	TC	TC	TT	TT	TT	CC	TT	TT	TC	TT	TT	TT	TC	TT	TT	TT	TC	TC	TT	TT	TT	TT	TC	TT	TT	TT	TC	TT	TT	TC	TT	TC	TT	TT	TT	TT
A,B	1650	chr18_random_2840406_C_T	CHR18_rand	2840406	TT	TT	CC	TC	TC	CC	TC	CC	CC	TC	CC	CC	TC	CC	TC	CC	CC	TT	CC	TC	TC	TC	TC	TC	CC	TT	CC	TT	TC	TC	TC	CC	TC	TC	CC	TC	CC	TC	TC	TT	TC	TT	TC	TC	TC
A,B	1651	chr18_random_2841520_C_T	CHR18_rand	2841520	TC	TC	TT	TC	TC	TT	TC	TT	TT	TC	TT	TT	TC	TT	TC	TT	TT	TC	TT	TT	TT	TC	TC	TC	TT	CC	TT	TC	TC	TT	TC	TT	TC	TC	TT	TC	TT	TC	TC	CC	TT	TT	TC	TC	TT
A,B	1652	chr18_random_3047614_A_G	CHR18_rand	3047614	GG	GG	GG	GG	GG	GG	GG	GG	GG	GG	GG	GG	GG	GG	GA	GG	GG	GA	GG	GG	GG	GG	GG	GG	GG	GA	GG	GG	GG	GG	GG	GG	GG	GG	GG	GG	GG	GG	GA	GG	GG	GG	GG	GG	GG
A,B	1653	chr18_random_3048657_A_G	CHR18_rand	3048657	AA	AA	AA	AA	AA	GA	GG	AA	AA	GA	AA	GA	AA	GA	GA	AA	GA	GA	AA	GA	GA	AA	GA	GA	GA	AA	GA	GA	GA	AA	AA	GA	AA	AA	GA	AA	AA	GA	GA	AA	GA	AA	AA	AA	GA
A,B	1654	chr18_random_3071342_A_G	CHR18_rand	3071342	AA	AA	GG	GA	GA	GA	AA	GA	GA	GA	GA	AA	AA	GA	--	AA	GA	GA	GG	GA	GA	GA	GA	GA	GA	GA	AA	AA	GA	GA	GA	GA	GA	AA	AA	AA	GG	GA	--	AA	AA	AA	GG	GA	AA
A,B	1655	chr18_random_3081373_A_G	CHR18_rand	3081373	GA	GG	AA	GA	GA	GA	GG	GG	GA	GA	GA	GG	GG	GA	GA	GA	GA	GA	AA	GA	GA	GA	GA	GA	GA	GA	GG	GG	GA	AA	GA	GA	GA	GG	GG	GG	AA	GA	GA	GG	GG	GA	AA	GA	GG
A,B	1656	chr18_random_3085413_A_G	CHR18_rand	3085413	GA	AA	GG	GA	GA	GG	GG	GA	GA	AA	GG	GA	AA	GG	GG	GA	GG	GA	GG	AA	AA	GA	GG	AA	GG	GA	GG	AA	GA	GG	GA	GG	GA	AA	GA	GA	GG	GG	GG	AA	AA	GA	GG	GA	AA
A,B	1657	chr18_random_3085954_A_G	CHR18_rand	3085954	GG	GA	GG	GA	GG	GG	GG	GG	GG	AA	GA	GA	GG	GG	AA	GG	GG	GA	GA	GA	GA	GG	GA	GA	GA	GA	AA	GG	GG	GG	GG	GA	GG	GG	GG	GA	GA	GA	GA	GG	GG	GA	AA	GG	GG
A,B	1658	chr18_random_3106092_G_T	CHR18_rand	3106092	TT	GT	TT	TT	TT	TT	TT	TT	TT	TT	GT	TT	TT	TT	TT	TT	TT	TT	GT	TT	TT	TT	TT	TT	TT	TT	GT	TT	TT	TT	TT	TT	TT	TT	TT	GT	GT	GT	TT	TT	TT	GT	GT	TT	TT
A,B	1659	chr18_random_3107646_A_G	CHR18_rand	3107646	AA	GA	GG	AA	GA	GG	--	AA	GA	GG	GG	GA	AA	GG	GG	AA	GG	AA	GG	AA	AA	GA	GG	AA	--	AA	GG	AA	GA	GG	GA	GG	GA	AA	AA	GA	GG	--	--	AA	AA	GG	GG	GA	AA
A,B	1660	chr18_random_3107872_A_G	CHR18_rand	3107872	GG	AA	GG	--	GG	GG	GG	GG	GG	GG	GA	GG	GG	GG	--	GG	GG	GG	GA	GG	GG	GG	GG	GG	GG	--	GA	GG	GG	GG	GG	--	GG	GG	GG	GA	GA	GA	GG	GG	GG	AA	GA	GG	GG
A,B	1662	cn_C_T_chr18_random_3332314	CHR18_rand	3332314	TC	TC	TC	--	TC	TC	TC	TC	TC	TC	TC	TC	TC	TC	TC	TC	TC	TC	TC	TC	TC	TC	TC	TC	TC	TC	TC	TC	TC	TC	TC	TC	TC	TC	TC	TC	TC	TC	TC	TC	TC	TC	--	TC	TC
A,B	1664	lb_T_C_chr18_random_3349605	CHR18_rand	3349605	TC	TC	TT	TC	TC	TC	TC	TC	TC	TC	TC	TC	TC	TC	TC	TC	TC	TC	TC	TC	TC	TC	TT	TC	TC	TC	TC	TC	TT	TT	TC	TT	TC	TC	TC	TC	TC	TC	TC	TC	TC	TC	TC	TC	TC
A,B	1666	chr18_random_3382052_C_T	CHR18_rand	3382052	TC	CC	CC	CC	CC	TC	CC	CC	CC	CC	CC	TC	CC	TC	CC	TC	TC	CC	CC	TC	CC	CC	CC	CC	TC	TC	CC	CC	CC	CC	CC	CC	TC	TC	CC	CC	CC	TC	CC	TC	CC	CC	CC	CC	CC
A,B	1667	chr18_random_3382450_C_T	CHR18_rand	3382450	TT	TT	TT	TT	TT	TT	TC	TC	TT	TT	TT	TT	TC	TT	TT	TT	TT	TT	TT	TT	TT	TT	TC	TT	TT	TT	TC	TT	TT	TT	TT	TT	TT	TT	TT	TT	TT	TT	TT	TT	TT	TT	TT	TT	TT
A,B	1670	chr18_random_3397299_C_T	CHR18_rand	3397299	TT	CC	TT	CC	TT	TT	TT	TC	TT	TC	TT	TT	TC	TT	TT	TT	TT	TC	TT	TC	TC	TT	TT	TC	TC	TT	TT	CC	TC	TC	TC	TT	TT	TT	TT	TT	TC	TT	TT	TT	TC	TC	TT	TC	CC
A,B	1671	chr18_random_3406716_C_T	CHR18_rand	3406716	TC	TC	TC	TT	TC	TC	TT	TC	TT	CC	TC	TC	TC	TC	TT	TC	TC	TC	TT	CC	TC	TT	TT	TC	CC	TC	TT	TC	TC	TC	TT	TC	TC	TC	TT	TC	TT	TC	TC	TC	TC	TC	TT	TT	TC
A,B	1672	chr18_random_3409794_C_T	CHR18_rand	3409794	CC	TC	TT	TT	TT	CC	TC	TC	--	TC	TT	TT	--	CC	TT	CC	CC	TC	CC	TC	CC	TT	CC	CC	CC	TT	CC	TC	CC	CC	TT	TT	TT	TT	CC	TT	TT	TC	TT	TT	CC	CC	--	TT	CC
A,B	1673	chr18_random_3422054_G_T	CHR18_rand	3422054	TT	TT	GT	TT	TT	TT	TT	GT	TT	TT	GT	TT	GT	TT	GT	TT	TT	GT	TT	TT	TT	TT	TT	TT	TT	GT	TT	TT	TT	TT	TT	TT	TT	TT	TT	TT	GT	TT	--	TT	TT	TT	TT	TT	TT
A,B	1674	chr18_random_3429938_A_G	CHR18_rand	3429938	AA	AA	GA	AA	AA	AA	AA	GA	AA	AA	GA	AA	GA	AA	GA	AA	AA	GA	AA	AA	AA	AA	AA	AA	AA	GA	AA	AA	AA	AA	AA	AA	AA	AA	AA	AA	GA	AA	GG	AA	AA	AA	AA	AA	AA
A,B	1675	chr18_random_3430364_C_T	CHR18_rand	3430364	CC	CC	CC	TC	TC	CC	CC	CC	TC	CC	CC	TC	CC	TC	CC	CC	TC	CC	TC	CC	CC	TC	TC	CC	CC	CC	CC	CC	CC	CC	CC	CC	CC	CC	CC	CC	TC	TC	CC	CC	CC	CC	CC	CC	TC
A,B	1677	chr18_random_3535384_A_G	CHR18_rand	3535384	GA	GA	GG	GG	AA	GA	GA	GG	AA	GA	GG	GG	GG	GA	GG	GG	GA	GA	GA	GA	GA	GA	GA	GA	GG	GG	GG	GA	GA	GA	GG	GA	GA	GG	GG	GA	GA	GA	GG	GG	GA	GA	GG	GG	GA
A,B	1678	chr18_random_3550040_C_T	CHR18_rand	3550040	CC	CC	TC	CC	CC	CC	TT	CC	CC	CC	TC	TC	CC	CC	TC	CC	CC	TC	CC	TC	CC	CC	TC	CC	CC	TT	TC	CC	CC	CC	CC	CC	TC	TC	CC	CC	CC	CC	TT	TC	CC	CC	CC	CC	CC
A,B	1680	chr18_random_3562074_C_T	CHR18_rand	3562074	TT	TC	TC	TT	TC	TT	TT	TT	TT	TC	TC	TT	TT	TT	TC	TT	TT	CC	TC	CC	TC	TT	TT	TC	TT	CC	TT	TC	TC	TC	TT	TC	TC	TC	TT	TC	TT	TT	CC	TC	TC	CC	TC	TT	TC
A,B	1681	chr18_random_3575533_A_G	CHR18_rand	3575533	AA	GG	GA	GA	GA	AA	AA	GA	AA	GA	GA	AA	AA	AA	GA	AA	AA	GG	GA	GG	GA	AA	AA	GA	AA	GG	AA	GG	GA	GA	GA	GA	GA	GA	AA	GA	AA	AA	GG	GA	GA	GG	GA	GA	GA
A,B	1682	chr18_random_3578518_A_G	CHR18_rand	3578518	GG	AA	GA	GG	GA	GG	GG	GA	GG	GA	GA	GG	GG	GG	--	GG	GG	AA	GA	AA	GA	GG	GG	GA	GG	AA	GG	AA	GA	GA	GA	GA	GA	GA	GG	GA	GG	GG	AA	GA	GA	AA	GG	GA	GG
A,B	1683	chr18_random_3615991_A_C	CHR18_rand	3615991	AA	AC	AA	CC	AA	AA	AA	AC	AA	AA	AA	AA	AA	AA	AA	AA	AA	AA	AA	AA	AA	AA	--	AA	AA	AA	AA	AC	AA	AA	AC	AA	AA	AA	AA	AA	--	AA	AA	AA	AA	AA	AA	CC	AA
A,B	1684	chr18_random_3637109_C_T	CHR18_rand	3637109	TT	TT	TT	TT	TC	TT	TT	TT	TT	TT	TT	TT	TT	TT	TT	TT	TT	TT	TT	TT	TT	TC	TT	TT	TT	TT	TT	TT	TT	TT	TT	TT	TT	TT	TT	TT	TT	TT	TT	TT	TT	TT	TT	TT	TT
A,B	1685	chr18_random_3639079_A_C	CHR18_rand	3639079	CC	AC	CC	CC	AC	CC	CC	CC	CC	AA	CC	CC	CC	CC	CC	CC	CC	AC	CC	AC	AC	CC	CC	AC	CC	CC	CC	AC	AC	AC	CC	AC	CC	CC	CC	AC	CC	CC	CC	CC	AC	AC	CC	CC	AC
A,B	1686	chr18_random_3676499_C_T	CHR18_rand	3676499	TC	CC	CC	CC	CC	TC	TC	CC	CC	CC	CC	CC	TT	TC	TC	TC	TC	TC	CC	CC	CC	TC	TC	CC	TT	TC	TC	CC	CC	CC	CC	CC	CC	CC	CC	CC	TC	TC	TT	CC	CC	CC	CC	CC	CC
A,B	1687	chr18_random_3677000_A_G	CHR18_rand	3677000	GA	AA	GA	AA	GA	GA	AA	GA	GG	AA	GA	GA	AA	AA	GA	GA	AA	AA	AA	AA	GA	GA	AA	GA	AA	AA	GA	AA	GA	GA	GA	GA	GA	GA	GG	GA	AA	AA	AA	GA	GA	GA	GA	GA	AA
A,B	1689	cn_C_A_chr18_random_3847314	CHR18_rand	3847314	CC	AA	AA	--	AA	CC	CC	CC	CC	AA	AC	AC	AA	AC	CC	CC	AC	AA	AA	AA	AA	AC	AC	AA	CC	AA	CC	AA	AA	AA	CC	AA	AA	AA	CC	AA	AA	CC	AA	AA	AA	AA	AA	CC	AA
A,B	1695	chr18_random_4347090_A_C	CHR18_rand	4347090	AC	CC	AA	CC	CC	AA	AC	CC	CC	CC	AC	AC	AC	AA	AC	AC	AA	AC	AC	CC	CC	AC	AC	CC	AC	AC	CC	CC	AC	AC	AC	CC	CC	CC	AC	CC	AA	AC	AA	CC	CC	CC	CC	AC	CC
A,B	1696	chr18_random_4350322_A_G	CHR18_rand	4350322	GA	GG	GA	GG	GG	AA	GA	GG	GG	GG	GG	GG	GG	AA	GA	GA	AA	GA	GA	GG	GG	GG	GA	GG	GA	GA	GG	GG	GA	GA	GA	GG	GG	GG	GA	GG	AA	GA	GA	GG	GG	GG	GG	GA	GG
C	1697	cn_C_T_chr18_random_4355267	CHR18_rand	4355267	CC	CC	CC	CC	CC	CC	CC	CC	CC	CC	CC	CC	CC	CC	CC	CC	CC	CC	CC	CC	CC	CC	CC	CC	CC	CC	CC	CC	CC	CC	CC	CC	CC	CC	CC	CC	CC	CC	CC	CC	CC	CC	CC	CC	CC
C	1698	ae_G_A_chr18_random_4355313	CHR18_rand	4355313	GG	GG	GG	GG	GG	GG	GG	GG	GG	GG	GG	GG	GG	GG	GG	GG	GG	GG	GG	GG	GG	GG	GG	GG	GG	GG	GG	GG	GG	GG	GG	GG	GG	GG	GG	GG	GG	GG	GG	GG	GG	GG	GG	GG	GG
A,B	1700	lb_G_A_chr18_random_4382905	CHR18_rand	4382905	GA	AA	GG	AA	AA	GG	GA	AA	AA	AA	AA	AA	AA	GG	GA	GA	GG	GA	GA	AA	AA	AA	GA	AA	GA	GA	AA	AA	GA	GA	GA	AA	AA	AA	GA	AA	GG	GA	GG	AA	AA	AA	AA	GA	AA
A,B	1701	chr18_random_4386668_C_T	CHR18_rand	4386668	TC	TT	TC	TT	TT	CC	TC	TT	TT	TT	TT	TT	TT	CC	TC	TC	CC	TC	TC	TT	TT	TT	TC	TT	TC	TC	TT	TT	TC	TC	TC	TT	TT	TT	TC	TT	CC	TC	TC	TT	TT	TT	TT	TC	TT
A,B	1702	chr18_random_4407481_C_T	CHR18_rand	4407481	CC	CC	CC	CC	CC	CC	TC	CC	CC	CC	CC	CC	TC	CC	CC	CC	CC	CC	TC	CC	CC	CC	TC	CC	CC	CC	TC	CC	CC	CC	CC	CC	CC	CC	CC	CC	CC	CC	CC	CC	CC	CC	TC	CC	CC
A,B	1703	chr18_random_4408248_A_G	CHR18_rand	4408248	GG	GA	GG	GG	GA	GA	GG	GG	GG	AA	GG	GG	GG	GG	GG	GG	GG	GA	GG	GA	GA	GG	GG	GA	GG	GG	GG	GA	GA	AA	GA	GA	GG	GG	GG	GA	GG	GG	GG	GG	GA	GA	GG	GG	GA
A,B,C	1704	chr18_random_4425444_A_G	CHR18_rand	4425444	GA	AA	AA	AA	AA	AA	AA	AA	AA	AA	AA	GA	GA	AA	AA	GA	AA	AA	GA	AA	AA	AA	AA	AA	AA	AA	AA	AA	AA	AA	AA	AA	AA	AA	AA	AA	GA	AA	AA	AA	AA	GA	GA	AA	AA
A,B	1705	chr18_random_4432325_C_T	CHR18_rand	4432325	CC	CC	TC	CC	TC	CC	CC	CC	CC	CC	CC	CC	CC	CC	CC	TC	CC	CC	CC	CC	CC	TC	CC	CC	CC	CC	CC	CC	TC	CC	CC	CC	CC	CC	TT	CC	CC	CC	CC	CC	CC	CC	CC	TC	CC
A,B	1706	chr18_random_4435341_A_G	CHR18_rand	4435341	AA	GA	AA	GA	GA	GA	AA	AA	AA	GG	AA	AA	AA	AA	AA	AA	AA	GA	AA	GA	GA	AA	AA	GA	AA	AA	AA	GA	GA	GG	GA	GA	AA	AA	AA	GA	AA	AA	AA	AA	GA	GA	GA	AA	GG
A,B	1707	chr18_random_4445770_A_G	CHR18_rand	4445770	GG	GA	GG	GA	GA	GA	GG	GG	GG	AA	GG	GG	GG	GG	GG	GG	GG	GA	GG	GA	GA	GG	GG	GA	GG	GG	GG	GA	GA	AA	GA	GA	GG	GG	GG	GA	GG	GG	GG	GG	GA	GA	GA	GG	AA
A,B	1709	chr18_random_4461245_A_G	CHR18_rand	4461245	GA	AA	AA	GA	AA	AA	GA	AA	AA	AA	AA	GA	GA	GA	AA	AA	GA	AA	GG	AA	AA	AA	GA	AA	AA	AA	AA	AA	AA	AA	AA	AA	AA	AA	AA	AA	GG	AA	AA	AA	AA	AA	GG	AA	GA
A,B	1710	chr18_random_4482117_A_G	CHR18_rand	4482117	GA	GG	GA	GA	GG	GA	GA	GG	GG	GG	GA	GA	GA	AA	GA	GG	AA	GA	AA	GG	GG	GG	GA	GG	GA	GA	GG	GG	GG	GG	GG	GG	GG	GG	GG	GG	GA	GA	AA	GG	GG	GG	AA	GG	GA
A,B	1711	chr18_random_4492032_A_G	CHR18_rand	4492032	GA	GG	GA	GA	GG	GA	GA	GG	GG	GG	GA	GA	GA	AA	GA	GG	AA	GA	AA	GG	GG	GG	GA	GG	GA	GA	GG	GG	GG	GG	GG	GG	GG	GG	GG	GG	GA	GA	AA	GG	GG	GG	AA	GG	GA
A,B	1712	chr18_random_4502940_A_G	CHR18_rand	4502940	GG	GG	GG	GA	GG	GG	GG	GG	GG	GG	GG	GA	GA	GG	GG	GG	GG	GG	GG	GG	GG	GG	GG	GG	GG	GG	GG	GG	GG	GG	GG	GG	GG	GG	GG	GG	GG	GG	GG	GG	GG	GG	GA	GG	GA
A,B	1713	chr18_random_4506475_A_G	CHR18_rand	4506475	AA	GA	GA	AA	GA	GA	AA	GA	GG	GG	GA	GA	GA	AA	GA	GA	AA	GA	AA	GA	GG	GA	AA	GG	AA	AA	GA	GA	GG	GG	GA	GG	GA	GA	GA	GG	GA	GA	AA	GA	GG	GA	AA	GA	GA
A,B	1714	chr18_random_4517395_A_G	CHR18_rand	4517395	AA	AA	AA	AA	AA	AA	AA	GA	GG	AA	GA	GA	GA	AA	GA	AA	AA	AA	AA	AA	GA	GA	AA	GA	AA	AA	GA	AA	AA	AA	AA	GA	GA	GA	AA	GA	AA	AA	AA	GA	GA	AA	AA	AA	AA
A,B	1715	chr18_random_4518987_C_T	CHR18_rand	4518987	TT	TC	TT	CC	TT	TT	TT	TC	TT	TT	TT	TT	TT	TT	TT	TT	TT	TT	TT	TT	TT	TT	TT	TT	TC	TT	TT	TC	TT	TT	TC	TT	TT	TT	TT	TT	TC	TT	TT	TT	TT	TT	--	TC	TT
A,B	1716	chr18_random_4542596_A_G	CHR18_rand	4542596	AA	GA	AA	AA	GA	GA	GA	AA	AA	GG	AA	AA	AA	AA	AA	AA	AA	GA	AA	GA	GA	AA	GA	GA	AA	AA	GA	GA	GA	GG	GA	GA	AA	AA	AA	GA	AA	AA	AA	AA	GA	GA	AA	AA	GA
A,B	1718	chr18_random_4554383_C_T	CHR18_rand	4554383	TT	TT	TT	TT	TT	TC	TT	TT	TT	TT	TT	TT	TT	TC	TC	TT	TC	TC	TT	TT	TT	TT	TT	TT	TC	TC	TT	TT	TT	TT	TT	TT	TT	TT	TT	TT	TT	TC	TC	TT	TT	TT	TT	TT	TT
A,B	1719	chr18_random_4572552_A_C	CHR18_rand	4572552	AA	CC	AC	CC	AC	AC	AA	AC	AA	CC	AA	AA	AC	AA	AA	AA	AA	AC	AA	AC	AC	AA	AA	AC	AA	AA	AA	CC	CC	CC	CC	AC	AA	AA	AA	AC	AC	AA	AA	AA	AC	AC	AC	CC	CC
A,B	1720	chr18_random_4573319_A_G	CHR18_rand	4573319	GG	GG	GG	GG	GG	GA	GG	GG	GG	GG	GG	GG	GG	GA	GA	GG	GA	GA	GG	GG	GG	GG	GG	GG	GA	GA	GG	GG	GG	GG	GG	GG	GG	GG	GG	GG	GG	GA	GA	GG	GG	GG	GG	GG	GG
A,B	1721	chr18_random_4575162_C_T	CHR18_rand	4575162	CC	CC	CC	CC	CC	CC	CC	TC	TT	CC	TC	TT	CC	CC	TC	CC	CC	CC	CC	TC	TC	CC	CC	TC	TC	TC	TC	CC	CC	CC	CC	TC	TT	TT	CC	TC	CC	CC	CC	TT	TC	CC	CC	CC	CC
A,B	1722	chr18_random_4592558_C_T	CHR18_rand	4592558	CC	CC	TC	TC	CC	TC	TC	TC	TT	CC	TC	TT	TC	TC	TT	CC	TC	TC	TC	TC	TC	TC	CC	TC	TT	TT	TC	CC	TC	CC	CC	TC	TT	TT	CC	TC	TC	TC	TC	TT	TC	CC	TT	TC	TC
A,B	1723	chr18_random_4596031_C_T	CHR18_rand	4596031	TT	TT	TC	TC	TT	TC	TT	TT	TT	TT	TT	TT	TT	TC	TC	TT	TC	TC	TT	TT	TT	TT	TT	TT	TC	TC	TT	TT	TC	TT	TT	TT	TT	TT	TT	TT	TC	TC	TC	TT	TT	TT	TC	TC	TC
A,B	1724	chr18_random_4619122_A_G	CHR18_rand	4619122	AA	GA	GA	AA	GA	GA	AA	AA	AA	GG	GA	AA	AA	AA	AA	AA	AA	GA	AA	GG	GA	AA	AA	GA	AA	GA	AA	GA	GA	GG	GA	GA	GA	GA	AA	GA	AA	AA	GA	GA	GA	GA	AA	AA	GA
A,B	1725	chr18_random_4626583_A_C	CHR18_rand	4626583	AA	AC	AA	AA	AC	AC	AA	AA	AA	CC	AA	AA	AA	AA	AA	AC	AA	AC	AA	AC	AC	AA	AA	AC	AA	AC	AA	AC	AC	CC	AC	AC	AC	AC	AC	AC	AA	AA	AA	AC	AC	AC	AA	AA	AC
A,B	1726	chr18_random_4633205_A_G	CHR18_rand	4633205	GG	GG	GG	GG	GG	GG	GA	GA	AA	GG	GA	GA	GG	GG	GA	GG	GG	GG	GA	GG	AA	GG	GG	AA	GG	GG	GA	GG	GG	--	GG	AA	GA	GA	GG	AA	GG	GA	GG	GA	AA	GG	GA	GG	GG
A,B	1728	chr18_random_4747379_C_T	CHR18_rand	4747379	TC	TT	TT	TT	TT	TT	TT	TT	TC	TT	TT	TT	TT	TC	TT	TT	TC	TT	TC	TT	TT	TT	TC	TT	TT	TT	TT	TT	TT	TT	TT	TT	TC	TT	TC	TT	TC	TT	TT	TT	TT	TT	TT	TT	TT
A,B	1731	be_C_A_chr18_random_4851955	CHR18_rand	4851955	CC	CC	AC	CC	AC	AC	AC	AC	AC	AC	AC	AC	AC	CC	AC	AC	CC	AC	CC	AC	AC	AC	CC	AC	CC	CC	CC	AC	CC	CC	AC	AC	CC	CC	AC	CC	CC	AC	CC	CC	AC	CC	CC	CC	AC
A,B,C	1734	chr18_random_5076949_A_G	CHR18_rand	5076949	GA	GG	GA	GG	GG	GG	GG	GG	GG	GG	GA	GG	GA	GG	GG	GA	GG	GG	GG	GG	GG	GA	GG	GG	GA	GG	GG	GG	GG	GG	GG	GG	GG	GG	GG	GG	GA	GG	GA	GG	GG	GA	GG	GG	GG
A,B	1735	chr18_random_5077801_A_G	CHR18_rand	5077801	GA	GA	GG	GA	GG	GG	GA	AA	AA	GA	GA	GA	GG	GA	GA	GA	GA	GG	AA	GG	GA	GG	GA	GA	GG	GG	GA	GA	GG	GG	GA	GA	GA	GA	AA	GA	GA	GA	GG	GA	GA	GG	GA	GA	GG
A,B	1736	chr18_random_5086713_A_G	CHR18_rand	5086713	GA	AA	GA	GA	GA	GA	GA	AA	AA	AA	AA	GA	GG	GA	GA	GA	GA	GA	AA	GA	AA	GG	GA	AA	GA	GG	GA	AA	GA	AA	AA	AA	GA	GA	AA	AA	GA	GG	GA	GA	AA	GA	GA	GA	GA
A,B	1737	chr18_random_5101122_A_G	CHR18_rand	5101122	GA	AA	GA	GA	GA	GA	GA	AA	AA	AA	AA	GA	GG	GA	GA	GA	GA	GA	AA	GA	AA	GG	GA	AA	GA	GG	GA	AA	GA	AA	AA	AA	GA	GA	AA	AA	GA	GG	GA	GA	AA	GA	GA	GA	GA
A,B,C	1738	chr18_random_5112534_A_C	CHR18_rand	5112534	CC	CC	CC	CC	CC	AC	CC	CC	CC	CC	CC	CC	CC	AC	AC	CC	AC	AC	CC	CC	CC	CC	CC	CC	AC	AC	CC	CC	CC	CC	CC	CC	CC	CC	CC	CC	CC	AC	AC	CC	CC	CC	CC	CC	CC
A,B	1739	chr18_random_5120210_C_T	CHR18_rand	5120210	CC	CC	CC	CC	CC	TC	CC	CC	CC	CC	CC	CC	CC	TC	TC	CC	TC	TC	CC	CC	CC	CC	CC	CC	TC	TC	CC	CC	CC	CC	CC	CC	CC	CC	CC	CC	CC	TC	TC	CC	CC	CC	CC	CC	CC
A,B,C	1740	chr18_random_5146327_A_G	CHR18_rand	5146327	GG	GG	GG	GG	GG	GA	GA	GG	GG	GG	GG	GG	GA	AA	GA	GG	AA	GA	AA	GG	GG	GA	GA	GG	GA	GA	GG	GG	GG	GG	GG	GG	GG	GG	GG	GG	GA	GA	GA	GG	GG	GG	GA	GG	GG
A,B	1741	Vvi_10777	CHR18_random	4445603	TT	TC	TT	TC	TC	TC	TT	TT	TT	CC	TT	TT	TT	TT	TT	TT	TT	TC	TT	TC	TC	TT	TT	TC	TT	TT	TT	TC	TC	CC	TC	TC	TT	TT	TT	TC	TT	TT	TT	TT	TC	TC	TC	TT	CC
A,B,C	1744	Vvi_1187	CHR19	9027048	GA	GG	GA	GA	GA	GA	GA	GG	GA	GA	GA	AA	AA	GA	GG	AA	GA	AA	GA	AA	GA	GG	GA	GA	GA	AA	GA	GG	GG	GA	GA	GG	GG	GA	GA	GA	GG	GA	GA	GA	GA	GA	GA	AA	AA
A,B	1745	Vvi_7824	CHR19	9072787	GA	GG	GA	AA	GA	GG	GA	GA	AA	AA	AA	GA	GA	GG	GA	GA	GG	GA	GG	GA	GG	GG	GG	GA	GG	AA	AA	GA	GG	GA	GG	AA	GG	AA	GA	GA	GG	GG	GA	GA	AA	GA	GG	AA	GA
A,B	1746	SNP1127_70	CHR19	17751334	GT	GT	GG	GG	GT	GT	TT	GG	GG	GT	GT	GT	GT	GT	GG	GT	GT	GT	GT	GG	GT	GG	GT	TT	GT	GG	GG	GT	GG	GG	GT	GG	GG	GG	GG	GT	GG	TT	GG	GG	GG	GG	TT	GG	TT
C	1747	be_A_G_chr1_random_77043	CHR1_rando	77043	GG	GG	GG	GG	GG	GG	GG	GG	GG	GG	GG	GG	GG	GG	GG	GG	GG	GG	GG	GG	GG	GG	GG	GG	GG	GG	GG	GG	GG	GG	GG	GG	GG	GG	GG	GG	GG	GG	GG	GG	GG	GG	GG	GG	GG
C	1748	lb_A_G_chr1_random_96979	CHR1_rando	96979	GG	GG	GG	GG	GG	GG	GG	GG	GG	GG	GG	GG	GG	GG	GG	GG	GG	GG	GG	GG	GG	GG	GG	GG	GG	GG	GG	GG	GG	GG	GG	GG	GG	GG	GG	GG	GG	GG	GG	GG	GG	GG	GG	GG	GG
C	1752	be_G_A_chr1_random_271248	CHR1_rando	271248	GG	GG	GG	GG	GG	GG	GG	GG	GG	GG	GG	GG	GG	GG	GG	GG	GG	GG	GG	GG	GG	GG	GG	GG	GG	GG	GG	GG	GG	GG	GG	GG	GG	GG	GG	GG	GG	GG	GG	GG	GG	GG	GG	GG	GG
A,B	1753	lb_G_A_chr1_random_285617	CHR1_rando	285617	GA	AA	GA	AA	GA	AA	AA	AA	AA	GA	AA	GA	GG	GG	AA	AA	GA	AA	AA	GA	GA	GA	GG	GA	GA	GG	GA	GA	AA	AA	GA	AA	GG	GA	GA	AA	GG	AA	AA	AA	AA	GA	GA	GA	GA
A,B	1755	chr1_random_299123_A_G	CHR1_rando	299123	AA	GA	AA	GA	GA	GA	GG	AA	GA	GA	AA	GG	AA	GA	GA	GA	GA	GA	AA	AA	AA	AA	AA	AA	GA	AA	AA	GA	GA	GA	GA	AA	AA	AA	AA	AA	AA	GG	GG	AA	GA	AA	AA	AA	GA
A,B	1756	chr1_random_299660_A_G	CHR1_rando	299660	GG	GG	GG	GG	GG	GG	GG	GG	GG	GG	GG	GA	GG	GA	GG	GA	GG	GG	GG	GG	GG	GG	GG	GG	GG	GG	GG	GG	GG	GG	GG	GG	GG	GG	GG	GG	GG	GG	GG	GG	GG	GG	GG	GG	GG
A,B	1758	chr1_random_310365_A_C	CHR1_rando	310365	CC	AC	CC	AC	AC	AC	AA	CC	AC	AC	CC	AA	CC	AC	AC	AC	AC	AC	CC	CC	CC	CC	CC	CC	AC	CC	CC	AC	AC	AC	AC	CC	CC	CC	CC	CC	CC	AA	AA	CC	AC	CC	CC	CC	AC
A,B	1759	chr1_random_312051_A_G	CHR1_rando	312051	AA	AA	AA	GA	GA	AA	GA	AA	AA	AA	AA	GG	AA	GA	GA	GA	AA	AA	AA	AA	AA	AA	AA	AA	GA	AA	AA	AA	GA	AA	AA	AA	AA	AA	AA	AA	AA	AA	AA	AA	GA	AA	AA	AA	AA
A,B	1760	chr1_random_320168_A_G	CHR1_rando	320168	AA	GA	AA	GA	GA	GG	GG	GG	GA	GA	GG	GG	GA	GA	GG	GA	GA	GA	GA	AA	AA	AA	AA	GA	GA	AA	GA	GA	GA	GA	GA	GA	AA	GA	GA	AA	AA	GG	GG	AA	GA	AA	AA	AA	GA
A,B	1763	chr1_random_468195_A_G	CHR1_rando	468195	AA	GA	AA	GA	AA	GA	GG	AA	GA	GA	AA	GA	AA	AA	AA	AA	GA	GA	AA	AA	AA	AA	AA	AA	AA	AA	AA	GA	AA	GA	GA	AA	AA	AA	AA	AA	AA	GG	GG	AA	AA	AA	AA	AA	GA
A,B	1764	chr1_random_468874_C_T	CHR1_rando	468874	CC	TC	CC	TC	TC	TT	TT	TT	TC	TC	TT	TT	TC	TC	TT	TC	TC	TC	TC	CC	CC	CC	CC	TC	TC	CC	TC	TC	TC	TC	TC	TC	CC	TC	TC	CC	CC	TT	TT	CC	TC	CC	CC	CC	TC
C	1766	chr1_random_482849_A_G	CHR1_rando	482849	AA	AA	AA	AA	AA	AA	AA	AA	AA	AA	AA	AA	GA	AA	AA	AA	AA	AA	AA	AA	AA	AA	AA	AA	AA	AA	GA	AA	AA	AA	AA	AA	AA	AA	AA	AA	AA	AA	AA	AA	AA	AA	AA	AA	AA
A,B	1767	chr1_random_487744_C_T	CHR1_rando	487744	TT	TC	TT	TT	TT	TC	TC	TT	TC	TC	TT	TT	TT	TT	TT	TT	TC	TC	TT	TT	TT	TT	TT	TT	TT	TT	TT	TC	TT	TC	TC	TT	TT	TT	TT	TT	TT	CC	CC	TT	TT	TT	TT	TT	TC
A,B	1769	chr1_random_490188_A_G	CHR1_rando	490188	GG	GG	GG	GG	GG	GA	GG	AA	GG	GG	AA	GG	GA	GG	GA	GG	GG	GG	GA	GG	GG	GG	GG	GA	GG	GG	GA	GG	GG	GG	GG	GA	GG	GA	GA	GG	GG	GG	GG	GG	GG	GG	GG	GG	GG
A,B	1770	chr1_random_506200_C_T	CHR1_rando	506200	TC	TC	TC	TC	TC	CC	CC	CC	TC	TC	CC	CC	TC	TC	CC	TC	TC	CC	TC	TC	TC	TC	TC	TC	TC	TC	TC	TC	TC	TC	TC	TC	TC	TC	TC	TC	TC	CC	CC	TC	TC	TC	TC	TC	TC
A,B	1771	chr1_random_518920_A_G	CHR1_rando	518920	GG	GA	GG	GA	GG	GA	AA	GG	GA	GG	GG	AA	GG	GA	GG	GG	GA	GA	GG	GG	GG	GG	GG	GG	GG	GG	GG	GG	GG	GA	GA	GG	GG	GG	GG	GG	GG	GA	AA	GG	GG	GG	GG	GG	GA
A,B	1772	chr1_random_522206_A_C	CHR1_rando	522206	CC	AC	CC	AC	AC	AC	AA	AC	AC	AC	CC	AA	AC	AC	AC	AC	AC	AA	CC	AA	CC	CC	CC	CC	AC	AC	CC	AA	AC	AC	AA	--	CC	AC	CC	CC	AC	AA	AA	CC	AC	AC	CC	AC	AC
A,B	1773	chr1_random_522794_C_T	CHR1_rando	522794	TT	TT	TT	TT	TC	TT	TT	TT	TT	TT	TT	TT	TT	TT	TT	TT	TT	TT	TT	TT	TC	TC	TT	TC	TT	TT	TT	TT	TT	TT	TT	TT	TC	TT	TC	TT	TT	TT	TT	TT	TT	TT	TT	TT	TT
A,B	1774	chr1_random_545810_C_T	CHR1_rando	545810	CC	CC	CC	CC	TC	CC	CC	CC	CC	TC	CC	CC	CC	CC	TC	CC	CC	CC	CC	CC	CC	CC	CC	CC	TC	CC	CC	TC	TC	CC	CC	CC	CC	CC	CC	CC	CC	TC	CC	CC	TC	CC	CC	CC	CC
A,B	1775	chr1_random_546617_A_G	CHR1_rando	546617	GG	GG	GG	GG	GA	GG	GG	GG	GG	GA	GG	GG	GG	GG	GA	GG	GG	GG	GG	GG	GG	GG	GG	GG	GA	GG	GG	GA	GA	GG	GG	GG	GG	GG	GG	GG	GG	GA	GG	GG	GA	GG	GG	GG	GG
A,B	1776	be_C_T_chr1_random_559773	CHR1_rando	559773	TC	TC	TC	CC	TC	TC	TT	TC	TC	TC	TC	TT	TC	TC	TC	TC	TC	TC	TC	TC	TC	TC	TC	TC	TC	TC	TC	TC	TC	TC	TC	TC	TC	TC	TC	TC	TC	TT	TT	TC	TC	TC	TC	TC	TC
A,B	1777	chr3_random_105416_C_T	CHR3_rando	105416	TC	CC	CC	CC	CC	CC	CC	TC	CC	CC	CC	CC	CC	CC	CC	CC	CC	CC	CC	CC	CC	CC	CC	CC	CC	TC	CC	CC	CC	TC	CC	CC	CC	TC	TC	CC	CC	CC	CC	TC	CC	TC	CC	CC	CC
C	1780	lb_A_G_chr3_random_205381	CHR3_rando	205381	AA	AA	AA	AA	AA	AA	AA	AA	AA	AA	AA	AA	AA	AA	AA	AA	AA	AA	AA	AA	AA	AA	AA	AA	AA	AA	AA	AA	AA	AA	AA	AA	AA	AA	AA	AA	AA	AA	AA	AA	AA	AA	AA	AA	AA
A,B	1781	chr3_random_233171_C_T	CHR3_rando	233171	TT	CC	CC	CC	CC	CC	CC	TC	CC	TT	CC	CC	CC	CC	CC	TC	CC	CC	TC	CC	TC	CC	TT	TC	TC	TC	CC	TC	TC	TC	CC	CC	CC	TC	TC	CC	CC	CC	CC	TC	CC	TC	TC	CC	CC
A,B	1782	chr3_random_234728_C_T	CHR3_rando	234728	TT	TC	CC	CC	TT	CC	CC	TC	CC	TT	CC	CC	CC	CC	CC	TC	CC	CC	TC	TT	TT	CC	TT	TC	TC	TC	CC	TC	TC	TC	CC	--	CC	TT	TC	TC	TC	CC	CC	TC	TC	TT	TC	CC	CC
A,B	1783	chr3_random_235211_C_T	CHR3_rando	235211	CC	CC	CC	CC	CC	CC	CC	CC	CC	CC	TC	CC	CC	CC	CC	CC	CC	CC	CC	CC	CC	CC	CC	TC	CC	CC	CC	CC	CC	CC	CC	CC	CC	CC	CC	TC	CC	CC	CC	CC	CC	CC	TC	CC	TC
A,B	1785	chr3_random_237500_A_C	CHR3_rando	237500	AC	CC	CC	CC	CC	CC	CC	AC	CC	CC	CC	CC	CC	CC	CC	CC	CC	CC	CC	CC	CC	CC	CC	CC	CC	AC	CC	CC	CC	AC	CC	CC	CC	AC	AC	CC	CC	CC	CC	AC	CC	AC	CC	CC	CC
A,B	1787	chr3_random_294211_A_G	CHR3_rando	294211	GA	AA	AA	AA	AA	AA	AA	AA	AA	GA	AA	AA	AA	AA	AA	GA	AA	AA	GA	AA	AA	AA	GG	GA	GA	AA	AA	GA	GA	AA	AA	AA	AA	AA	AA	AA	AA	AA	AA	AA	AA	AA	GA	AA	AA
A,B	1788	chr3_random_310437_C_T	CHR3_rando	310437	TC	CC	TC	TT	CC	TC	TC	TT	TC	CC	CC	TC	TC	CC	TC	CC	CC	CC	CC	CC	CC	TC	CC	CC	CC	TC	CC	TC	TC	TT	TC	TC	TC	TC	TC	CC	CC	CC	CC	TC	CC	TC	CC	TT	CC
A,B	1789	chr3_random_313001_A_C	CHR3_rando	313001	AC	AA	AC	CC	AA	AC	AC	CC	AC	AA	AA	AC	AC	AA	AC	AA	AA	AA	AA	AA	AA	AC	AA	AA	AA	AC	AA	AC	AC	CC	AC	AC	AC	AC	AC	AA	AA	AA	AA	AC	AA	AC	AA	CC	AA
A,B	1790	chr3_random_317475_A_G	CHR3_rando	317475	GG	GA	GA	GG	GG	GA	GA	GG	GG	GG	GA	GA	GG	AA	GA	GA	AA	AA	GA	GG	GG	GA	GG	GG	GA	GA	AA	GG	GG	GG	GA	GA	GA	GG	GA	GG	GG	GA	AA	GA	GA	GG	GG	GG	GA
A,B	1792	chr3_random_360754_A_G	CHR3_rando	360754	AA	GA	GA	AA	AA	GA	GA	AA	AA	AA	GA	GA	AA	GG	GA	GA	GG	GG	GA	AA	AA	GA	AA	AA	GA	GA	GG	AA	AA	AA	GA	GA	GA	AA	GA	AA	AA	GA	GG	GA	GA	AA	AA	AA	GA
A,B	1793	chr3_random_401923_G_T	CHR3_rando	401923	TT	GT	GT	TT	TT	GT	GT	TT	TT	GT	GT	GT	TT	GG	GT	GT	GG	GG	GT	TT	TT	GT	TT	GT	GT	GT	GG	TT	TT	TT	GT	GT	GT	TT	GT	GT	TT	GG	GG	GT	GT	TT	GT	TT	GG
A,B,C	1794	chr3_random_408443_C_T	CHR3_rando	408443	TC	TT	TT	TT	TT	TT	TT	TT	TT	TC	TT	TT	TT	TT	TT	TC	TT	TT	TC	TT	TT	TT	CC	TC	TC	TT	TT	TC	TC	TT	TT	TT	TT	TT	TT	TT	TT	TT	TT	TT	TT	TT	TC	TT	TT
A,B,C	1795	chr3_random_452230_A_G	CHR3_rando	452230	GG	GG	GG	GG	GG	GG	GA	GG	GG	GG	GG	GA	GG	GA	GA	GG	AA	GA	GG	GG	GG	GG	GG	GG	GG	GA	GA	GG	GG	GG	GG	GG	GA	GG	GG	GG	GG	GG	GG	GA	GG	GG	GG	GG	GA
A,B	1796	chr3_random_457900_C_T	CHR3_rando	457900	CC	CC	TC	TT	CC	TC	TC	TC	TC	CC	CC	TC	TC	CC	TC	CC	CC	CC	CC	CC	CC	TC	CC	CC	CC	CC	CC	TC	TC	TC	TC	TC	TC	CC	CC	CC	CC	CC	CC	CC	CC	CC	CC	TT	CC
C	1797	ae_G_T_chr3_random_526900	CHR3_rando	526900	GG	GG	GG	GG	GG	GG	GG	GG	GG	GG	GG	GG	GG	GG	GG	GG	GG	GG	GG	GG	GG	GG	GG	GG	GG	GG	GG	GG	GG	GG	GG	GG	GG	GG	GG	GG	GG	GG	GG	GG	GG	GG	GG	GG	GG
A,B	1799	chr3_random_536297_C_T	CHR3_rando	536297	CC	TC	TC	CC	CC	TC	TC	CC	CC	CC	TC	TC	CC	TC	TC	TC	TT	TT	CC	CC	CC	TC	CC	CC	TC	CC	TT	CC	CC	CC	TC	TC	TC	CC	TC	CC	CC	TC	TT	TC	TC	CC	TC	CC	TT
A,B	1801	chr3_random_544942_G_T	CHR3_rando	544942	GT	TT	TT	TT	TT	TT	TT	TT	TT	GT	TT	TT	TT	TT	TT	GT	TT	TT	GT	TT	TT	TT	GG	GT	GT	TT	TT	GT	GT	TT	TT	TT	TT	TT	TT	TT	TT	TT	TT	TT	TT	TT	GT	TT	TT
A,B	1804	chr3_random_674759_A_C	CHR3_rando	674759	CC	AC	AC	AC	AA	AC	AC	CC	AC	AC	AC	AC	CC	CC	CC	CC	CC	CC	CC	AC	AA	CC	AC	CC	AC	CC	CC	AC	AC	CC	CC	CC	AC	AC	CC	AC	AA	CC	CC	CC	CC	AC	AC	CC	CC
A,B	1805	chr3_random_681043_A_C	CHR3_rando	681043	AC	AC	AC	AC	CC	AC	AC	AC	CC	AC	AC	AC	AC	AA	AA	AA	AA	AA	AA	CC	AC	AA	AA	AA	AA	AC	AA	AA	AA	AC	AA	--	AC	CC	AC	AC	CC	AA	AA	AC	AC	CC	AA	AA	AA
A,B	1806	chr3_random_684789_A_C	CHR3_rando	684789	CC	CC	CC	CC	CC	CC	CC	CC	CC	AC	CC	CC	CC	CC	CC	CC	CC	CC	CC	CC	CC	CC	AC	CC	AC	CC	CC	AC	AC	CC	CC	CC	CC	CC	CC	CC	CC	CC	CC	CC	CC	CC	AC	CC	CC
A,B	1807	chr3_random_686787_A_G	CHR3_rando	686787	AA	AA	GA	GA	AA	GA	GA	AA	GA	AA	AA	GA	AA	AA	AA	AA	AA	AA	AA	AA	AA	AA	AA	AA	AA	AA	AA	AA	AA	AA	AA	AA	GA	AA	AA	AA	GA	AA	AA	AA	AA	AA	AA	AA	AA
A,B	1808	chr3_random_699760_A_C	CHR3_rando	699760	AC	AC	CC	CC	AA	CC	CC	AC	AC	AC	CC	CC	AC	AC	CC	CC	CC	AC	AC	AA	AC	AC	CC	CC	CC	AC	CC	CC	CC	AC	CC	AC	CC	AA	AC	AC	AC	CC	AC	AC	AC	AA	CC	CC	CC
A,B	1810	chr3_random_718727_C_T	CHR3_rando	718727	TC	TC	TC	TT	TT	TC	TC	TT	TT	TT	CC	TC	TT	TC	TC	CC	CC	TC	TC	TT	TT	TT	TC	CC	TC	TC	CC	TT	TT	TT	TC	TT	TC	TT	TC	TC	TT	CC	TC	TC	TT	TT	TC	TT	CC
A,B	1811	chr3_random_719235_C_T	CHR3_rando	719235	TC	TC	TC	CC	CC	TC	TC	CC	CC	CC	TT	TC	CC	TC	TC	TT	TT	TC	TC	CC	CC	CC	TC	TT	TC	TC	TT	CC	CC	CC	TC	CC	TC	CC	TC	TC	CC	TT	TC	TC	CC	CC	TC	CC	TT
A,B	1812	chr3_random_742421_A_G	CHR3_rando	742421	GG	GG	GG	GA	GG	GG	GG	GA	GG	GG	GG	GG	GA	GG	GA	GG	GG	GG	GG	GG	GG	GA	GG	GG	GG	GG	GG	GA	GA	GA	GA	GA	GG	GG	GG	GG	GG	GG	GG	GG	GG	GG	GG	AA	GG
A,B	1813	chr3_random_744936_C_T	CHR3_rando	744936	TC	TC	TT	TT	CC	TT	TT	TC	TC	TC	TT	TT	TC	TC	TT	TT	TT	TC	TC	CC	TC	TC	TC	TT	TC	TC	TT	TC	TC	TC	TT	TC	TT	CC	TC	TC	TC	TT	TC	TC	TC	CC	TC	TT	TT
A,B	1814	chr3_random_763263_A_G	CHR3_rando	763263	GG	GA	GA	GG	GG	GA	GA	GG	GG	GG	GA	GA	GG	GA	GA	GA	AA	GA	GG	GG	GG	GG	GG	GA	GA	GA	AA	GG	GG	GG	GA	GG	GA	GG	GA	GA	GG	AA	GA	GA	GG	GG	GA	GG	AA
A,B	1815	chr3_random_777423_C_T	CHR3_rando	777423	CC	TC	TC	CC	CC	TC	TC	CC	CC	CC	TC	TC	CC	TC	TC	TC	TT	TC	CC	CC	CC	CC	CC	TC	TC	TC	TT	CC	CC	CC	TC	CC	TC	CC	TC	TC	CC	TT	TC	TC	CC	CC	TC	CC	TT
A,B	1816	chr3_random_836081_C_T	CHR3_rando	836081	CC	TC	TC	CC	CC	TC	TC	CC	CC	TC	TT	TC	CC	TT	TC	TC	TT	TT	TC	CC	CC	TC	TC	TC	TT	TC	TT	TC	TC	CC	TC	TC	TC	CC	TC	TC	CC	TT	TT	TC	TC	CC	TT	CC	TT
A,B	1818	chr3_random_902922_C_T	CHR3_rando	902922	TC	TT	TC	CC	CC	TC	TC	CC	CC	TC	TT	TC	CC	TT	TC	TT	TT	TT	TT	CC	CC	TC	TC	TT	TC	TC	TT	CC	CC	CC	TC	TC	TC	CC	TC	TC	TC	TT	TT	TC	CC	TC	TC	CC	TT
A,B	1820	chr3_random_908211_A_G	CHR3_rando	908211	GA	AA	GA	GG	GG	GA	GA	GG	GG	GA	AA	GA	GG	AA	GA	AA	AA	AA	AA	GG	GG	GA	GA	AA	GA	GA	AA	GG	GG	GG	GA	GA	GA	GG	GA	GA	GA	AA	AA	GA	GG	GA	GA	GG	AA
A,B	1821	chr3_random_918985_C_T	CHR3_rando	918985	TC	CC	TC	TT	TT	TC	TC	TT	TT	TC	CC	TC	TT	CC	TC	CC	CC	CC	CC	TT	TT	TC	TC	CC	TC	TC	CC	TT	TT	TT	TC	TC	TC	TT	TC	TC	TC	CC	CC	TC	TT	TC	TC	TT	CC
A,B	1823	chr3_random_930161_A_G	CHR3_rando	930161	GA	GG	GG	GA	AA	GG	GG	AA	GA	GG	GG	GG	AA	GG	GA	GG	GG	GG	GG	AA	GA	GA	GG	GG	GG	GA	GG	GA	GA	AA	GA	GA	GG	AA	GA	GA	GA	GG	GG	GA	GA	GA	GG	AA	GG
A,B	1824	lb_A_C_chr3_random_961680	CHR3_rando	961680	CC	CC	AC	AA	AA	AC	AA	AC	AC	AC	CC	AA	CC	AC	AC	CC	AA	AC	CC	AA	AC	AC	CC	CC	CC	CC	AC	CC	AC	CC	CC	AC	AA	AC	CC	AC	AC	CC	CC	AC	AC	CC	CC	AC	--
A,B	1825	chr3_random_967237_A_G	CHR3_rando	967237	GA	GG	GG	GA	GA	GG	GG	AA	GA	GA	GG	GG	GA	GG	GA	GG	GG	GG	GG	AA	GA	GA	GG	GG	GG	GA	GG	GG	GA	GA	GG	GA	GG	GA	GA	GG	GG	GG	GG	GA	GA	GA	GG	GA	GG
A,B	1826	chr3_random_1094080_A_G	CHR3_rando	1094080	GG	GA	GA	GG	GG	GA	GG	GG	GG	GG	GA	GG	GA	GA	GA	GA	GA	GG	GA	GG	GG	GG	GA	GA	AA	GA	AA	GA	GA	GG	GA	GA	GA	GG	GA	GA	GG	AA	GA	GA	GA	GG	AA	GG	GA
A,B	1827	chr3_random_1099766_A_C	CHR3_rando	1099766	CC	CC	AC	AC	AA	AC	AC	CC	AC	AA	CC	AC	CC	CC	CC	CC	CC	CC	CC	AC	AC	CC	CC	CC	CC	CC	CC	AC	CC	AC	AC	CC	AC	AC	CC	AC	AA	CC	CC	CC	CC	CC	CC	AC	CC
A,B	1828	chr3_random_1102776_A_G	CHR3_rando	1102776	GG	GG	GG	AA	GA	GA	GA	GA	GA	GG	GG	GG	GG	GG	GG	GG	GG	GG	GG	GG	GG	GA	GG	GG	GG	GA	GG	GG	GA	GA	GG	GA	GA	AA	GA	GG	AA	GG	GG	GG	GA	GG	GG	AA	GG
A,B	1829	chr3_random_1109642_A_G	CHR3_rando	1109642	GG	GA	GA	GG	GG	GA	GG	GG	GG	GG	GA	GG	GA	GA	GA	GA	GA	GG	GA	GG	GG	GG	GA	GA	AA	GA	AA	GA	GA	GG	GA	GA	GA	GG	GA	GA	GG	AA	GA	GA	GA	GG	AA	GG	GA
A,B	1830	chr4_random_307_G_T	CHR4_rando	307	GG	GT	GG	GG	GG	GT	GT	TT	GT	GT	GT	GG	GT	GG	GT	TT	GT	GT	GG	TT	TT	GT	GT	GT	GG	GT	GT	GG	GT	GT	GT	GT	GT	GT	TT	TT	GG	GG	GT	GG	GT	GG	GT	GT	GT
C	1831	li_G_A_chr4_random_15216	CHR4_rando	15216	GG	GG	GG	GG	GG	GG	GG	GG	GG	GG	GG	GG	GG	GG	GG	GG	GG	GG	GG	GG	GG	GG	GG	GG	GG	GG	GG	GG	GG	GG	GG	GG	GG	GG	GG	GG	GG	GG	GG	GG	GG	GG	GG	GG	GG
A,B	1832	chr4_random_20988_A_G	CHR4_rando	20988	AA	AA	AA	AA	GA	AA	AA	AA	AA	AA	AA	AA	AA	GA	AA	AA	AA	GA	GA	AA	AA	AA	AA	AA	AA	AA	AA	GA	AA	AA	AA	AA	AA	AA	AA	AA	AA	GA	GA	AA	AA	AA	AA	AA	GA
A,B	1833	chr4_random_21475_A_G	CHR4_rando	21475	GG	GG	GG	GA	GA	GA	GG	GG	GG	GG	GG	GA	GG	GG	GA	GG	GG	GG	GG	GG	GG	GG	GG	GG	GA	GG	GG	GA	GG	GG	GA	GA	GG	GG	GG	GG	GA	GG	GG	GG	GA	GG	GG	GG	GG
A,B	1835	chr4_random_22683_G_T	CHR4_rando	22683	TT	GG	TT	TT	TT	GT	GT	GG	GT	GT	GT	GT	GT	TT	GT	GG	GT	GT	TT	GG	GG	GT	GT	GT	TT	GG	GT	TT	GG	GG	GT	GT	GT	GT	GG	GG	TT	TT	GT	TT	GT	TT	GT	GT	GT
A,B	1836	ae_T_C_chr4_random_22936	CHR4_rando	22936	CC	TT	CC	CC	CC	TC	TC	TT	TC	TC	TC	TC	TC	CC	TC	TT	TC	TC	CC	TT	TT	TC	TC	TC	CC	TT	TC	CC	TT	TT	TC	TC	TC	TC	TT	TT	CC	CC	TC	CC	TC	CC	TC	TC	TC
A,B	1839	lb_C_T_chr4_random_37346	CHR4_rando	37346	TT	CC	TC	TT	TC	TC	CC	CC	CC	TC	TC	TC	TC	TC	TC	TC	TT	CC	TC	CC	CC	CC	TC	TC	TT	CC	TC	TC	CC	CC	TC	TC	TC	TC	CC	CC	TT	TC	CC	TC	CC	TC	TC	TC	CC
A,B	1840	li_T_C_chr4_random_46961	CHR4_rando	46961	TT	TT	TT	TT	CC	TT	TT	TT	TT	TT	TT	TT	TT	TC	TT	TT	TT	TC	TC	TT	TT	TT	TT	TT	TT	TT	TT	TC	TT	TT	TT	TT	TT	TT	TT	TT	TT	TC	TC	TT	TT	TT	TT	TT	TC
A,B	1841	lb_G_A_chr4_random_56068	CHR4_rando	56068	AA	GA	AA	GG	GG	GA	GA	GG	GA	GG	GA	GG	GA	GA	GG	GA	AA	GG	GA	GG	GG	GA	GA	GA	GA	GA	GA	GA	GA	GA	GA	GA	GA	GA	GG	GG	AA	GA	GG	AA	GA	AA	GG	GA	GG
A,B	1842	chr4_random_59663_A_G	CHR4_rando	59663	GG	GG	GA	GG	GG	GA	GA	GG	GA	GG	GG	GG	GG	GG	GA	GG	GG	GG	GG	GG	GG	GA	GG	GG	GG	GG	GG	GA	GG	GG	GA	GA	GG	GG	GG	GG	GA	GG	GG	GG	GA	GG	GG	GG	GG
A,B	1843	chr4_random_63681_A_C	CHR4_rando	63681	CC	AC	CC	CC	CC	AC	AC	AA	AC	AC	AC	AC	AC	CC	AC	AC	CC	AC	CC	AA	AA	AC	AC	AC	CC	AC	AC	CC	AC	AC	AC	AC	AC	AC	AA	AA	CC	CC	AC	CC	AC	CC	AC	AC	AC
A,B	1844	chr4_random_63774_A_G	CHR4_rando	63774	GG	GG	GA	GA	AA	GA	GA	GG	GA	GG	GG	GA	GG	GA	GA	GG	GG	GA	GA	GG	GG	GA	GG	GG	GA	GG	GG	AA	GG	GG	GA	GA	GG	GG	GG	GG	GA	GA	GA	GG	GG	GG	GG	GG	GA
A,B	1845	chr4_random_64108_A_G	CHR4_rando	64108	GG	GA	GA	GA	AA	AA	AA	AA	AA	GA	GA	AA	GA	GA	AA	AA	GA	AA	GA	AA	AA	AA	GA	GA	GA	GA	GA	AA	GA	GA	AA	AA	GA	GA	AA	AA	GA	GA	AA	GG	AA	GG	GA	GA	AA
A,B	1847	chr4_random_64611_A_C	CHR4_rando	64611	CC	AC	AC	AC	AA	AA	AA	AA	AA	AC	AC	AA	AC	AC	AA	AA	AC	AA	AC	AA	AA	AA	AC	AC	AC	AC	AC	AA	AC	AC	AA	AA	AC	AC	AA	AA	AC	AC	AA	CC	AA	CC	AC	AC	AA
A,B	1848	chr4_random_65204_A_G	CHR4_rando	65204	GG	GG	GG	GA	GG	GA	GG	GG	GG	GG	GG	GA	GG	GG	GA	GG	GG	GG	GG	GG	GG	GG	GG	GG	GA	GG	GG	GA	GG	GG	GA	GA	GG	GG	GG	GG	GA	GG	GG	GG	GG	GG	GG	GG	GG
A,B	1849	chr4_random_71556_C_T	CHR4_rando	71556	TT	TT	TT	TC	CC	TC	TT	TT	TT	TT	TT	CC	TT	TC	TC	TC	TC	TC	TC	TT	TT	TT	TT	TC	TC	TT	TT	CC	TT	TT	TC	TC	TT	TT	TT	TT	TC	TC	TC	TT	TC	TT	TT	TT	TC
C	1853	li_A_C_chr5_random_84613	CHR5_rando	84613	AA	AA	AA	AA	AA	AA	AA	AA	AA	AA	AA	AA	AA	AA	AA	AA	AA	AA	AA	AA	AA	AA	AA	AA	AA	AA	AA	AA	AA	AA	AA	AA	AA	AA	AA	AA	AA	AA	AA	AA	AA	AA	AA	AA	AA
A,B	1858	chr5_random_246872_A_G	CHR5_rando	246872	GG	GA	GA	GA	GG	GG	GA	GA	GG	GG	GA	GG	GG	GG	AA	GG	GG	GA	GG	GA	GA	GG	GG	AA	GA	GA	GA	GA	GG	GG	GG	GA	GA	GG	GG	GG	GA	GA	GG	GA	GA	GA	GG	GA	GA
A,B	1859	chr5_random_247513_C_T	CHR5_rando	247513	TT	TT	TC	TT	TC	TT	TT	TT	TC	CC	TT	CC	TT	TT	TT	TT	TT	TT	TT	TC	TC	TT	TC	TT	TT	TT	TT	TT	TC	TT	TT	TT	TT	TT	TT	TT	TT	TC	TC	TT	TC	TT	CC	TT	TC
A,B	1860	chr5_random_249870_C_T	CHR5_rando	249870	TT	TT	TT	TC	TT	TC	TT	TC	TT	TT	TT	TT	TT	TT	TT	TT	TC	TT	TT	TT	TT	TC	TT	TT	TC	TT	TT	TT	TT	TT	TT	TT	TC	TT	TT	TT	TT	TT	TT	TT	TT	TT	TT	TT	TT
C	1861	ae_G_A_chr5_random_257739	CHR5_rando	257739	GG	GG	GG	GG	GG	GG	GG	GG	GG	GG	GG	GG	GG	GG	GG	GG	GG	GG	GG	GG	GG	GG	GG	GG	GG	GG	GG	GG	GG	GG	GG	GG	GG	GG	GG	GG	GG	GG	GG	GG	GG	GG	GG	GG	GG
A,B	1864	cn_G_A_chr5_random_286501	CHR5_rando	286501	GG	GA	GA	GA	GG	GG	GG	GG	GA	AA	GG	AA	GG	GG	GA	GG	GG	GG	GG	GG	GG	GG	GG	GG	GG	GG	GG	GG	GG	GG	GG	GG	GG	GG	GG	GG	GG	GG	GG	GA	GG	GA	--	GA	GG
A,B	1865	chr5_random_289434_A_G	CHR5_rando	289434	GG	GG	GG	GG	GG	GA	GG	GA	GG	GG	GG	--	GG	GG	GG	GG	GA	GG	GG	GG	GG	GA	GG	GG	GG	GG	GG	GG	GG	GG	GG	GG	GA	GG	GG	GG	GG	GG	GG	GG	GG	GG	--	GG	GG
A,B	1866	chr5_random_292487_A_G	CHR5_rando	292487	GG	GA	GG	GG	GA	GA	GG	GG	GG	GG	GA	GG	GA	GG	GG	GG	GG	GG	GG	GG	GG	GG	GG	GG	GG	GA	GG	GA	GG	GA	GA	GG	GG	GA	GG	GG	GG	GG	GA	GA	GG	GG	GG	GG	GG
A,B	1867	chr5_random_292546_G_T	CHR5_rando	292546	GG	GT	GT	GT	GG	GG	GT	GT	GG	GG	GT	GG	GG	GG	TT	GG	GG	GT	GG	GT	GT	GG	GG	TT	GT	GT	GT	GT	GG	GG	GG	GT	GT	GG	GG	GG	GT	GT	GG	GT	GT	GT	GG	GT	GT
A,B,C	1868	be_A_C_chr5_random_293310	CHR5_rando	293310	AA	AA	AC	AA	AC	AA	AA	AA	AC	CC	AA	CC	AA	AA	AA	AA	AA	AA	AA	AC	AC	AA	AC	AA	AA	AA	AA	AA	AC	AA	AA	AA	AA	AA	AA	AA	AA	AC	AC	AA	AC	AA	CC	AA	AC
A,B,C	1869	chr5_random_297417_C_T	CHR5_rando	297417	TT	TT	TC	TT	TC	TT	TT	TT	TC	CC	TT	CC	TT	TT	TT	TT	TT	TT	TT	TC	TC	TT	TC	TT	TT	TT	TT	TT	TC	TT	TT	TT	TT	TT	TT	TT	TT	TC	TC	TT	TC	TT	CC	TT	TC
A,B	1870	chr5_random_297706_A_G	CHR5_rando	297706	AA	AA	GA	AA	GA	AA	AA	AA	GA	GG	AA	GG	AA	AA	AA	AA	AA	AA	AA	GA	GA	AA	GA	AA	AA	AA	AA	AA	GA	AA	AA	AA	AA	AA	AA	AA	AA	GA	GA	AA	GA	AA	GG	AA	GA
A,B	1871	chr5_random_317659_C_T	CHR5_rando	317659	CC	CC	CC	CC	TC	CC	CC	CC	CC	TC	CC	TC	CC	CC	CC	CC	CC	CC	CC	TC	TC	CC	TC	CC	CC	CC	CC	CC	TC	CC	CC	CC	CC	CC	CC	CC	CC	TC	TC	CC	TC	CC	TT	CC	TC
A,B	1872	chr5_random_356556_A_G	CHR5_rando	356556	GG	GG	GA	GA	GA	GG	GG	GG	GA	AA	GG	AA	GG	GG	GG	GG	GG	GG	GG	GA	GA	GG	GA	GG	GA	GG	GG	GG	GA	GG	GG	GG	GG	GG	GG	GG	GG	GA	GA	GG	GA	GG	AA	GG	GA
A,B	1873	chr5_random_357793_A_G	CHR5_rando	357793	AA	AA	GA	AA	AA	AA	AA	AA	GA	GA	AA	GA	AA	AA	AA	AA	AA	AA	AA	AA	AA	AA	AA	AA	AA	AA	AA	AA	AA	AA	AA	AA	AA	AA	AA	AA	AA	AA	AA	AA	AA	AA	AA	AA	AA
A,B	1874	chr5_random_359422_G_T	CHR5_rando	359422	GG	GG	GT	GT	GT	GG	GG	GG	GT	TT	GG	TT	GG	GG	GG	GG	GG	GG	GG	GT	GT	GG	GT	GG	GT	GG	GG	GG	GT	GG	GG	GG	GG	GG	GG	GG	GG	GT	GT	GG	GT	GG	TT	GG	GT
A,B,C	1875	chr5_random_360556_C_T	CHR5_rando	360556	CC	CC	CC	CC	CC	CC	CC	CC	CC	TC	CC	TC	CC	CC	CC	CC	CC	CC	CC	TC	CC	CC	TC	CC	CC	CC	CC	CC	CC	CC	CC	CC	CC	CC	CC	CC	CC	TC	TC	CC	CC	CC	TC	CC	TC
A,B	1876	chr5_random_360965_A_G	CHR5_rando	360965	AA	AA	GA	AA	AA	AA	AA	AA	GA	GG	AA	GG	AA	AA	AA	AA	AA	AA	AA	GA	AA	AA	GA	AA	AA	AA	AA	AA	AA	AA	AA	AA	AA	AA	AA	AA	AA	GA	GA	AA	AA	AA	GA	AA	GA
A,B	1877	chr5_random_361363_A_G	CHR5_rando	361363	AA	GA	GA	AA	GA	GA	AA	AA	AA	AA	GG	AA	GA	AA	GA	AA	AA	AA	AA	GA	GA	AA	AA	AA	GA	GG	GA	GG	AA	GA	GA	GA	GA	GA	AA	AA	AA	GA	GA	GA	GA	AA	AA	AA	AA
A,B	1878	chr7_random_9164_A_G	CHR7_rando	9164	GG	GG	GG	GG	GA	GG	GG	AA	GA	GG	GA	GA	GA	GG	AA	GG	GG	GG	GG	GG	GG	GG	GA	GG	GA	GA	GA	GG	GG	GG	GG	GA	GA	GG	GG	GA	GG	GG	GG	GA	GG	GA	GG	GG	GG
A,B	1879	chr7_random_17589_C_T	CHR7_rando	17589	TT	TT	TT	TT	TT	TT	TT	CC	TT	TT	TC	TT	TC	TT	CC	TT	TT	TT	TT	TT	TT	TT	TC	TT	TC	TT	TC	TT	TT	TT	TT	TC	TC	TT	TT	TT	TT	TT	TT	TT	TT	TC	TT	TT	TT
A,B	1880	chr7_random_142105_A_G	CHR7_rando	142105	GA	GG	GA	AA	GG	AA	GA	GG	GG	GG	GA	GA	GA	GG	GG	GG	GG	AA	GG	GA	GA	GA	GA	GA	GA	GA	GA	AA	GA	GG	GA	GG	GA	AA	GA	GA	GG	AA	GA	GA	GA	GG	GA	GA	GA
A,B	1881	chr7_random_144384_A_G	CHR7_rando	144384	GG	GG	GA	AA	GG	GA	GA	GG	GG	GG	GA	GA	GG	GG	GG	GG	GG	AA	GG	GA	GA	GA	GA	GA	GA	GA	GA	AA	GA	GG	GA	GG	GA	AA	GA	GA	GG	AA	GA	GA	GA	GG	GA	GA	GA
A,B	1882	chr7_random_158057_A_G	CHR7_rando	158057	AA	AA	GA	GG	AA	GA	GA	AA	AA	AA	GA	GA	AA	AA	AA	AA	AA	GA	AA	AA	AA	GA	GA	AA	GA	GA	GA	GG	AA	AA	GA	AA	GA	GA	AA	GA	AA	GG	GA	GA	GA	AA	AA	GA	AA
A,B	1884	chr7_random_168118_A_C	CHR7_rando	168118	AC	CC	AC	CC	CC	CC	CC	AC	AC	AC	CC	CC	CC	CC	AC	CC	AC	CC	CC	CC	AC	CC	CC	CC	AC	AC	CC	CC	CC	CC	CC	AA	CC	CC	CC	CC	AA	CC	AC	CC	CC	CC	AC	AC	AC
A,B	1885	chr7_random_209709_C_T	CHR7_rando	209709	CC	CC	TC	CC	TC	TC	CC	CC	CC	CC	TC	CC	CC	TC	CC	TC	TC	CC	TC	TC	CC	CC	TC	CC	CC	CC	TC	CC	CC	CC	CC	TC	CC	CC	CC	CC	TC	CC	CC	TC	CC	TC	CC	CC	CC
A,B,C	1887	chr7_random_224431_A_G	CHR7_rando	224431	GG	GG	GA	GA	GG	GA	GA	GG	GG	GG	GG	GA	GG	GA	GG	GG	GG	AA	GA	GA	GG	GA	GG	GG	GA	AA	GG	AA	GA	GG	GA	GG	GG	GA	GG	GG	GG	AA	AA	GG	AA	GG	GA	GA	GA
A,B	1890	chr7_random_241022_G_T	CHR7_rando	241022	GG	GG	GT	GT	GG	GT	GT	GG	GG	TT	GG	GT	GG	GT	GG	GG	GT	TT	GT	GT	GG	GT	GG	GG	GT	TT	GG	TT	GT	GG	GT	GG	GG	GT	GG	GG	GG	TT	TT	GG	TT	GG	TT	GT	TT
A,B	1891	chr7_random_264422_A_G	CHR7_rando	264422	AA	GG	AA	AA	AA	AA	GA	GA	AA	AA	GA	AA	GA	AA	GA	GA	AA	AA	AA	AA	AA	AA	AA	GA	AA	AA	AA	AA	AA	GG	GA	GA	GA	AA	GA	GA	GA	AA	AA	GA	AA	GA	AA	AA	AA
A,B	1892	chr7_random_286807_C_T	CHR7_rando	286807	TT	CC	TT	TT	TT	TT	TC	TC	TT	TT	TC	TT	TC	TT	TC	TC	TT	TT	TT	TT	TT	TT	TT	TC	TT	TT	TT	TT	TT	CC	TC	TC	TC	TT	TC	TC	TC	TT	TT	TC	TT	TC	TT	TT	TT
A,B	1893	chr7_random_297044_A_G	CHR7_rando	297044	AA	GG	GA	GA	AA	GA	GG	GA	AA	GA	GA	GA	GA	GA	GG	GA	AA	GG	GA	GA	GA	GA	AA	GA	GA	GG	GA	GG	GA	GG	GG	GA	GG	GG	GA	GG	GA	GG	GG	GA	GG	GA	GA	GA	GA
A,B	1894	chr7_random_300214_A_G	CHR7_rando	300214	GG	GA	GG	GG	GG	GG	GA	GA	GG	GG	GA	GG	GA	GG	GA	GA	GG	GG	GG	GG	GG	GG	GG	GA	GG	GG	GG	GG	GG	GA	GG	GA	GA	GG	GA	GA	GG	GG	GG	GA	GG	GA	GG	GG	GG
A,B	1895	chr7_random_327033_A_G	CHR7_rando	327033	GG	GG	GA	GA	GG	GA	GA	GG	GG	GG	GG	GA	GG	GG	GG	GG	GG	AA	GG	GA	GG	GA	GG	GG	GA	AA	GG	GA	GG	GG	GA	GG	GG	GG	GG	GG	GG	GA	AA	GG	GG	GG	GG	GA	GA
A,B	1897	chr7_random_344542_C_T	CHR7_rando	344542	CC	CC	TC	CC	CC	TC	CC	CC	CC	CC	TC	CC	CC	CC	CC	CC	CC	CC	CC	CC	CC	CC	TC	CC	CC	CC	TC	CC	CC	CC	CC	TC	CC	CC	CC	CC	TC	CC	CC	TC	CC	TC	CC	CC	CC
A,B	1898	chr7_random_354599_A_G	CHR7_rando	354599	AA	GA	AA	GA	AA	GG	GG	AA	GG	AA	GA	GA	GA	GA	GA	GA	AA	GA	GA	GA	AA	GG	AA	GA	GG	GA	AA	GG	GG	GA	GA	AA	GG	GA	GA	GA	AA	GG	GA	GA	GG	GA	GA	GA	GA
A,B	1899	chr7_random_387208_C_T	CHR7_rando	387208	TT	TT	TT	TT	TT	TT	TT	TT	TT	TT	TT	TT	TT	TC	TC	TT	TT	TC	TC	TT	TT	TT	TT	TT	TT	TT	TC	TC	TC	TT	TT	TT	TC	CC	TT	TC	TT	TC	TC	TT	TT	TT	TC	TT	TC
A,B	1900	chr7_random_403419_G_T	CHR7_rando	403419	GG	GT	GG	GG	GG	--	GT	GG	GG	GG	GG	GT	GG	GG	GG	GG	GG	GG	GG	GT	GG	GT	GG	GG	GT	GT	GG	GT	GG	TT	TT	GG	GG	GG	GG	GG	GG	GT	GG	GG	TT	GG	GG	GG	GG
A,B	1901	chr7_random_418412_A_G	CHR7_rando	418412	GG	AA	GG	GG	GG	GG	GA	AA	GG	AA	GA	GG	GA	GG	GA	GA	GA	GG	GG	GG	GA	GG	GA	GA	GG	GG	GG	GG	GG	AA	GA	GA	GA	GG	GA	GA	GG	GG	GG	GA	GG	GA	GA	GG	GA
A,B	1902	chr7_random_444074_C_T	CHR7_rando	444074	TT	TT	TC	TT	TT	TT	TT	--	TC	TT	CC	TT	--	TT	TT	TT	TT	TT	TT	TT	TT	TT	CC	TT	TT	TT	TC	TT	TT	TT	TT	CC	TT	TT	TT	TT	TT	TT	TT	CC	TT	CC	TT	TT	TT
A,B	1903	chr7_random_469791_A_G	CHR7_rando	469791	GG	GG	AA	GA	GA	AA	GA	GG	GA	GG	GA	GA	GG	AA	GA	GA	GA	AA	AA	AA	GG	GA	GA	GG	GA	AA	AA	AA	GA	GG	GA	GA	GA	AA	GG	GA	GG	AA	AA	GA	AA	GA	GA	GA	GA
A,B,C	1904	chr7_random_473975_C_T	CHR7_rando	473975	CC	TC	CC	CC	CC	CC	TC	TC	CC	TC	TC	CC	TT	CC	CC	TC	CC	CC	CC	CC	TC	CC	TC	TC	CC	CC	CC	CC	CC	TC	CC	CC	TC	CC	TC	TC	TC	CC	CC	TC	CC	TC	CC	CC	CC
A,B	1905	chr7_random_491481_G_T	CHR7_rando	491481	TT	GT	TT	TT	TT	TT	GT	GT	TT	GT	GT	TT	GG	TT	TT	GT	TT	TT	TT	TT	GT	TT	GT	GT	TT	TT	TT	TT	TT	GT	TT	TT	GT	TT	GT	GT	GT	TT	TT	GT	TT	GT	TT	TT	TT
A,B	1906	chr7_random_505798_G_T	CHR7_rando	505798	TT	GT	TT	TT	TT	TT	GT	GT	TT	TT	GT	TT	GG	TT	TT	GT	TT	TT	TT	TT	GT	TT	GT	GT	TT	TT	TT	TT	TT	GT	TT	TT	GT	TT	GT	GT	GT	TT	TT	GT	TT	GT	TT	TT	TT
A,B	1907	chr7_random_554870_A_G	CHR7_rando	554870	AA	GA	AA	AA	AA	AA	GA	GG	AA	GA	GA	AA	GA	AA	GA	GA	AA	AA	AA	AA	GA	AA	GA	GA	AA	AA	AA	AA	AA	GA	AA	GA	GA	AA	GA	GA	AA	AA	AA	GA	AA	GA	AA	AA	AA
A,B	1908	chr7_random_560185_C_T	CHR7_rando	560185	TT	TC	TT	TT	TT	TT	TC	CC	TT	TC	TC	TT	TC	TT	TC	TC	TT	TT	TT	TT	TC	TT	TC	TC	TT	TT	TT	TT	TT	TC	TT	TC	TC	TT	TC	TC	TT	TT	TT	TC	TT	TC	TT	TT	TT
C	1909	ae_A_G_chr7_random_647305	CHR7_rando	647305	AA	AA	AA	AA	AA	AA	AA	AA	AA	AA	AA	AA	AA	AA	AA	AA	AA	AA	AA	AA	AA	AA	AA	AA	AA	AA	AA	AA	AA	AA	AA	AA	AA	AA	AA	AA	AA	AA	AA	AA	AA	AA	AA	AA	AA
A,B	1910	chr7_random_652010_C_T	CHR7_rando	652010	TT	TT	TT	TT	TT	TT	TT	TT	TT	TT	TT	TC	TT	TC	TT	TT	TT	TC	TC	TC	TT	TC	TT	TT	TC	TC	TT	TT	TT	TT	TT	TT	TT	TT	TT	TT	TT	TC	CC	TT	TC	TT	TT	TT	TC
A,B	1913	chr7_random_662436_C_T	CHR7_rando	662436	CC	CC	TC	TT	TC	CC	CC	CC	TC	TC	CC	CC	CC	TC	CC	TC	TC	TC	TC	TC	TC	TC	CC	CC	TC	TC	CC	CC	TC	CC	CC	CC	CC	CC	CC	CC	TT	CC	TC	CC	CC	CC	CC	TT	CC
A,B	1914	chr7_random_672819_A_G	CHR7_rando	672819	GG	AA	AA	AA	GA	AA	AA	AA	GA	GA	AA	GA	GA	AA	AA	AA	AA	AA	AA	AA	GG	GA	AA	GA	GA	AA	GA	GA	GA	AA	AA	AA	AA	GA	GA	AA	GG	GA	AA	AA	GA	AA	AA	GA	AA
A,B	1915	chr7_random_757166_C_T	CHR7_rando	757166	CC	TT	TT	TT	TC	TT	TT	TT	TT	TT	TT	TC	TT	TT	TT	TT	TT	TT	TT	TT	TC	TT	TT	TC	TT	TT	TT	TT	TC	TT	TT	TT	TT	TC	TC	TT	TC	TT	TT	TT	TT	TC	TC	TT	TT
A,B	1916	chr7_random_759625_A_G	CHR7_rando	759625	AA	GG	GA	AA	AA	GA	GG	GG	GA	GA	GG	AA	GA	GA	--	GA	GA	AA	GA	AA	AA	AA	GG	GA	AA	AA	GA	GA	AA	GG	GG	GA	GA	AA	GA	GG	AA	AA	AA	GG	AA	GG	GA	AA	--
A,B	1918	chr7_random_888722_G_T	CHR7_rando	888722	TT	TT	GT	GT	GT	TT	TT	TT	TT	TT	TT	GT	GT	GT	TT	GT	GT	GT	GT	GT	TT	TT	TT	TT	TT	GT	TT	TT	TT	TT	TT	TT	TT	TT	TT	TT	TT	GT	GT	TT	GT	TT	TT	GT	TT
A,B	1919	chr7_random_889305_A_G	CHR7_rando	889305	AA	AA	AA	AA	AA	GA	GA	AA	AA	AA	AA	AA	AA	GA	AA	AA	AA	AA	GA	AA	AA	AA	AA	AA	AA	AA	AA	GA	GA	AA	GA	AA	AA	GA	AA	AA	AA	AA	AA	AA	AA	AA	GA	AA	AA
A,B	1920	chr7_random_912711_C_T	CHR7_rando	912711	TC	CC	CC	TC	TT	TC	CC	TT	TT	TT	TC	TC	TC	CC	TT	TC	TC	TT	CC	TC	CC	TC	TC	TC	TC	TC	TC	CC	TC	CC	CC	TT	TC	CC	TC	TC	CC	CC	TC	CC	CC	TC	TC	TC	TC
A,B	1921	chr7_random_925864_A_G	CHR7_rando	925864	GG	GG	GG	GA	GG	GG	GG	GG	GG	GG	GG	GG	GG	GG	GG	GG	GG	GA	GG	GG	GG	GA	GG	GA	GG	GG	GG	GG	GA	GG	GG	GG	GG	GG	GA	GG	GG	GG	GG	GG	GG	GG	GG	GA	GG
A,B	1922	chr7_random_933067_A_G	CHR7_rando	933067	AA	GA	GA	GA	AA	GA	GG	AA	AA	AA	GA	GA	AA	GG	AA	GA	GA	AA	GG	GA	GA	GA	GA	GA	GA	GA	GA	GG	GA	GA	GA	AA	GA	GG	GA	GA	GA	GG	GA	GG	GG	GA	GA	AA	AA
A,B	1923	chr7_random_935700_C_T	CHR7_rando	935700	CC	TC	TC	CC	CC	TC	TT	CC	CC	CC	TC	CC	CC	TT	CC	TC	TC	CC	TT	TC	TC	TC	TC	TC	TC	TC	TC	TT	TC	TC	TC	--	TC	TT	TC	TC	TC	TT	TC	TT	--	TC	TC	CC	CC
A,B	1924	chr7_random_1018303_A_G	CHR7_rando	1018303	AA	AA	GA	AA	AA	AA	AA	GG	GG	GA	GA	AA	AA	AA	GA	AA	AA	AA	AA	AA	GA	GA	GA	AA	AA	AA	GG	AA	GA	AA	AA	GG	AA	AA	AA	AA	AA	AA	AA	GA	AA	GA	AA	GA	AA
A,B	1926	chr7_random_1046221_A_G	CHR7_rando	1046221	GG	GA	GG	GA	GG	GG	GA	GG	GG	GG	GA	GG	GA	GG	GA	GA	GG	GG	GG	GG	GG	GG	GG	GA	GA	GG	GG	GG	GG	GA	GG	GG	AA	GG	GA	GA	GA	GG	GG	GA	GG	GA	GG	GG	GG
A,B	1927	chr7_random_1055172_C_T	CHR7_rando	1055172	TC	TC	TC	TT	TC	TC	TT	CC	TT	TC	TC	TC	TT	TT	TC	TT	TC	TT	TT	TT	TT	TT	TC	TT	TT	TT	--	TT	TT	TC	TC	TC	TT	TT	TT	TT	TT	TT	TT	TC	TT	TC	TC	TT	TC
A,B	1929	chr7_random_1089854_A_G	CHR7_rando	1089854	GA	GG	GG	GG	GG	GG	GG	GG	GG	GG	GG	GG	GG	GG	GG	GG	GG	GG	GG	GG	GA	GG	GG	GA	GG	GG	GA	GG	GG	GG	GG	GG	GG	GA	GA	GA	GA	GG	GG	GG	GG	GG	GG	GG	GG
A,B	1931	chr7_random_1090051_A_G	CHR7_rando	1090051	GA	AA	AA	AA	AA	AA	AA	AA	AA	AA	AA	AA	AA	AA	AA	AA	AA	AA	AA	AA	GA	AA	AA	GA	AA	AA	GA	GA	GA	AA	AA	AA	AA	GG	GA	GA	GA	AA	AA	AA	AA	AA	GA	AA	AA
A,B	1932	lb_C_T_chr7_random_1102562	CHR7_rando	1102562	CC	CC	CC	CC	TC	CC	CC	CC	CC	--	CC	CC	CC	CC	CC	TC	TC	CC	CC	TC	CC	CC	CC	CC	CC	CC	CC	TC	TC	CC	CC	CC	CC	TC	CC	CC	CC	CC	CC	CC	CC	CC	TT	CC	CC
A,B	1934	chr7_random_1108406_C_T	CHR7_rando	1108406	CC	CC	TC	TC	CC	TC	TC	CC	CC	CC	CC	TC	CC	TT	CC	CC	CC	TT	TT	TC	CC	TC	CC	CC	TC	TT	CC	TC	CC	CC	TC	CC	CC	CC	CC	CC	CC	TT	TT	CC	TC	CC	CC	TC	TC
A,B	1935	ae_A_G_chr7_random_1168412	CHR7_rando	1168412	AA	AA	AA	AA	AA	AA	AA	AA	AA	AA	AA	AA	AA	AA	AA	AA	AA	AA	AA	AA	AA	AA	AA	AA	AA	GA	AA	AA	AA	AA	AA	AA	AA	AA	AA	AA	AA	GA	AA	AA	AA	AA	AA	AA	AA
A,B	1936	chr7_random_1335243_C_T	CHR7_rando	1335243	TT	TC	TC	TT	TT	TT	TT	TT	TT	TC	TC	TT	TT	TT	TT	TT	TC	TT	TT	TT	TT	TT	TC	TT	TT	TT	TC	TT	TT	TC	TC	TT	TT	TT	TT	TT	TT	TT	TT	TC	TT	TC	TC	TT	TC
A,B	1937	lb_G_A_chr9_random_36629	CHR9_rando	36629	GG	GG	--	GG	GA	GG	GA	GG	GG	GG	GG	GG	GG	GG	GG	GG	GG	GG	GG	GA	GA	GG	GG	GG	GG	GG	GG	GG	GG	GG	GG	GG	GG	GG	GG	GG	GG	GG	GG	GG	GG	GG	GG	GG	GG
A,B	1940	cn_T_G_chr9_random_125155	CHR9_rando	125155	TT	GT	TT	TT	GT	TT	TT	TT	TT	TT	TT	TT	GT	TT	TT	GT	TT	TT	TT	TT	TT	TT	TT	TT	TT	TT	TT	TT	TT	GT	TT	TT	TT	TT	TT	TT	TT	TT	TT	TT	TT	GT	TT	TT	GT
C	1941	li_A_G_chr9_random_127376	CHR9_rando	127376	GG	GG	GG	GG	GG	GG	GG	GG	GG	GG	GG	GG	GG	GG	GG	GG	GG	GG	GG	GG	GG	GG	GG	GG	GG	GG	GG	GG	GG	GG	GG	GG	GG	GG	GG	GG	GG	GG	GG	GG	GG	GG	GG	GG	GG
A,B	1945	chr1_27655_C_T	CHRChr1	27655	TT	TT	TT	TC	TC	TC	TC	TT	TC	TC	TT	TC	TT	CC	TT	TC	CC	TC	TC	CC	TC	TT	TC	TT	CC	TC	TC	TT	TC	TT	TT	TT	TT	TC	TC	TC	TC	CC	TC	TT	TC	TC	CC	TC	TC
A,B	1946	chr1_53639_C_T	CHRChr1	53639	CC	CC	CC	TC	TC	TC	TC	CC	TC	TC	CC	TC	CC	TT	CC	TC	TT	TC	TC	TT	TC	CC	TC	CC	TT	TC	TC	CC	TC	CC	CC	CC	CC	TC	TC	TC	TC	TT	TC	CC	TC	TC	TT	TC	TC
A,B	1947	chr1_61191_C_T	CHRChr1	61191	TC	TC	TC	CC	TC	TC	TC	CC	CC	TC	TC	CC	CC	CC	CC	CC	CC	CC	CC	CC	CC	CC	TC	CC	CC	CC	CC	TC	CC	TC	CC	CC	CC	CC	TC	CC	TC	CC	CC	CC	CC	TC	CC	CC	CC
A,B	1948	chr1_119067_G_T	CHRChr1	119067	GT	GT	GT	TT	GT	GT	GT	GT	TT	GT	GT	GT	TT	TT	TT	TT	TT	TT	TT	TT	TT	TT	GT	TT	TT	TT	TT	GT	TT	GT	TT	TT	TT	TT	GT	TT	GT	TT	TT	TT	TT	GT	TT	TT	TT
A,B	1950	chr1_164167_C_T	CHRChr1	164167	CC	CC	CC	TC	TC	TC	TC	CC	TC	TC	CC	TC	CC	TT	CC	TC	TT	TC	TC	TT	TC	CC	TC	CC	TT	TC	TC	CC	TC	CC	CC	CC	CC	TC	TC	TC	TC	TT	TC	CC	TC	TC	TT	TC	TC
A,B	1951	chr1_196881_C_T	CHRChr1	196881	TC	TC	TT	TT	TC	TC	TT	TC	TT	TC	TT	TC	TT	TT	TT	TC	TT	TT	TT	TT	TT	TT	TC	TT	TT	TT	TT	TC	TT	TC	TT	TT	TT	TT	TC	TT	TC	TT	TT	TT	TT	TC	TT	TT	TT
A,B	1956	chr1_261342_A_G	CHRChr1	261342	GG	GG	GA	GG	GA	GA	GA	GA	GG	GG	GA	GA	GG	GG	GG	GA	GG	GG	GG	GG	GG	GG	GA	GG	GG	GG	GG	GA	GG	GG	GG	GG	GG	GG	GG	GG	GA	GG	GG	GG	GG	GG	GG	GG	GG
A,B	1957	chr1_301596_A_G	CHRChr1	301596	AA	AA	AA	GA	AA	GA	GA	AA	GA	AA	AA	GA	AA	AA	AA	AA	AA	GA	GA	GA	GA	AA	AA	AA	GA	AA	AA	AA	GA	AA	AA	AA	AA	GA	GA	AA	AA	GA	GA	AA	AA	GA	GA	GA	GA
A,B	1958	chr1_340893_C_T	CHRChr1	340893	TC	CC	TT	TC	TC	CC	CC	TC	TC	CC	TT	CC	TT	CC	TC	CC	CC	CC	TC	CC	TC	TC	TC	TC	CC	TC	TC	TC	TC	TC	TC	TC	TT	TC	CC	TC	TC	CC	CC	TT	TC	CC	CC	TC	CC
A,B	1959	chr1_373564_A_G	CHRChr1	373564	GG	GG	GG	GG	GG	GA	GA	GG	GA	GG	GG	GG	GG	GA	GG	GA	GG	GA	GA	GG	GG	GG	GG	GG	AA	GA	GA	GG	GG	GG	GG	GG	GG	GG	GA	GG	GG	GA	GA	GG	GG	GG	--	GA	AA
A,B	1960	chr1_380881_A_G	CHRChr1	380881	AA	AA	AA	AA	AA	GA	AA	AA	AA	AA	AA	AA	AA	GA	AA	GA	AA	GA	GA	AA	AA	AA	AA	AA	GA	GA	GA	AA	AA	AA	AA	AA	AA	AA	GA	AA	AA	AA	GA	AA	AA	AA	--	GA	GG
A,B	1961	chr1_404955_C_T	CHRChr1	404955	TT	TT	TC	TT	TT	TT	TC	TT	TT	TT	TC	TT	TT	TT	TC	TT	TT	TT	TT	TT	TT	TT	TT	TT	TT	TC	TT	TT	TT	TT	TT	TT	TT	TT	TT	TT	TC	TT	TT	TC	TC	TT	TT	TT	TT
A,B	1962	chr1_482242_A_G	CHRChr1	482242	GA	AA	GA	GG	AA	AA	AA	GA	GA	AA	GA	GA	GG	AA	AA	AA	AA	AA	GA	GA	GG	GA	AA	GA	AA	AA	GA	AA	GG	GA	GA	GA	GG	GG	AA	GA	AA	AA	AA	GA	AA	GA	GA	GA	AA
A,B	1963	chr1_496453_C_T	CHRChr1	496453	TT	--	TT	TT	TT	TT	TT	TT	TT	TT	TT	TT	TT	TT	--	TT	TC	TT	TT	TT	TT	TT	TT	TT	TT	TT	TT	TT	TT	TT	TT	TT	TT	TT	TT	TC	TT	TC	TT	TT	CC	TT	TT	TT	TT
A,B	1964	chr1_518154_C_T	CHRChr1	518154	TC	TT	CC	CC	TC	TC	CC	CC	CC	TC	CC	CC	CC	CC	TC	CC	CC	TC	CC	CC	CC	TC	TC	TC	CC	CC	CC	TT	CC	TC	TC	TC	CC	CC	TC	CC	TC	CC	TC	CC	CC	TC	CC	CC	CC
A,B	1965	chr1_542829_A_C	CHRChr1	542829	CC	CC	CC	CC	AC	AC	CC	CC	CC	AC	CC	CC	CC	AC	CC	AC	AC	AC	AC	AC	CC	CC	AC	CC	CC	CC	CC	CC	CC	CC	CC	CC	CC	CC	AC	CC	AA	CC	AC	CC	CC	CC	CC	CC	AC
A,B	1966	chr1_551026_A_G	CHRChr1	551026	GG	GG	GG	GA	GA	AA	GA	GG	GA	AA	GG	GA	GG	AA	GG	GA	GA	AA	GA	AA	GA	GG	GA	GG	AA	GA	GA	GG	GA	GG	GG	GG	GG	GA	GA	GG	GA	GA	AA	GG	GG	GA	AA	GA	AA
A,B	1967	chr1_586987_C_T	CHRChr1	586987	TC	TC	CC	CC	TC	CC	CC	CC	CC	TC	CC	CC	CC	CC	TC	CC	CC	CC	CC	CC	CC	CC	TC	CC	--	CC	CC	TC	CC	TC	CC	--	CC	CC	TC	CC	CC	--	CC	CC	CC	TC	CC	CC	CC
A,B	1969	chr1_625863_C_T	CHRChr1	625863	CC	--	CC	TC	TT	TC	TC	CC	TC	TT	CC	TT	CC	TT	--	TT	TT	TT	TC	TT	TC	CC	TT	CC	TT	TT	TC	--	TC	CC	CC	CC	CC	TC	TT	CC	--	TT	TT	CC	--	TT	TT	TC	TT
A,B	1970	chr1_658493_A_G	CHRChr1	658493	GA	AA	GG	GG	GA	GA	GA	GA	GG	GA	GG	GA	GG	GG	AA	--	GA	GA	GG	GG	GG	GA	GA	GA	GG	GA	GG	AA	GG	GA	GA	AA	GG	GG	GA	GA	GA	GA	GA	GA	AA	GA	GG	GG	GG
A,B	1971	chr1_690894_G_T	CHRChr1	690894	GG	GG	GG	GG	GG	GG	GT	GG	GG	GG	GG	GG	GG	GG	GG	GG	GG	GG	GG	GG	GG	GG	GG	GG	GG	GT	GG	GG	GG	GG	GG	GT	GG	GG	GG	GG	GG	GG	GG	GT	GT	GG	GG	GG	GG
A,B	1972	chr1_694816_C_T	CHRChr1	694816	TT	TT	TT	TT	TC	TC	TT	TT	TC	TC	TT	TT	TT	TC	TT	TC	TC	TC	TC	TC	TT	TT	--	TT	TT	TT	TT	TT	TT	TT	TT	TT	TT	TT	TC	TT	TC	TT	TC	TT	TT	TT	TT	TT	TC
A,B	1973	chr1_728704_A_G	CHRChr1	728704	GA	AA	GG	GG	AA	GA	GG	GA	GA	AA	GG	GA	GG	GA	AA	GA	AA	GA	GG	GA	GG	GA	AA	GA	GG	GA	GG	AA	GG	GA	GA	AA	GG	GG	GA	GA	AA	GA	GA	GA	AA	GA	GG	GG	GG
A,B	1979	chr1_765680_C_T	CHRChr1	765680	CC	TC	CC	TC	CC	CC	CC	CC	CC	CC	CC	TC	CC	CC	TC	CC	TC	TC	CC	TC	TC	TC	CC	TC	CC	CC	CC	TC	TC	CC	TC	TC	CC	TC	CC	TC	CC	TC	TC	CC	TC	TC	TC	CC	CC
FALSE	1980	chr1_792517_A_C	CHRChr1	792517	CC	CC	CC	CC	CC	CC	CC	AC	CC	CC	CC	AC	CC	CC	CC	CC	CC	CC	CC	CC	CC	CC	CC	CC	CC	CC	CC	CC	CC	CC	CC	CC	CC	CC	CC	CC	CC	CC	CC	CC	CC	CC	CC	CC	CC
A,B	1981	chr1_799033_A_C	CHRChr1	799033	AA	AA	AC	AA	AC	AC	CC	AA	AC	AC	AC	AA	AA	CC	AC	CC	AC	AC	AC	AC	AA	AA	AC	AA	CC	CC	AC	AA	AA	AA	AA	AC	AA	AA	AC	AA	AC	AC	AC	AC	AC	AA	AC	AC	CC
A,B	1982	chr1_799751_C_T	CHRChr1	799751	CC	TC	TC	TC	CC	CC	TT	CC	CC	CC	TC	TC	CC	CC	TT	CC	CC	TC	CC	TC	TC	TC	CC	TC	CC	TC	CC	TC	TC	CC	TC	TT	CC	TC	CC	CC	CC	CC	TC	TC	TC	TC	TT	CC	CC
A,B	1983	chr1_946801_C_T	CHRChr1	946801	TC	CC	TC	TC	CC	TC	CC	TC	TC	CC	TC	CC	TT	CC	TC	CC	TC	CC	TC	CC	TC	TC	CC	TC	CC	CC	TC	CC	TC	TC	TC	CC	TT	TC	CC	TT	TC	TC	CC	TC	TC	--	CC	TC	CC
A,B	1984	chr1_980292_C_T	CHRChr1	980292	TC	TC	TC	TC	TT	TC	TT	TC	TC	TT	TC	TT	CC	TT	TC	TT	TT	TC	TC	TT	TC	CC	TT	CC	TT	TT	TC	TC	TC	TC	CC	TC	CC	TC	TT	TC	TT	TT	TC	TC	TT	TT	TT	TC	TT
A,B	1985	chr1_996477_A_G	CHRChr1	996477	AA	AA	AA	AA	GA	GA	AA	AA	GA	GA	AA	AA	AA	GA	AA	GA	GA	GA	GA	GA	AA	AA	GA	AA	AA	AA	AA	AA	AA	AA	AA	AA	AA	AA	GA	AA	GA	AA	GA	AA	AA	AA	AA	AA	GA
A,B	1987	chr1_1087116_A_G	CHRChr1	1087116	GG	GG	GG	GA	GA	GG	GG	GG	GA	GA	GG	GA	GG	GA	GG	GA	GA	GG	GG	AA	GA	GG	GA	GG	GG	GG	GG	GG	GA	GG	GG	GG	GG	GA	GG	GG	AA	GG	GG	GG	GG	GA	--	GG	GG
A,B	1988	chr1_1163551_A_G	CHRChr1	1163551	GA	GA	GA	GA	GA	GG	GG	AA	GA	GG	GA	GA	AA	GG	AA	GA	GA	GA	GA	GG	GA	AA	GA	AA	GG	GG	GA	AA	GA	GA	AA	GA	AA	GA	GG	AA	GG	GA	GA	GA	GA	GG	GG	GA	GG
A,B	1989	chr1_1164056_G_T	CHRChr1	1164056	GT	GT	GT	GT	GT	TT	TT	GG	GT	TT	GT	GT	GG	TT	GG	TT	GT	GT	GT	TT	GT	GG	GT	GG	TT	TT	GT	GG	GT	GT	GG	GT	GG	GT	TT	GG	TT	GT	GT	GT	GT	TT	TT	GT	TT
A,B	1990	chr1_1173370_G_T	CHRChr1	1173370	TT	TT	TT	GT	TT	TT	TT	TT	TT	TT	TT	GT	TT	TT	TT	TT	TT	TT	TT	GT	GT	TT	TT	TT	TT	TT	TT	TT	GT	TT	TT	TT	TT	GT	TT	TT	TT	TT	TT	TT	TT	GT	GG	TT	TT
A,B	1991	chr1_1198061_A_C	CHRChr1	1198061	AA	CC	AA	AA	AC	AA	AA	AC	AA	AA	AA	AC	AC	AA	CC	AC	AA	AC	AA	AA	AA	AC	AC	AC	AA	AA	AA	CC	AA	AA	AC	AC	AA	AA	AA	AA	AC	AA	AC	AA	AA	AA	AA	AA	AA
A,B	1993	cn_C_T_chr1_1211000	CHRChr1	1211000	CC	TC	CC	CC	CC	CC	CC	CC	CC	CC	CC	CC	CC	CC	TC	CC	CC	TC	CC	CC	CC	TC	CC	TC	CC	CC	CC	TC	CC	CC	TC	TC	CC	CC	CC	TC	CC	CC	TC	CC	TC	CC	CC	CC	CC
A,B	1994	chr1_1222768_G_T	CHRChr1	1222768	TT	TT	TT	TT	TT	TT	TT	TT	TT	TT	TT	TT	TT	GT	TT	TT	TT	TT	TT	TT	TT	TT	TT	TT	GT	GG	GT	TT	TT	TT	TT	TT	TT	TT	TT	TT	GT	TT	TT	GT	TT	TT	TT	GT	GT
A,B	1996	be_C_T_chr1_1236598	CHRChr1	1236598	TC	TC	CC	CC	TC	CC	CC	TC	CC	TC	CC	TC	TC	CC	TC	CC	CC	CC	CC	CC	CC	CC	TC	CC	CC	CC	CC	TC	CC	TC	CC	CC	CC	CC	TC	CC	CC	CC	CC	CC	CC	TC	CC	CC	CC
A,B,C	1997	chr1_1261165_A_C	CHRChr1	1261165	CC	CC	AC	CC	CC	CC	AC	CC	CC	CC	AC	CC	CC	CC	CC	CC	CC	CC	CC	CC	CC	CC	CC	CC	CC	CC	CC	CC	CC	CC	CC	AC	CC	CC	CC	AC	CC	CC	CC	CC	AA	CC	CC	CC	CC
C	1998	mu_o_A_G_chr1_1274657	CHRChr1	1274657	AA	AA	AA	AA	AA	AA	AA	AA	AA	AA	AA	AA	AA	AA	AA	AA	AA	AA	AA	AA	AA	AA	AA	AA	AA	AA	AA	AA	AA	AA	AA	AA	AA	AA	AA	AA	AA	AA	AA	AA	AA	AA	AA	AA	AA
A,B	1999	chr1_1302400_C_T	CHRChr1	1302400	TT	TT	TT	TT	TC	TT	TT	TC	TT	TT	TT	TC	TC	TT	TC	TT	TT	TT	TT	TT	TT	TT	TC	TT	TT	TT	TT	TC	TT	TT	TT	TT	TT	TT	TT	TC	TT	TT	TT	TT	TC	TT	TT	TT	TT
A,B	2000	chr1_1304398_C_T	CHRChr1	1304398	TC	TC	TC	TT	TC	TT	TC	TC	TT	TC	TC	TC	TC	TT	TC	TC	TT	TT	TT	TT	TT	TT	TC	TT	TT	TT	TT	TC	TT	TC	TT	TC	TT	TT	TC	TC	TT	TT	TT	TT	CC	TC	TT	TT	TT
A,B,C	2001	chr1_1336961_G_T	CHRChr1	1336961	GT	GT	GG	GG	GT	GG	GG	GG	GG	GT	GG	GG	GT	GG	GT	GG	GG	GG	GG	GG	GG	GG	GT	GG	GG	GG	GG	GT	GG	GT	GG	GG	GG	GG	GT	GG	GG	GG	GG	GG	GG	GT	GG	GG	GG
A,B	2002	chr1_1372222_C_T	CHRChr1	1372222	TC	TT	TC	TC	TT	TT	TT	TC	CC	TT	TC	TT	TC	TT	TT	TT	TT	TT	TC	TT	TC	TC	TT	TC	TT	TT	TC	TT	TC	TC	TC	TT	CC	TC	TT	TC	TT	TT	TT	TC	TT	TT	TT	TC	TT
A,B,C	2003	chr1_1403770_C_T	CHRChr1	1403770	TC	TC	CC	CC	TC	CC	CC	TC	CC	TC	CC	TC	TC	CC	TC	CC	CC	CC	CC	CC	CC	CC	TC	CC	CC	CC	CC	TC	CC	TC	CC	CC	CC	CC	TC	TC	CC	CC	CC	CC	TC	TC	CC	CC	CC
A,B	2004	chr1_1449213_C_T	CHRChr1	1449213	TT	TT	TT	TC	TT	TC	TT	TT	TT	TT	TT	TC	TT	TT	TT	TT	TT	TC	TC	TC	TC	TT	TT	TT	TT	TT	TT	TT	TC	TT	TT	TT	TT	TC	TC	TT	TT	TT	TC	TT	TT	TT	TC	TT	TC
A,B	2005	chr1_1458632_A_G	CHRChr1	1458632	GG	GG	GG	GG	GG	GG	GG	GG	GG	GG	GG	GG	GG	GA	GG	GG	GA	GG	GG	GG	GG	GG	GG	GG	AA	AA	GA	GG	GG	GG	GG	GG	GG	GG	GG	GG	GG	AA	GG	GA	GG	GA	GA	GA	GA
A,B	2006	chr1_1482338_G_T	CHRChr1	1482338	GG	GG	GG	GT	GG	GT	GT	GG	GG	GG	GG	GT	GG	GT	GG	GG	GT	GT	GT	GT	GT	GG	GG	GG	TT	TT	GT	GG	GT	GG	GG	GG	GG	GT	GT	GG	GG	TT	GT	GT	GG	GT	TT	GT	TT
A,B	2007	chr1_1482634_C_T	CHRChr1	1482634	TT	TT	TT	TT	TT	TT	TT	TT	TT	TT	TT	TT	TT	TT	TC	TT	TT	TT	TT	TT	TT	TT	TT	TT	TT	TT	TT	TT	TT	TT	TT	TC	TT	TT	TT	TC	TC	TT	TT	TT	TC	TT	TT	TT	TT
A,B	2008	chr1_1513844_A_C	CHRChr1	1513844	AC	CC	AC	AC	CC	CC	CC	AC	AA	CC	AC	CC	AC	CC	CC	CC	CC	CC	AC	CC	AC	AC	CC	AC	CC	CC	AC	CC	AC	AC	AC	CC	AA	AC	CC	AC	CC	CC	CC	AC	CC	CC	CC	AC	CC
A,B	2009	chr1_1562688_A_C	CHRChr1	1562688	CC	CC	AC	CC	AC	CC	AC	CC	CC	AC	AC	CC	CC	AC	CC	AC	AC	CC	CC	AC	CC	CC	AC	CC	CC	CC	CC	CC	CC	CC	CC	AC	CC	CC	CC	AC	AC	CC	CC	CC	AA	CC	CC	CC	CC
A,B	2010	chr1_1583561_A_G	CHRChr1	1583561	GG	GA	GG	GG	GA	GA	GA	GG	GG	GG	GG	GG	GG	GA	GA	GA	GA	GA	GG	GG	GG	GA	GA	GA	AA	AA	GA	AA	GG	GG	GA	GA	GG	GG	GG	GG	GA	AA	GA	GA	GG	GA	GA	GA	GA
A,B	2011	chr1_1611098_A_C	CHRChr1	1611098	AA	AA	AA	AA	AA	AA	AC	AA	AA	AA	AA	AA	AA	AC	AA	AA	AC	AA	AA	AA	AA	AA	AA	AA	CC	CC	AC	AA	AA	AA	AA	AA	AA	AA	AA	AA	AA	CC	AA	AC	AA	AC	--	AC	AC
A,B	2012	chr1_1620902_C_T	CHRChr1	1620902	TT	TT	TC	TT	TT	TT	CC	TT	TT	TT	TC	TT	TT	TC	TT	TT	TC	TT	TT	TT	TT	TT	TT	TT	CC	CC	TC	TT	TT	TT	TT	TC	TT	TT	TT	TT	TT	CC	TT	TC	TC	TC	--	TC	TC
A,B	2013	chr1_1655940_C_T	CHRChr1	1655940	TC	CC	TC	TC	CC	CC	CC	TC	TT	CC	TC	CC	TT	CC	CC	CC	CC	CC	TC	CC	TC	TC	CC	TC	CC	CC	TC	CC	TC	TC	TC	CC	TT	TC	TC	TT	CC	CC	CC	TC	CC	CC	CC	TC	CC
A,B	2015	chr1_1695157_A_G	CHRChr1	1695157	AA	GA	AA	AA	GA	AA	AA	AA	AA	AA	AA	AA	GA	AA	GG	GA	AA	GA	AA	AA	AA	GA	GA	GA	AA	AA	AA	GG	AA	AA	GA	GA	AA	AA	AA	AA	GA	AA	--	AA	AA	AA	AA	AA	AA
A,B	2017	ae_A_G_chr1_1710433	CHRChr1	1710433	GA	GA	GA	GA	GA	GA	GA	GA	GA	GA	GA	GA	GA	GA	GA	GA	GA	GA	GA	GA	GA	GA	GA	GA	GA	GA	GA	GA	GA	GA	GA	GA	GA	GA	GA	GA	GA	GA	GA	GA	GA	GA	GA	GA	GA
A,B	2018	chr1_1726376_C_T	CHRChr1	1726376	TC	CC	TT	TC	TC	CC	TC	TC	TT	TC	TT	CC	TC	TC	CC	TT	TC	CC	TC	TC	TC	TT	TC	TT	CC	CC	TC	CC	TC	TC	TT	TT	TT	TC	TC	--	TT	CC	CC	TC	--	CC	CC	TC	CC
A,B	2020	chr1_1761083_A_C	CHRChr1	1761083	AA	--	AC	AC	AA	CC	CC	AA	AA	AA	AC	CC	AA	AC	--	AA	AC	CC	AC	AC	AC	AA	AA	AA	CC	CC	AC	--	AC	AA	AA	CC	AA	AC	AA	AA	AA	CC	CC	AC	CC	CC	CC	AC	CC
A,B,C	2021	chr1_1764767_A_G	CHRChr1	1764767	GA	AA	GA	GA	GA	AA	AA	GA	GG	GA	GA	AA	GA	GA	AA	GA	GA	AA	GA	GA	GA	GA	GA	GA	AA	AA	GA	AA	GA	GA	GA	AA	GG	GA	GA	GA	GA	AA	AA	GA	AA	AA	AA	GA	AA
A,B	2023	chr1_1836149_A_G	CHRChr1	1836149	GA	GA	GA	GG	AA	AA	AA	GA	GG	AA	GA	GA	GA	GA	AA	AA	AA	GA	GA	GA	GG	GG	AA	GA	GG	GG	GG	GA	GG	GA	GG	AA	GG	GG	GA	GA	AA	AA	GA	GG	AA	GA	GG	GG	GA
A,B	2024	chr1_1870587_C_T	CHRChr1	1870587	TT	TT	TT	TC	TT	TT	TT	TT	TT	TT	TT	TC	TT	TC	TT	TT	TT	TT	TT	TC	TC	TT	TT	TT	TC	CC	TC	TT	TC	TT	TT	TT	TT	TC	TT	TT	TT	TT	TT	TC	TT	TC	CC	TC	TC
A,B	2025	chr1_1906912_A_C	CHRChr1	1906912	AA	AA	AC	AA	AA	AA	AC	AA	AA	AA	AC	AA	AA	AA	AC	AC	AA	AA	AA	AA	AA	AA	AA	AC	AA	AA	AA	AA	AA	AA	AA	CC	AA	AA	AA	AA	AC	AA	AA	AA	AC	AA	AA	AA	AA
A,B	2027	chr1_1915978_A_G	CHRChr1	1915978	GG	GG	GG	GG	GA	GA	GG	GA	GG	GG	GG	GA	GA	GG	GA	GG	GG	GG	GG	GG	GG	GG	GA	GG	GG	GG	GG	GA	GG	GG	GG	GG	GG	GG	GG	GG	GG	GG	GG	GG	GG	GG	GG	GG	GG
A,B,C	2028	chr1_1941422_A_C	CHRChr1	1941422	AC	AC	AC	AC	CC	AC	CC	AC	AA	CC	AC	CC	AC	CC	CC	CC	CC	AC	AC	CC	AC	AA	CC	AC	CC	CC	AC	AC	AC	AC	AA	CC	AA	AC	AC	AC	CC	CC	AC	AC	CC	CC	CC	AC	CC
A,B	2029	chr1_1978372_A_C	CHRChr1	1978372	AA	AA	AC	AC	AA	AC	CC	AC	AA	AA	AC	CC	AA	AC	AC	AC	AC	AC	AC	AC	AC	AA	AA	AC	CC	CC	AC	AA	AC	AA	AA	CC	AA	AC	AA	AC	AC	CC	AC	AC	CC	AC	CC	AC	CC
A,B	2030	chr1_2013068_A_G	CHRChr1	2013068	GA	GA	GA	GA	GG	GA	GG	GA	AA	GG	GA	GG	GA	GG	GG	GG	GG	GA	GA	GG	GA	AA	GG	GA	GG	GG	GA	GA	GA	GA	AA	GG	AA	GA	GG	GA	GG	GG	GA	GA	GG	GG	GG	GA	GG
A,B	2031	chr1_2049117_G_T	CHRChr1	2049117	GT	GT	GT	GT	TT	GT	TT	GT	GG	TT	GT	GT	GT	TT	TT	TT	TT	GT	GT	TT	GT	GG	TT	GT	TT	TT	GT	GT	GT	GT	GG	TT	GG	GT	GT	GG	TT	TT	GT	GT	GT	TT	TT	--	TT
A,B	2033	chr1_2083858_A_C	CHRChr1	2083858	AC	AC	AC	AC	AA	AC	AA	AC	CC	AA	AC	AA	AC	AA	AA	AA	AA	AC	AC	AA	AC	CC	AA	AC	AA	AA	AC	AC	AC	AC	CC	AA	CC	AC	AC	CC	AA	AA	AC	AC	AC	AA	AA	AC	AA
A,B	2034	chr1_2119583_G_T	CHRChr1	2119583	GT	GT	TT	TT	GG	TT	TT	GT	TT	GG	TT	TT	TT	GT	TT	GT	GT	TT	TT	GT	TT	TT	GG	TT	TT	TT	TT	GT	TT	GT	TT	TT	TT	TT	GG	GT	GT	TT	TT	TT	GT	GT	TT	TT	TT
C	2037	ae_T_C_chr1_2193460	CHRChr1	2193460	TT	TT	TT	TT	TT	TT	TT	TT	TT	TT	TT	TT	TT	TT	TT	TT	TT	TT	TT	TT	TT	TT	TT	TT	TT	TT	TT	TT	TT	TT	TT	TT	TT	TT	TT	TT	TT	TT	TT	TT	TT	TT	TT	TT	TT
A,B	2040	chr1_2243289_A_G	CHRChr1	2243289	AA	AA	AA	AA	GG	AA	AA	AA	AA	GA	AA	AA	AA	GA	AA	GA	GA	AA	AA	GA	AA	AA	GG	AA	AA	AA	AA	GA	AA	AA	AA	AA	AA	AA	GA	GA	GA	AA	AA	AA	GA	--	AA	AA	AA
A,B	2041	chr1_2244084_A_G	CHRChr1	2244084	GA	GA	GA	AA	GG	GA	GA	GA	AA	GG	GA	GA	AA	GA	GA	GG	GA	AA	AA	GA	AA	AA	GG	GA	GA	AA	AA	GA	AA	GA	AA	GG	AA	AA	GG	GA	GG	AA	AA	AA	GG	GA	AA	AA	AA
A,B	2043	chr1_2262939_C_T	CHRChr1	2262939	CC	CC	TC	CC	CC	TC	TT	TC	CC	CC	TC	CC	CC	TC	TC	TC	TC	CC	CC	CC	CC	CC	CC	CC	TT	TT	TC	CC	CC	CC	CC	TT	CC	CC	CC	CC	TC	TT	CC	TC	TC	TT	TT	TC	TT
A,B	2044	chr1_2296184_A_G	CHRChr1	2296184	AA	AA	GG	GG	AA	GA	GG	AA	AA	AA	GG	GA	AA	GA	GA	AA	GA	GA	GA	GA	GA	AA	AA	AA	GG	GG	GG	AA	GG	AA	AA	GG	AA	GG	GA	GG	GA	GG	GA	GA	GG	GA	GG	GG	GG
A,B	2045	chr1_2425051_A_G	CHRChr1	2425051	AA	GA	AA	GA	GA	GG	GA	GA	GA	GA	AA	GA	AA	GG	GA	GG	GG	--	GG	GG	GG	GG	GA	GG	GG	GG	GA	GA	GA	GA	GG	GA	GG	GA	AA	AA	GG	GG	--	GG	AA	GA	--	GA	--
A,B	2046	chr1_2438051_G_T	CHRChr1	2438051	GG	GT	GG	GT	GG	TT	GT	GT	GT	GG	GG	TT	GT	GT	TT	GT	GT	TT	TT	GT	TT	TT	GG	TT	TT	TT	GT	GT	GT	GT	TT	GT	TT	GT	GT	GT	GT	TT	TT	TT	GT	GT	TT	GT	TT
A,B	2047	chr1_2465455_A_C	CHRChr1	2465455	CC	CC	CC	CC	AC	CC	CC	AC	CC	AC	CC	CC	CC	AC	CC	AC	AC	CC	CC	AC	CC	CC	AC	CC	CC	CC	CC	CC	CC	CC	CC	CC	CC	CC	CC	CC	AC	CC	CC	CC	CC	CC	CC	CC	CC
A,B	2048	chr1_2477665_C_T	CHRChr1	2477665	TT	TC	TT	TC	TT	CC	TC	TC	TC	TT	TT	TC	TT	TC	TC	TC	TC	CC	CC	TC	CC	CC	TT	CC	CC	CC	TC	TC	TC	TC	CC	TC	CC	TC	TT	TT	TC	CC	CC	CC	TT	TC	CC	TC	CC
A,B	2049	chr1_2511205_C_T	CHRChr1	2511205	CC	TC	CC	TC	CC	TT	TC	TC	TC	CC	CC	TC	CC	TC	CC	TC	TC	TT	TC	TC	TT	TC	CC	TC	TT	TT	TC	TC	TC	TC	TT	CC	TT	TC	CC	CC	CC	TT	TT	TT	CC	TC	TT	TC	TT
A,B	2050	chr1_2532098_C_T	CHRChr1	2532098	TT	TT	TC	TC	TT	TT	TC	TT	TT	TT	TC	TC	TT	TT	TT	TT	TC	TT	TC	TC	TC	TT	TT	TC	TC	TT	TT	TT	TC	TT	TT	TC	TT	TC	TT	TT	TT	TC	TT	TT	TC	TT	TC	TT	TT
A	2051	chr1_2547257_C_T	CHRChr1	2547257	TT	TT	TC	TT	TT	TT	TC	TT	TT	TT	TC	TT	TT	TT	TT	TT	TT	TT	TT	TT	TT	TT	TT	TT	TT	TT	TT	TT	TT	TT	TT	TC	TT	TT	TT	TT	TT	TT	TT	TT	TC	TT	TT	TT	TT
A	2052	chr1_2582787_G_T	CHRChr1	2582787	TT	TT	GT	TT	TT	TT	GT	TT	TT	TT	GT	TT	TT	TT	TT	TT	TT	TT	TT	TT	TT	TT	TT	TT	TT	TT	TT	TT	TT	TT	TT	GT	TT	TT	TT	TT	TT	TT	TT	TT	GT	TT	TT	TT	TT
A,B	2053	chr1_2624505_G_T	CHRChr1	2624505	TT	TT	TT	GT	TT	TT	TT	TT	TT	TT	TT	GT	TT	TT	TT	TT	GT	TT	TT	GT	GT	TT	TT	TT	GT	TT	TT	TT	GT	TT	TT	TT	TT	GT	TT	TT	TT	GT	TT	TT	TT	TT	GT	TT	TT
A,B	2054	chr1_2653364_A_C	CHRChr1	2653364	CC	CC	AC	AC	AC	AC	AA	AC	CC	AC	AC	AC	CC	AA	AC	AA	AA	AC	AC	AA	AC	AC	AC	CC	AA	AA	AC	CC	AC	CC	CC	AA	CC	AC	CC	CC	AC	AA	AC	AC	AC	AC	AA	AC	AA
A,B	2055	chr1_2685592_A_G	CHRChr1	2685592	GG	GG	GG	GA	GG	GG	GG	GG	GG	GG	GG	GA	GG	GG	GG	GG	GA	GA	GG	GA	GA	GG	GG	GG	GA	GG	GG	GG	GA	GG	GG	GG	GG	GA	GG	GG	GG	GA	GA	GG	GG	GG	GA	GG	GA
A,B	2056	chr1_2690277_A_G	CHRChr1	2690277	AA	AA	AA	GA	AA	AA	AA	AA	AA	AA	AA	GA	AA	AA	AA	AA	GA	GA	AA	GA	GA	AA	AA	AA	GA	AA	AA	AA	GA	AA	AA	AA	AA	GA	AA	AA	AA	GA	GA	AA	AA	AA	GA	AA	GA
A,B	2057	be_G_A_chr1_2693043	CHRChr1	2693043	GG	GG	GG	GA	GG	GG	GG	GG	GG	GG	GG	GA	GG	GG	GG	GG	GA	GA	GG	GA	GA	GG	GG	GG	GA	GG	GG	GG	GA	GG	GG	GG	GG	GA	GG	GG	GG	GA	GA	GG	GG	GG	GA	GG	GA
A,B	2060	chr1_2766340_C_T	CHRChr1	2766340	TC	TC	TC	TC	CC	TC	TT	TC	CC	TC	TC	TC	TC	TC	TC	TC	TC	TC	TT	TC	TC	TC	TC	TC	TT	TT	TC	CC	TC	TC	CC	TC	CC	TC	TT	TC	TC	TT	TC	TC	TT	TT	TT	TC	TT
A	2062	chr1_2796258_C_T	CHRChr1	2796258	CC	CC	CC	CC	CC	TC	CC	CC	CC	CC	CC	CC	CC	CC	CC	TC	CC	CC	CC	CC	CC	CC	TC	CC	CC	CC	CC	CC	CC	CC	CC	CC	CC	CC	CC	CC	CC	CC	CC	CC	CC	CC	CC	CC	CC
A	2063	chr1_2824341_C_T	CHRChr1	2824341	TT	TT	TT	TT	TT	TC	TT	TT	TT	TT	TT	TT	TT	TT	TT	TC	TT	TT	TT	TT	TT	TT	TC	TT	TT	TT	TT	TT	TT	TT	TT	TT	TT	TT	TT	TT	TT	TT	TT	TT	TT	TT	TT	TT	TT
A,B	2064	chr1_2844356_C_T	CHRChr1	2844356	TT	TT	TT	TC	TT	TC	TT	TC	TT	TT	TT	CC	TC	TT	CC	TC	TT	TT	TC	TC	TC	TC	TC	TC	TT	TT	TT	TT	TC	TT	TT	TC	TT	TC	TC	TC	TC	TT	TT	TT	TC	TT	TC	TT	TT
A,B	2065	chr1_2880420_A_G	CHRChr1	2880420	AA	AA	AA	AA	AA	AA	AA	GA	AA	AA	AA	AA	AA	AA	AA	AA	AA	AA	GA	AA	AA	GA	AA	GA	AA	AA	AA	AA	AA	AA	AA	AA	AA	AA	GA	GA	GA	AA	AA	AA	GA	AA	AA	AA	AA
A,B	2066	chr1_2904096_G_T	CHRChr1	2904096	GT	GT	GT	GT	GT	GT	GG	GT	TT	GG	GT	GG	GT	GG	GG	GG	GG	GT	GG	GG	GT	GT	GG	GT	GG	GG	GT	TT	GT	GT	TT	GG	TT	GT	GG	GT	GG	GG	GT	GT	GG	GG	GG	GT	GG
A,B	2067	chr1_2941366_G_T	CHRChr1	2941366	GT	GT	GT	GT	GT	GG	TT	GT	GG	TT	GT	TT	GT	TT	TT	GT	TT	GT	TT	TT	GT	GT	TT	GT	TT	TT	GT	GG	GT	GT	GG	TT	GG	GT	TT	GT	TT	TT	GT	GT	TT	TT	TT	GT	TT
A,B	2069	chr1_2992477_A_G	CHRChr1	2992477	GG	GG	GG	GA	GG	GG	GA	GG	GG	GG	GG	GA	GG	GA	GG	GG	GA	GA	GA	GA	GA	GG	GG	GG	AA	AA	GA	GG	GA	GG	GG	GG	GG	GA	GG	GG	GG	AA	GA	GA	GG	GA	AA	GA	AA
A,B	2070	chr1_3010321_A_C	CHRChr1	3010321	AC	AC	AC	AC	AC	AC	AA	AC	CC	AA	AC	AA	AC	AA	AA	AA	AA	AC	AA	AA	AC	AC	AA	AC	AA	AA	AC	CC	AC	AC	CC	AA	CC	AC	AA	AC	AA	AA	AC	AC	AA	AA	AA	AC	AA
C	2071	chr1_3047360_C_T	CHRChr1	3047360	CC	CC	CC	CC	CC	CC	CC	CC	CC	CC	CC	CC	TC	CC	TC	CC	CC	CC	CC	CC	CC	CC	TC	CC	CC	CC	CC	CC	CC	CC	CC	CC	CC	CC	CC	CC	CC	CC	CC	CC	CC	CC	CC	CC	CC
A,B	2073	chr1_3120443_C_T	CHRChr1	3120443	TT	TT	TT	TC	TT	TT	TC	TT	TT	TT	TT	TC	TT	TT	TT	TT	TC	TT	TT	TC	TC	TT	TT	TT	TC	TT	TT	TT	TC	TT	TT	TT	TT	TC	TT	TT	TC	CC	TT	TT	TT	TT	TC	TT	TT
A,B	2074	chr1_3126878_A_C	CHRChr1	3126878	AC	AC	CC	AC	CC	CC	AC	CC	CC	AC	CC	AC	CC	CC	CC	CC	CC	CC	CC	AC	AC	CC	CC	CC	CC	CC	CC	CC	AC	AC	CC	CC	CC	AC	AC	CC	CC	AC	CC	CC	CC	AC	AC	CC	CC
A,B	2076	chr1_3147694_C_T	CHRChr1	3147694	CC	CC	CC	TC	TC	CC	CC	CC	CC	TC	CC	TC	CC	TT	CC	TC	TT	CC	TC	TT	TC	CC	TC	CC	TC	TT	TC	TC	TC	CC	TC	CC	CC	TC	CC	CC	TC	TT	CC	TC	CC	TC	TT	TC	TC
A,B	2081	chr1_3188815_A_C	CHRChr1	3188815	AA	AA	AC	AA	AC	AC	AC	AA	AA	AC	AA	AA	AA	CC	AA	CC	CC	AA	AC	AC	AA	AA	AC	AA	AC	CC	AC	AC	AA	AA	AC	AA	AA	AA	AA	AA	AC	AC	AA	AC	AA	AC	AC	AC	AC
A,B	2083	chr1_3224471_A_G	CHRChr1	3224471	GG	GG	GA	GG	GA	GG	GG	GG	GA	GA	GG	GG	GG	AA	GG	GA	AA	GA	GA	GA	GG	GG	AA	GG	AA	AA	GA	GA	GA	GG	GA	GG	GG	GA	GG	GG	GA	AA	GA	GA	GG	GA	GA	GA	AA
A,B	2084	chr1_3260597_A_C	CHRChr1	3260597	AC	AC	CC	CC	AC	CC	AC	AA	AC	CC	AC	AC	AC	CC	CC	CC	CC	CC	AC	CC	CC	AC	AC	AC	CC	CC	CC	CC	CC	AC	CC	AC	CC	CC	AA	AC	AC	CC	CC	CC	AA	--	CC	CC	CC
A,B	2085	chr1_3293743_C_T	CHRChr1	3293743	TC	TC	TC	CC	TT	CC	TC	CC	CC	TT	CC	TC	TC	TT	TC	TC	TT	CC	TC	CC	CC	CC	TC	CC	TC	TT	CC	TC	CC	TC	TC	CC	CC	CC	TT	TC	TC	TC	CC	TC	TC	TT	TC	TC	TC
A,B	2086	chr1_3306534_A_C	CHRChr1	3306534	AC	AC	CC	CC	AC	CC	CC	CC	CC	AC	CC	AC	AC	CC	AC	CC	CC	CC	CC	CC	CC	CC	CC	CC	CC	CC	CC	CC	CC	AC	CC	CC	CC	CC	AA	AC	CC	CC	CC	CC	AC	AC	CC	CC	CC
A,B	2087	chr1_3328583_A_C	CHRChr1	3328583	CC	CC	CC	CC	CC	CC	AC	AC	AC	CC	AC	CC	CC	CC	AC	CC	CC	AC	CC	CC	CC	CC	AC	CC	AC	CC	CC	CC	AC	CC	CC	AA	CC	AC	CC	CC	CC	AC	AC	CC	AC	CC	CC	CC	AC
A,B	2088	chr1_3373891_C_T	CHRChr1	3373891	CC	TC	CC	TC	TC	TT	TC	CC	CC	TC	CC	TC	CC	TC	CC	TT	TT	TC	CC	TT	TC	CC	TC	CC	CC	CC	TC	CC	CC	TC	TC	CC	TC	CC	CC	CC	TC	TC	TC	CC	CC	CC	TC	CC	CC
A,B	2089	chr1_3402236_A_G	CHRChr1	3402236	AA	AA	GA	AA	AA	AA	AA	AA	AA	AA	AA	AA	AA	GA	AA	AA	AA	AA	GA	AA	AA	AA	AA	AA	GA	GG	AA	GA	AA	AA	GA	AA	AA	AA	AA	AA	AA	AA	AA	GA	AA	GA	GA	GA	GA
A,B	2090	chr1_3434841_A_G	CHRChr1	3434841	AA	AA	GA	AA	AA	AA	AA	AA	AA	AA	AA	AA	AA	GA	AA	AA	GA	AA	GA	AA	AA	AA	AA	AA	GA	GG	AA	GA	AA	AA	GA	AA	AA	AA	AA	AA	AA	GA	AA	GA	AA	GA	GA	GA	GA
A,B	2093	chr1_3456810_A_G	CHRChr1	3456810	GG	GG	GG	GG	GA	GA	GG	GG	GG	GA	GG	GG	GG	GA	GA	AA	GA	GG	GG	GG	GA	GA	GA	GA	GG	GG	GG	GA	GG	GG	GG	GA	GA	GG	GG	GG	AA	GG	GG	GA	GG	GG	GG	GG	GG
A,B	2094	chr1_3477330_C_T	CHRChr1	3477330	TT	TT	TT	TT	TT	TC	TT	TT	TT	TT	TT	TT	TT	TT	TC	TC	TC	TT	TT	TT	TT	TT	TT	TT	TC	TT	TT	TT	TC	TT	TT	TC	TT	TC	TT	TT	TT	TC	TT	TT	TT	TT	TT	TT	TT
A,B	2095	chr1_3509301_A_C	CHRChr1	3509301	CC	CC	CC	CC	CC	CC	AC	AA	AC	CC	CC	CC	CC	CC	CC	CC	CC	AC	AC	CC	AC	AA	CC	AA	CC	CC	CC	AC	AC	CC	CC	CC	CC	AC	CC	CC	AC	AC	AC	AC	CC	CC	CC	CC	AC
A,B	2097	chr1_3581101_A_G	CHRChr1	3581101	AA	AA	AA	AA	AA	AA	GA	AA	AA	AA	AA	AA	AA	AA	AA	AA	AA	GA	AA	AA	GA	GA	GA	GA	AA	AA	AA	GA	GA	AA	AA	AA	AA	AA	AA	AA	AA	GA	GA	GA	AA	AA	AA	AA	GA
A,B	2098	chr1_3591346_A_G	CHRChr1	3591346	GG	GG	GG	GG	AA	GG	GA	GG	GG	GA	GG	GG	GG	GA	GG	GA	GA	--	GG	GG	GA	GA	GA	GA	GG	GG	GG	GA	GA	GG	GG	GG	GA	GG	GA	GA	GA	GA	--	GA	GA	GG	GG	GG	GA
A,B	2099	chr1_3631408_C_T	CHRChr1	3631408	TT	TT	TC	TT	TT	TT	TT	TT	TT	TT	TT	TT	TT	TC	TT	TT	TC	TT	TC	TT	TT	TT	TT	TT	CC	CC	TT	TC	TC	TT	TC	TT	TT	TC	TT	TT	TT	TC	TT	TC	TT	TC	TC	TC	TC
A,B	2100	mu_o_C_T_chr1_3652739	CHRChr1	3652739	CC	CC	TC	CC	CC	CC	CC	CC	CC	CC	CC	CC	CC	CC	CC	CC	TC	CC	CC	CC	CC	CC	CC	CC	TT	TT	CC	TC	TC	CC	TC	CC	CC	TC	CC	CC	CC	TC	CC	TC	CC	TC	TC	TC	TC
A,B	2101	chr1_3654499_A_G	CHRChr1	3654499	AA	GA	GA	GA	GA	GG	GA	GA	AA	GA	AA	GA	AA	GA	GA	GG	GG	GG	GA	GG	GG	GG	GG	GG	GG	GG	GA	GG	GA	GA	GG	GA	GG	GA	AA	AA	GG	GG	GG	GG	AA	GA	GG	GA	GG
A,B	2104	cn_A_C_chr1_3671441	CHRChr1	3671441	AC	AC	AC	CC	AC	CC	CC	AC	AC	AC	CC	CC	CC	AC	CC	CC	AC	CC	AC	CC	CC	CC	CC	CC	AA	AA	CC	AC	AC	AC	AC	CC	CC	AC	AC	AC	CC	AC	CC	AC	AC	AA	AC	AC	AC
A,B	2105	lb_C_T_chr1_3687262	CHRChr1	3687262	TC	TC	TC	TT	TT	TT	CC	TT	TT	TC	TC	TT	TT	TC	TC	TT	TC	TC	TC	TT	TT	TT	TC	TT	CC	CC	TT	TC	TC	TC	TC	CC	TT	TC	TT	TT	TT	CC	TC	TC	TC	CC	TC	TC	CC
A,B	2106	chr1_3691115_A_G	CHRChr1	3691115	AA	AA	GA	AA	AA	AA	AA	GA	GA	AA	AA	AA	AA	AA	AA	AA	GA	GA	AA	AA	AA	AA	GA	AA	GG	GG	AA	GA	GA	AA	GA	AA	AA	GA	AA	AA	AA	GG	GA	GA	AA	GA	GA	GA	GG
A,B	2108	chr1_3758788_A_G	CHRChr1	3758788	GG	GG	GG	GG	GA	GG	GA	GA	GA	GG	GA	GA	GA	--	GA	GG	GG	GG	GG	GG	GG	GG	GG	GG	GG	GG	GG	GG	GG	GG	GG	GA	GG	GG	AA	GA	GG	--	GG	GG	AA	--	GG	GG	GG
A,B	2109	chr1_3759142_C_T	CHRChr1	3759142	TC	TC	TT	TT	TC	TC	CC	CC	TC	TC	TC	TC	TC	TC	CC	TC	TC	TC	CC	TT	TC	CC	TC	CC	TC	TT	TT	TC	TC	TC	TT	CC	TT	TT	CC	TC	TC	CC	TC	TC	CC	TC	TT	TT	TC
A,B	2112	chr1_3797506_C_T	CHRChr1	3797506	TT	TT	TC	TT	CC	TC	CC	CC	TC	TC	TC	TC	TC	TC	CC	CC	CC	TC	TC	TT	TT	TC	CC	TC	TC	CC	TT	TC	TC	TT	TC	CC	TC	TC	CC	TC	CC	CC	TC	TC	CC	TC	TC	TC	CC
A,B	2113	chr1_3831340_A_G	CHRChr1	3831340	GG	GG	GG	GG	GA	GG	GA	AA	GA	GG	GA	GA	GG	GG	GA	GG	GG	GG	GA	GG	GG	GA	GA	GA	GG	GG	GG	GG	GG	GG	GG	AA	GG	GG	AA	GA	GA	GG	GG	GG	AA	GG	GG	GG	GG
A,B	2114	chr1_3859748_C_T	CHRChr1	3859748	CC	CC	CC	CC	TC	CC	TC	TC	TC	CC	TC	CC	TC	CC	TT	CC	CC	CC	CC	CC	CC	CC	CC	CC	CC	CC	CC	CC	CC	CC	CC	TT	CC	CC	TT	TC	CC	CC	CC	CC	TT	CC	CC	CC	CC
A,B,C	2115	chr1_3901308_C_T	CHRChr1	3901308	CC	CC	CC	CC	CC	CC	TC	CC	CC	CC	TC	TC	CC	CC	TC	CC	CC	CC	CC	CC	CC	CC	CC	CC	CC	CC	CC	CC	CC	CC	CC	TT	CC	CC	TC	CC	CC	CC	CC	CC	TC	CC	CC	CC	CC
A,B	2116	chr1_3912644_A_G	CHRChr1	3912644	GA	GA	GA	AA	GA	AA	GA	GA	GA	GA	GA	GA	GA	GA	GG	AA	GA	AA	GA	GA	GA	GA	AA	GA	GG	GG	AA	GG	AA	GA	GA	GG	AA	GA	GG	GA	AA	GA	AA	GG	GG	GG	GA	GA	GA
A,B	2117	chr1_3939437_C_T	CHRChr1	3939437	CC	CC	TC	CC	CC	CC	CC	TC	TC	CC	CC	TC	TC	CC	TC	CC	CC	CC	CC	CC	CC	CC	CC	CC	TC	TC	CC	CC	CC	CC	CC	CC	CC	CC	CC	CC	CC	CC	CC	CC	CC	CC	TC	CC	TC
A,B	2119	chr1_3973232_A_G	CHRChr1	3973232	GA	GA	GG	GG	GA	GG	GA	GA	GA	GA	GA	GA	GA	GA	AA	GG	GG	GG	GA	GA	GA	GA	GG	GA	GG	GA	GG	AA	GG	GA	GA	AA	GG	GA	AA	GA	GG	GG	GG	AA	AA	AA	GG	GA	GG
A,B	2120	chr1_4037365_A_C	CHRChr1	4037365	AC	AC	AA	AA	AA	AA	AA	AA	AA	AC	AA	AA	AA	AC	AA	AA	AC	AA	AC	AC	AC	AA	AA	AC	AA	AC	AA	CC	AA	AC	AC	AA	AA	AC	AA	AA	AA	AC	AA	AC	AA	CC	AA	AC	AA
A,B	2121	chr1_4065334_C_T	CHRChr1	4065334	TC	TC	TT	TT	TT	TT	TT	TT	TT	TC	TT	TT	TT	TC	TT	TT	TT	TT	TC	TC	TC	TT	TT	TC	TT	TC	TT	CC	TT	TC	TC	TT	TT	TC	TT	TT	TT	TT	TT	TC	TT	CC	TT	TC	TT
A,B	2122	chr1_4080597_A_G	CHRChr1	4080597	GA	GA	AA	AA	AA	AA	AA	AA	AA	AA	AA	AA	AA	GA	AA	AA	AA	AA	GA	GA	GA	AA	AA	GA	AA	GA	AA	GG	AA	GA	GA	AA	AA	GA	AA	AA	AA	AA	AA	GA	AA	GG	AA	GA	AA
C	2124	chr1_4115621_A_C	CHRChr1	4115621	CC	CC	CC	CC	CC	CC	CC	AC	CC	CC	CC	CC	CC	CC	CC	CC	CC	CC	AC	CC	CC	AC	CC	AC	CC	CC	CC	CC	CC	CC	CC	CC	CC	CC	CC	CC	CC	CC	CC	CC	CC	CC	CC	CC	CC
A,B	2125	chr1_4115697_G_T	CHRChr1	4115697	TT	TT	GT	TT	GT	GT	GT	GT	TT	GG	GT	TT	TT	GT	TT	GT	GG	GT	GT	TT	TT	GT	GG	GT	GG	GT	TT	TT	TT	TT	TT	GT	GT	TT	GT	TT	GT	GG	GT	TT	GT	TT	GT	TT	GG
A,B	2126	chr1_4153036_C_T	CHRChr1	4153036	CC	CC	TC	CC	TC	CC	CC	TC	TC	CC	CC	TC	TC	CC	TC	CC	CC	CC	CC	CC	CC	CC	CC	CC	TC	TC	CC	CC	CC	CC	CC	CC	CC	CC	TC	TC	CC	CC	CC	CC	TC	CC	TC	CC	TC
A,B	2129	chr1_4189252_C_T	CHRChr1	4189252	TT	TT	TC	TT	CC	TC	CC	CC	TC	CC	TC	TC	TC	TC	CC	TC	CC	TC	TC	TT	TT	CC	CC	TC	CC	TC	TT	TT	TC	TT	TT	CC	TC	TT	CC	TC	CC	CC	TC	TC	CC	TT	TC	TT	CC
A,B	2131	chr1_4217401_A_G	CHRChr1	4217401	GA	GA	GG	GG	GG	GA	GG	GG	GG	GG	GG	GG	GG	GA	GG	GA	GG	GG	GA	GA	GA	GG	GG	GA	GG	GA	GG	AA	GG	GA	GA	GG	GG	GA	GG	GG	GG	GG	GG	GA	GG	AA	GG	GA	GG
A,B	2132	chr1_4244591_A_G	CHRChr1	4244591	GA	GA	GA	GA	GG	GA	GG	GG	GA	GA	GA	GG	GA	GG	GG	GG	GG	GA	GG	GA	GA	GG	GA	GG	GG	GG	AA	GG	GA	GA	GA	GG	GA	GA	GG	GA	GG	GG	GA	GG	GG	GG	GA	GA	GG
A,B	2133	chr1_4328972_G_T	CHRChr1	4328972	TT	TT	GT	GT	GG	TT	GG	GT	GT	GG	GT	GT	GT	GT	GT	GT	GG	GT	TT	TT	TT	GT	GG	TT	GG	GT	TT	TT	GT	TT	TT	GT	GT	TT	GG	GT	GT	GG	GT	GT	GG	TT	GT	TT	GG
A,B	2134	chr1_4363169_C_T	CHRChr1	4363169	TC	TC	CC	TC	TC	TC	TT	TT	TC	TC	TC	TT	TC	TC	TC	TT	TC	TC	TT	TC	TC	TT	TC	TT	TC	TC	CC	TT	CC	TC	TC	TC	CC	TC	TT	TC	TC	TC	TC	TT	TT	TT	CC	TC	TC
A,B	2135	chr1_4372397_G_T	CHRChr1	4372397	GG	GG	GG	GG	GT	GG	GG	GT	GT	GT	GG	GG	GT	GT	GT	GG	GT	GG	GG	GG	GG	GG	GT	GG	GG	GG	GG	GG	GG	GG	GG	GG	GT	GG	GG	GG	GT	GG	GG	GG	GG	GG	GG	GG	GG
A,B	2137	chr1_4436801_A_G	CHRChr1	4436801	GG	GG	GG	GG	GA	GG	GA	AA	GA	GG	GA	GA	GA	GG	GA	GG	GG	GG	GG	GG	GG	GA	GG	GG	GG	GG	GG	GG	GG	GG	GG	GA	GG	GG	AA	GA	GG	GG	GG	GG	AA	GG	GG	GG	GG
A,B,C	2138	chr1_4450776_A_G	CHRChr1	4450776	AA	AA	GA	GA	AA	AA	AA	AA	AA	AA	AA	GA	AA	AA	AA	AA	GA	GA	AA	AA	AA	AA	AA	AA	GG	GA	AA	AA	AA	AA	AA	AA	AA	AA	AA	AA	AA	GA	GA	AA	AA	AA	GA	AA	GG
A,B	2139	chr1_4472344_C_T	CHRChr1	4472344	TC	TC	TT	TC	CC	TC	TC	CC	TC	TC	TC	CC	TC	CC	TC	TC	CC	TC	CC	TC	TC	CC	TC	CC	TC	TC	TC	CC	TT	TC	TC	TC	TC	TC	CC	TC	CC	TC	TC	CC	CC	CC	TT	TC	TC
A,B	2141	chr1_4507532_C_T	CHRChr1	4507532	TC	TC	CC	CC	TT	TC	TC	TT	TC	TT	TC	TC	TC	TT	TT	TC	TC	CC	TC	TC	TC	TT	TT	TC	CC	TC	TC	TT	CC	TC	TC	TT	TC	TC	TT	TC	TT	CC	CC	TT	TT	TT	CC	TC	CC
A,B	2142	chr1_4526701_C_T	CHRChr1	4526701	CC	CC	CC	CC	TC	CC	TC	TT	TC	TC	CC	TC	TC	TC	TC	CC	TC	CC	CC	CC	CC	TC	TC	CC	CC	CC	CC	CC	CC	CC	CC	TC	TC	CC	TC	CC	TT	CC	CC	CC	TC	CC	CC	CC	CC
A,B	2143	chr1_4542269_A_G	CHRChr1	4542269	GA	GA	GG	GG	GA	GA	GG	GG	GG	GA	GA	GG	GG	GA	GA	GA	GG	GG	GA	GA	GA	GA	GA	GA	GG	GA	GA	AA	GG	GA	GA	GA	GG	GA	GA	GA	GG	GG	GG	AA	GA	AA	GG	GA	GG
A,B	2144	chr1_4576447_A_G	CHRChr1	4576447	GG	GG	GG	GG	GA	GG	GA	AA	GA	GA	GG	GG	GA	GA	GA	GG	GA	GG	GG	GG	GG	GA	GA	GG	GG	GG	GG	GG	GG	GG	GG	GA	GA	GG	GA	GG	AA	GG	GG	GG	GA	GG	GG	GG	GG
A,B	2145	chr1_4613154_C_T	CHRChr1	4613154	CC	CC	CC	CC	TT	CC	TC	TT	TC	TC	CC	TC	TC	TC	TC	CC	TC	CC	CC	CC	CC	TC	TC	CC	CC	CC	CC	CC	CC	CC	CC	TC	TC	CC	TT	TC	TT	CC	CC	CC	TT	CC	CC	CC	CC
A,B,C	2146	be_G_A_chr1_4644161	CHRChr1	4644161	GG	GG	GG	GG	GA	GG	GA	AA	GA	GG	GG	GG	GA	GG	GA	GG	GG	GG	GG	GG	GG	GA	GG	GG	GG	GG	GG	GG	GG	GG	GG	GA	GG	GG	AA	GA	GG	GG	GG	GG	AA	GG	GG	GG	GG
A,B	2147	chr1_4651426_G_T	CHRChr1	4651426	GT	GT	GT	GT	GG	GT	GT	GG	GG	GT	GT	GT	GG	GT	GT	TT	GT	GT	GT	GT	GT	GG	GT	GT	TT	TT	GT	TT	GT	GT	GT	GT	GG	GT	GG	GG	GG	TT	GT	GT	GG	TT	GT	GT	TT
A,B,C	2150	chr1_4682493_G_T	CHRChr1	4682493	GT	GT	GT	GT	GG	GT	GT	GG	GT	GT	GT	GG	GT	GG	GG	GG	GG	GT	GG	GT	GT	GT	GT	GG	GG	GG	GT	GG	GT	GT	GT	GT	GT	GT	GT	GT	GG	GG	GT	GT	GT	GG	GT	GT	GG
A,B	2151	chr1_4720796_A_C	CHRChr1	4720796	AC	AC	AC	CC	CC	AC	AC	CC	CC	CC	AC	CC	CC	AC	AC	AC	AC	CC	AC	AC	AC	CC	CC	AC	AC	AA	AC	AA	CC	AC	AC	AC	CC	AC	CC	CC	CC	AC	CC	AC	CC	AA	AC	AC	AC
A,B	2152	chr1_4758051_G_T	CHRChr1	4758051	GT	GT	GT	GT	GT	GT	GT	TT	TT	GT	GT	GT	TT	GG	TT	GG	GG	TT	GT	GT	GT	TT	GT	GT	GG	GG	GT	GG	GT	GT	GT	TT	GT	GT	TT	TT	GT	GG	TT	GT	TT	GG	GT	GT	GT
A,B	2153	chr1_4765587_C_T	CHRChr1	4765587	CC	CC	CC	CC	CC	CC	CC	CC	CC	TC	CC	CC	CC	CC	CC	CC	CC	TC	TC	CC	CC	CC	TC	TC	CC	CC	CC	CC	CC	CC	CC	CC	CC	CC	CC	CC	CC	CC	TC	CC	CC	CC	CC	CC	TC
A,B	2156	chr1_4845338_A_G	CHRChr1	4845338	GA	GA	GA	GG	AA	GA	GG	AA	GA	GA	GA	GG	GA	GA	GA	AA	GG	GA	AA	GA	GA	AA	GA	AA	GA	AA	GA	AA	GG	GA	GA	GG	GA	GA	GA	GA	GG	GG	GA	AA	GA	AA	GA	GA	AA
A,B	2157	chr1_4849070_C_T	CHRChr1	4849070	TC	TC	TC	TT	TC	TC	TT	CC	TC	TT	TC	TT	TC	TC	CC	CC	TT	TT	TC	TC	TC	CC	TT	TC	TC	CC	TC	CC	TT	TC	TC	TC	TT	TC	TC	TC	TT	TT	TT	CC	TC	CC	TC	TC	CC
A,B	2158	chr1_4865597_A_G	CHRChr1	4865597	AA	AA	AA	AA	GA	AA	GG	GG	GA	AA	AA	GA	GA	AA	GG	AA	AA	AA	AA	AA	AA	GG	AA	AA	AA	AA	AA	AA	AA	AA	AA	GG	AA	AA	GG	GA	AA	--	AA	GA	GG	AA	AA	AA	AA
A,B	2159	chr1_4899311_C_T	CHRChr1	4899311	TT	TT	TT	TT	TT	TT	TC	TT	TT	TT	TT	TT	TT	TT	TT	TC	TC	TC	TT	TT	TT	TT	TT	TT	TT	TT	TT	TT	TC	TT	TT	TT	TT	TT	TT	TT	TT	CC	TC	TT	TT	TT	TT	TT	TC
A,B	2160	chr1_4934163_C_T	CHRChr1	4934163	CC	CC	CC	CC	TC	CC	TC	TT	TC	CC	CC	CC	TC	CC	TC	CC	CC	CC	CC	CC	CC	TC	CC	CC	CC	CC	CC	CC	CC	CC	CC	TC	CC	CC	TT	TC	CC	CC	CC	CC	TT	CC	CC	CC	CC
A,B	2161	chr1_4969240_A_G	CHRChr1	4969240	GG	GA	GG	GA	GA	GG	AA	AA	GA	GA	GG	AA	GA	GG	AA	GA	GA	--	GG	GG	GG	AA	GA	GG	GA	GG	GA	GG	GA	GG	GG	AA	GA	GG	AA	GA	GG	AA	GA	GA	AA	GA	GG	GG	--
A,B	2162	chr1_4986870_C_T	CHRChr1	4986870	TT	TT	TT	TT	TC	TT	TT	CC	TC	TC	TT	TT	TC	TT	CC	TT	TT	TT	TT	TT	TT	CC	TC	TT	TT	TT	TT	TT	TT	TT	TT	TC	TT	TT	TT	TC	TT	TT	TT	TC	TC	TT	TT	TT	TT
A,B	2163	chr1_5042215_A_G	CHRChr1	5042215	GG	GG	GG	GA	GA	GG	GG	--	GG	GG	GG	AA	GG	GG	AA	GG	GG	GG	GG	GG	GG	--	GG	GG	GA	GG	GG	GG	GG	GG	GG	AA	GG	GG	--	GA	GA	GG	GG	GG	AA	GG	GG	GG	GG
A,B	2164	chr1_5060409_C_T	CHRChr1	5060409	TT	TT	TT	TT	TT	TT	TT	CC	TC	TT	TT	TC	TC	TT	CC	TT	TT	TT	TT	TT	TT	TC	TT	TT	TT	TT	TT	TT	TT	TT	TT	TC	TT	TT	TT	TT	TC	TT	TT	TT	TT	TT	TT	TT	TT
A,B	2165	chr1_5121140_G_T	CHRChr1	5121140	TT	TT	TT	TT	TT	TT	GT	TT	TT	TT	TT	TT	TT	TT	TT	GT	TT	GT	TT	TT	TT	TT	TT	TT	TT	TT	TT	TT	TT	TT	TT	TT	TT	TT	TT	TT	TT	TT	GT	TT	TT	TT	TT	TT	GT
A,B	2166	chr1_5140666_C_T	CHRChr1	5140666	TC	TC	TC	TC	TC	TC	CC	CC	TC	TC	TC	TC	TC	TC	TC	CC	TC	TC	TC	TC	TC	CC	TC	TC	CC	CC	TC	CC	TC	TC	TC	TC	TC	TC	CC	TT	TC	CC	TC	CC	TC	CC	TC	TC	CC
A,B	2168	ae_G_A_chr1_5144110	CHRChr1	5144110	GA	GA	GA	AA	GA	GA	AA	AA	AA	AA	GA	AA	AA	GA	AA	GA	AA	AA	GA	GA	GA	AA	AA	GA	GA	GG	GA	GG	AA	GA	GA	AA	AA	GA	AA	AA	AA	AA	AA	GA	AA	GG	GA	GA	GA
A,B	2169	chr1_5144587_A_G	CHRChr1	5144587	AA	AA	AA	AA	AA	AA	GG	AA	AA	AA	AA	AA	AA	AA	AA	GA	GA	GA	AA	AA	AA	GA	AA	AA	AA	AA	AA	AA	GA	AA	AA	GA	GA	AA	GG	AA	GA	GG	GA	GA	GA	AA	AA	AA	GA
A,B	2173	chr1_5213775_C_T	CHRChr1	5213775	CC	CC	CC	CC	CC	CC	CC	TT	TC	TC	CC	CC	TC	CC	TC	CC	CC	CC	CC	CC	CC	TC	TC	CC	CC	CC	CC	CC	CC	CC	CC	CC	CC	CC	CC	CC	CC	CC	CC	CC	CC	CC	CC	CC	CC
A,B	2174	chr1_5255483_A_G	CHRChr1	5255483	GG	GG	GG	GG	GA	GG	GA	GG	GG	GG	GG	GG	GG	GG	GA	GG	GG	GG	GG	GG	GG	GA	GG	GG	GG	GG	GG	GG	GG	GG	GG	AA	GA	GG	AA	GA	GG	GG	GG	GA	AA	GG	GG	GG	GG
A,B,C	2175	chr1_5295802_C_T	CHRChr1	5295802	TC	TC	TC	CC	TC	CC	CC	CC	CC	CC	CC	CC	CC	CC	CC	CC	CC	CC	CC	CC	CC	CC	CC	CC	TC	TC	CC	TC	CC	TC	CC	CC	CC	CC	CC	TC	CC	CC	CC	CC	TC	TC	TC	CC	TC
A,B	2176	chr1_5325032_C_T	CHRChr1	5325032	TC	TC	TC	TT	TT	TT	TT	TT	TT	TT	TT	TT	TT	TT	TT	TT	TT	TT	TT	TT	TT	TT	TT	TT	TC	TC	TT	TC	TT	TC	TT	TT	TT	TT	TT	TT	TT	TT	TT	TT	TT	TC	TC	TT	TC
A,B	2177	chr1_5371051_C_T	CHRChr1	5371051	CC	CC	CC	CC	TC	CC	CC	TT	TC	CC	CC	CC	TC	CC	TC	CC	CC	CC	CC	CC	CC	TC	CC	CC	CC	CC	CC	CC	CC	CC	CC	CC	CC	CC	CC	CC	CC	CC	CC	CC	CC	CC	CC	CC	CC
A,B	2178	chr1_5399768_C_T	CHRChr1	5399768	TT	TT	TT	TT	TT	TT	TC	TT	TT	TT	TT	TT	TT	TT	TT	TC	TC	TC	TT	TT	TT	TT	TT	TT	TT	TT	TT	TT	TT	TT	TT	TT	TT	TT	TT	TT	TT	TC	TC	TT	TT	TT	TT	TT	TC
A,B	2180	chr1_5433796_C_T	CHRChr1	5433796	TT	TT	TT	TT	TT	TT	TC	TT	TT	TC	TT	TT	TT	TT	TT	TC	TC	TC	TT	TT	TT	TT	TC	TT	TT	TT	TT	TT	TC	TT	TT	TT	TC	TT	TT	TT	TT	CC	TC	TT	TT	TT	TT	TT	TC
A,B	2181	chr1_5447426_C_T	CHRChr1	5447426	TC	TC	TC	CC	CC	CC	CC	CC	CC	CC	CC	CC	CC	CC	CC	CC	CC	CC	CC	CC	CC	CC	CC	CC	TC	TC	CC	TC	CC	TC	CC	CC	CC	CC	CC	CC	CC	CC	CC	CC	CC	TC	TC	CC	TC
A,B	2182	chr1_5540305_A_G	CHRChr1	5540305	GG	GG	GG	GG	GG	GG	GA	GG	GG	GG	GG	GG	GG	GG	GG	GA	GA	GA	GG	GG	GG	GG	GG	GG	GG	GG	GG	GG	GA	GG	GG	GG	GG	GG	GG	GG	GG	AA	GA	GG	GG	GG	GG	GG	GA
A,B	2183	chr1_5577208_C_T	CHRChr1	5577208	CC	CC	CC	CC	TC	CC	TC	TT	TC	CC	CC	CC	TC	CC	TC	TC	TC	TC	TC	CC	CC	TC	CC	TC	CC	CC	CC	CC	TC	CC	CC	CC	CC	CC	CC	CC	CC	--	TC	CC	CC	CC	CC	CC	TC
A,B	2186	chr1_5612001_G_T	CHRChr1	5612001	GG	GG	GG	GG	GT	GG	GG	TT	GT	GT	GG	GG	GT	GG	GT	GG	GG	GG	GG	GG	GG	GT	GT	GG	GG	GG	GG	GG	GG	GG	GG	GG	GG	GG	GG	GG	GG	GG	GG	GG	GG	GG	GG	GG	GG
A,B	2187	ae_A_G_chr1_5617181	CHRChr1	5617181	AA	AA	AA	GA	GA	AA	GA	GG	GA	GA	AA	GA	GA	AA	GA	GA	GA	GA	AA	AA	AA	GG	GA	AA	GA	AA	AA	AA	GA	AA	AA	AA	GA	AA	AA	AA	AA	GG	GA	GA	AA	AA	AA	AA	GA
A,B	2188	cn_T_C_chr1_5633809	CHRChr1	5633809	TC	TC	TC	CC	TC	CC	TC	CC	CC	CC	CC	TC	CC	CC	TC	CC	CC	CC	CC	CC	CC	TC	CC	CC	TC	TC	CC	TC	CC	TC	CC	--	TC	CC	TT	TC	TC	CC	CC	TC	TT	TC	TC	CC	TC
A	2191	chr1_5649071_G_T	CHRChr1	5649071	TT	TT	TT	TT	TT	GT	TT	--	TT	TT	GT	TT	TT	GT	TT	GG	TT	TT	GG	GT	GT	TT	TT	GG	TT	GT	GT	GT	TT	TT	GT	TT	TT	GT	TT	TT	TT	--	TT	GT	TT	GT	TT	GT	TT
A,B	2192	chr1_5720872_A_G	CHRChr1	5720872	GA	GA	GA	GG	GG	GG	GG	GG	GG	GG	GG	GG	GG	GG	GG	GG	GG	GG	GG	GG	GG	GG	GG	GG	GA	GA	GG	GA	GG	GA	GG	GG	GA	GG	GG	GG	GG	GG	GG	GG	GG	GA	GA	GG	GA
A,B	2194	chr1_5754629_C_T	CHRChr1	5754629	TC	TC	TC	CC	TC	TC	CC	CC	CC	TC	TC	TC	CC	TC	CC	CC	CC	CC	TC	TC	TC	CC	TC	TC	TC	TT	TC	TT	CC	TC	TC	CC	TC	TC	CC	TC	CC	CC	CC	TC	TC	TT	TC	TC	TC
A,B	2195	chr1_5755006_A_G	CHRChr1	5755006	AA	AA	AA	AA	GA	AA	GA	GG	GA	AA	AA	AA	GA	AA	GA	GG	GA	GA	AA	AA	AA	GA	AA	AA	AA	AA	AA	AA	AA	AA	AA	AA	AA	AA	AA	AA	GA	GG	AA	AA	AA	AA	AA	AA	GA
A,B	2196	chr1_5766532_A_G	CHRChr1	5766532	AA	AA	AA	AA	AA	AA	GG	GG	GA	--	AA	AA	GA	AA	AA	GG	GA	--	AA	AA	AA	GG	GA	AA	AA	AA	AA	AA	GA	AA	AA	GA	AA	AA	GG	AA	GA	--	--	GA	AA	AA	AA	AA	AA
A,B	2197	chr1_5789020_A_C	CHRChr1	5789020	AC	AC	AC	AA	AA	AA	AC	AA	AA	AA	AA	AA	AA	AA	AA	AA	AA	AA	AA	AA	AA	AA	AA	AA	AC	AC	AA	AC	AA	AC	AA	AC	AC	AA	CC	AC	AA	AA	AA	AA	AA	AC	AC	AA	AC
A,B	2198	chr1_5829143_A_G	CHRChr1	5829143	GG	GA	GG	GA	GA	AA	GA	GG	GG	AA	GA	AA	GG	AA	GA	GA	AA	AA	GA	AA	AA	GG	AA	GA	GA	GA	GA	GA	GA	GA	AA	GA	GG	GA	GG	GG	GA	AA	AA	GA	AA	GA	GA	GA	GA
A,B	2199	chr1_5862174_C_T	CHRChr1	5862174	CC	TC	CC	TC	TT	TT	TT	TT	TC	TT	TC	TT	TC	TT	TT	TT	TT	TT	TT	TT	TT	TT	TT	TT	TC	TC	TC	TC	TC	TC	TT	TT	TC	TC	TT	CC	TT	TT	TT	TT	TT	TC	TC	TC	TC
A,B	2201	chr1_5898296_A_G	CHRChr1	5898296	GG	GA	GG	GG	GG	GA	GG	GG	GG	GA	GG	GG	GG	GA	GG	GG	AA	GA	GG	GA	GA	GG	GA	GG	GG	GG	GG	GG	GA	GA	GA	GG	GG	GG	GG	GG	GA	GA	AA	GG	GA	GG	GA	GG	GG
A,B	2202	chr1_5906790_A_C	CHRChr1	5906790	AA	AC	AA	AC	CC	CC	CC	CC	AC	CC	AC	CC	AC	CC	CC	CC	CC	CC	CC	CC	CC	CC	CC	CC	AC	AC	AC	AC	AC	AC	CC	CC	AC	AC	CC	AA	CC	CC	CC	CC	CC	AC	AC	AC	AC
A,B	2203	chr1_5933624_A_G	CHRChr1	5933624	GG	GA	GG	GA	AA	AA	AA	AA	GA	AA	GA	AA	GA	AA	AA	AA	AA	AA	AA	AA	AA	AA	AA	AA	GA	GA	GA	GA	GA	GA	AA	AA	GA	GA	AA	GG	AA	AA	AA	AA	AA	GA	GA	GA	GA
A,B	2204	chr1_5973457_C_T	CHRChr1	5973457	CC	TC	CC	TC	TC	TT	TC	CC	CC	TC	TC	TC	CC	TT	CC	CC	TT	TC	TT	TT	TT	TC	TC	TT	TC	CC	CC	CC	TC	TC	TC	TC	TC	CC	TT	CC	TC	TT	TT	TC	TT	CC	TC	CC	CC
A,B	2205	chr1_6004042_A_G	CHRChr1	6004042	AA	AA	AA	AA	GA	AA	GA	AA	AA	AA	AA	AA	AA	AA	AA	AA	AA	AA	AA	AA	AA	AA	AA	AA	AA	AA	AA	AA	AA	AA	AA	GA	AA	AA	GG	AA	AA	AA	AA	AA	GA	AA	AA	AA	AA
A,B	2206	chr1_6062580_G_T	CHRChr1	6062580	TT	TT	TT	TT	GG	TT	TT	GG	GT	TT	TT	TT	GT	TT	GT	GT	TT	TT	TT	TT	TT	GT	TT	TT	TT	GT	GT	GT	TT	TT	GT	TT	TT	GT	TT	TT	TT	TT	TT	GT	GT	GT	TT	TT	TT
A,B	2207	chr1_6074809_G_T	CHRChr1	6074809	TT	GT	TT	TT	TT	GG	TT	TT	TT	GT	TT	TT	TT	GT	TT	TT	GT	GT	GT	GT	GT	TT	GT	TT	TT	TT	TT	TT	TT	GT	GT	TT	TT	TT	TT	TT	GT	TT	GG	TT	GT	TT	GT	TT	TT
A,B	2208	chr1_6083020_A_C	CHRChr1	6083020	CC	CC	CC	AC	AC	CC	CC	CC	CC	AC	CC	AC	CC	CC	CC	CC	CC	CC	CC	CC	CC	CC	AC	CC	AC	CC	CC	CC	CC	CC	CC	CC	CC	CC	CC	CC	CC	CC	CC	CC	AC	CC	CC	CC	CC
A,B	2209	chr1_6109262_A_G	CHRChr1	6109262	GG	GA	GG	GA	GA	AA	AA	AA	GA	AA	GA	AA	GA	AA	AA	AA	AA	AA	GA	AA	AA	GA	AA	AA	GA	GG	GG	GG	GA	GA	GA	AA	GG	GG	AA	GG	GA	AA	AA	GG	GA	GG	GA	GG	GA
A,B	2212	be_C_T_chr1_6124236	CHRChr1	6124236	CC	CC	CC	CC	TC	CC	CC	CC	CC	CC	CC	CC	CC	CC	CC	CC	CC	CC	CC	CC	CC	CC	CC	CC	CC	CC	CC	CC	CC	CC	CC	CC	CC	CC	CC	CC	CC	--	CC	CC	TT	CC	CC	CC	CC
A,B	2215	chr1_6142886_C_T	CHRChr1	6142886	TT	TT	TT	TT	TC	TT	CC	CC	TC	TT	TC	TT	TC	TT	CC	TC	TT	TT	TC	TC	TC	CC	TT	CC	TT	TC	TC	TC	TC	TT	TC	CC	TC	TC	CC	TT	TT	TC	TT	TC	TC	TC	TT	TC	TT
A,B	2217	chr1_6214249_A_G	CHRChr1	6214249	GG	GA	GG	GG	GG	GA	GG	GG	GG	GA	GG	GG	GG	GA	GG	GG	GA	GA	GG	GA	GA	GG	GA	GG	GG	GG	GG	GG	GG	GA	GA	GG	GG	GG	GG	GG	GA	GG	AA	GG	GG	GG	GA	GG	GG
A,B	2218	chr1_6218393_C_T	CHRChr1	6218393	CC	TC	CC	TC	TT	TT	TT	TT	TC	TT	TC	TT	TC	TT	TT	TT	TT	TT	TT	TT	TT	TT	TT	TT	TC	TC	TC	TC	TC	TC	TT	TT	TC	TC	TT	CC	TC	TC	TT	TC	TT	TC	TC	TC	TC
A,B	2219	chr1_6298545_A_G	CHRChr1	6298545	AA	AA	AA	GA	AA	GA	AA	GA	AA	GA	AA	GA	AA	GA	AA	GA	AA	GA	GA	AA	AA	GA	GA	AA	GA	AA	AA	AA	GA	AA	AA	GA	AA	AA	AA	AA	AA	GA	AA	AA	AA	AA	AA	AA	GA
A,B	2220	chr1_6322315_A_G	CHRChr1	6322315	AA	GA	AA	GA	GG	GG	GG	GG	GA	GG	AA	GA	GA	GG	GA	GG	GG	GG	GA	GA	GA	GA	GG	AA	GA	AA	AA	AA	GA	GA	GA	GA	AA	AA	GG	AA	GA	GG	GG	AA	GG	AA	GA	AA	GA
A,B	2221	chr1_6359505_A_C	CHRChr1	6359505	CC	AC	CC	AC	AA	AA	AA	AA	AC	AA	AC	AA	AC	AA	AA	AA	AA	AA	AA	AA	AA	AA	AA	AA	AC	AC	AC	AC	AC	AC	AA	AA	AC	AC	AA	CC	AC	AA	AA	AC	AA	AC	AC	AC	AC
A,B	2222	chr1_6366603_A_G	CHRChr1	6366603	AA	GA	AA	GA	GG	GG	GG	GG	GA	GG	AA	GA	GA	GG	GA	GG	GG	GG	GA	GA	GA	GA	GG	AA	GA	AA	AA	AA	GA	GA	GA	GA	AA	AA	GG	AA	GA	GG	GG	AA	GG	AA	GA	AA	GA
A,B	2224	chr1_6416049_A_G	CHRChr1	6416049	GA	AA	GA	GA	AA	AA	GA	AA	GA	AA	GA	AA	GA	AA	AA	AA	AA	AA	AA	AA	AA	AA	AA	AA	AA	GA	GG	GA	GA	AA	GA	AA	AA	GG	GA	GA	AA	AA	AA	GA	AA	GA	AA	GA	AA
A,B	2225	chr1_6433498_C_T	CHRChr1	6433498	TT	TT	TT	TT	TC	TT	TT	TC	TC	TT	TC	TC	TC	TT	CC	TC	TT	TT	TC	TC	TC	TT	TT	CC	TT	TT	TT	TT	TT	TT	TT	TC	TT	TT	TT	TT	TT	TT	TT	TT	TT	TT	TT	TT	TT
A,B	2226	chr1_6466156_A_C	CHRChr1	6466156	AA	AC	AA	AA	CC	CC	AC	CC	AC	CC	AC	AC	AC	CC	CC	CC	CC	CC	AC	CC	CC	CC	CC	CC	AA	AC	AC	AC	AC	AC	CC	CC	AC	AC	AC	AA	AC	AC	CC	AC	CC	AC	AC	AC	AC
A,B	2227	chr1_6515981_A_C	CHRChr1	6515981	AC	AC	--	AC	AC	AC	AC	AC	AC	--	AC	AC	AC	AC	--	AC	AC	AC	AC	AC	AC	AC	AC	AC	AC	AC	AC	AC	AC	AC	AC	AC	AC	AC	AC	AC	AC	AC	--	AC	AC	AC	--	AC	AC
A,B	2228	ae_A_C_chr1_6610767	CHRChr1	6610767	AC	AA	AA	AA	CC	AA	AA	AA	AC	AA	AC	AC	AC	AA	AA	AA	AA	AA	AA	AA	AA	AC	AA	AA	AA	AC	CC	AC	AC	AA	AC	AC	AC	CC	AC	AC	AA	AA	AA	AC	AC	AC	AA	CC	AA
A,B	2229	chr1_6612179_A_G	CHRChr1	6612179	AA	AA	AA	AA	GG	GA	AA	GA	GA	AA	GA	AA	AA	AA	GA	GA	AA	AA	GG	GA	GA	GA	AA	GG	AA	AA	AA	AA	AA	AA	AA	GA	GA	AA	AA	AA	AA	AA	AA	AA	GA	AA	AA	GA	AA
A,B	2231	be_C_T_chr1_6617103	CHRChr1	6617103	CC	TC	CC	CC	CC	TC	TC	TC	CC	TT	CC	CC	TC	TC	TC	CC	TC	TC	CC	TC	TC	TC	TT	CC	CC	CC	CC	CC	TC	TC	TC	TC	CC	CC	TC	CC	TT	CC	TT	CC	CC	CC	TC	CC	CC
A,B	2233	chr1_6673914_C_T	CHRChr1	6673914	TC	TC	TC	TC	CC	CC	TC	CC	CC	CC	CC	TC	CC	TC	CC	TC	TC	TC	CC	CC	CC	CC	CC	CC	TT	TC	CC	TC	CC	TC	CC	CC	TC	CC	CC	TC	CC	TT	CC	TC	TC	TC	TC	CC	TT
A,B	2234	chr1_6681414_C_T	CHRChr1	6681414	TC	TT	TC	TC	TC	TC	TT	TT	TC	TT	TC	TT	TC	TT	TC	TT	TT	TT	TT	TT	TT	TT	TT	TT	TT	TC	CC	TC	TC	TT	TC	TC	TT	CC	TC	TC	TT	TT	TT	TC	TC	TC	TT	TC	TT
A,B	2235	chr1_6715047_A_G	CHRChr1	6715047	GG	GA	GG	GA	GA	GA	AA	AA	GG	GA	GG	GA	GA	AA	GA	AA	AA	AA	GG	GA	GA	GA	GA	GG	GG	GA	GA	GA	GA	GA	AA	GA	GG	GA	GA	GG	AA	AA	AA	GA	GA	GA	GA	GG	GA
A,B	2237	chr1_6751978_A_G	CHRChr1	6751978	GA	AA	GA	GA	GA	GA	AA	AA	GA	AA	GA	AA	GA	AA	GA	GA	AA	AA	AA	AA	AA	GA	AA	AA	AA	GA	GG	GA	GA	AA	GA	GA	GA	GG	AA	GA	AA	AA	AA	GA	AA	GA	AA	GG	AA
A,B	2238	chr1_6787182_C_T	CHRChr1	6787182	CC	CC	CC	TC	CC	CC	TC	CC	CC	CC	CC	TC	CC	TC	CC	TC	TC	TC	CC	CC	CC	CC	CC	CC	CC	CC	CC	CC	CC	CC	CC	CC	CC	CC	CC	CC	CC	TC	TC	CC	CC	CC	CC	CC	TC
A,B	2239	chr1_6829041_A_G	CHRChr1	6829041	AA	GA	AA	AA	AA	GA	GA	GA	AA	GA	AA	AA	AA	GA	AA	AA	GA	GA	AA	GA	GA	AA	GA	AA	AA	AA	AA	AA	AA	GA	GA	AA	AA	AA	AA	AA	GA	AA	GA	AA	GA	AA	GA	AA	AA
A,B	2241	chr1_6864170_C_T	CHRChr1	6864170	TT	TC	TT	TC	TT	TC	CC	CC	TT	TC	TT	TC	TT	CC	TT	TC	TC	CC	TT	TC	TC	TC	TC	TT	TT	TT	TT	TT	TC	TC	TC	TC	TT	TT	TC	TT	CC	TT	CC	TT	TC	TT	TC	TT	TC
A,B	2242	chr1_6897691_A_G	CHRChr1	6897691	GA	GA	AA	--	GA	GA	GG	GG	GA	--	GA	GG	GA	GG	AA	GG	GG	GG	AA	GA	GG	GA	GG	GA	AA	GA	GG	GA	GG	GA	GG	GA	AA	GG	GG	GA	GG	GG	--	GA	GA	GA	AA	GA	AA
A,B	2243	chr1_6966305_C_T	CHRChr1	6966305	CC	CC	CC	CC	CC	TC	CC	CC	CC	TC	TC	CC	CC	CC	TC	CC	CC	CC	TC	TC	CC	TC	TC	TC	CC	TC	TC	TC	CC	CC	TC	TC	TC	TC	CC	CC	CC	CC	CC	TC	CC	TC	CC	TC	CC
A,B	2244	chr1_6982438_A_G	CHRChr1	6982438	GA	GA	GA	AA	GG	GA	AA	AA	GA	GA	GA	GA	GA	AA	GA	GA	AA	AA	GG	GA	GA	GA	GA	GG	GG	GG	GA	GG	AA	GA	GA	GA	GG	GA	GA	GA	AA	AA	AA	GG	GA	GG	GA	GA	GA
A,B	2245	chr1_6994761_A_G	CHRChr1	6994761	GA	GA	GA	AA	GG	GA	AA	AA	GA	GA	GA	GA	GA	AA	GA	GA	AA	AA	GG	GA	GA	GA	GA	GG	GG	GG	GA	GG	AA	GA	GA	GA	GG	GA	GA	GA	AA	AA	AA	GG	GA	GG	GA	GA	GA
A,B	2247	chr1_7044463_A_G	CHRChr1	7044463	GA	GA	GA	GG	GG	GG	GG	GG	GG	GG	GG	GG	GG	GG	GG	GG	GG	GG	GG	GG	GG	GG	GG	GG	AA	GA	GG	GA	GG	GA	GG	GG	GA	GG	GG	GA	GG	GG	GG	GA	GG	GA	GA	GG	GA
A,B	2249	chr1_7082544_A_G	CHRChr1	7082544	GA	GG	GA	GA	GG	GG	GG	GG	GA	GA	GA	GG	GA	GG	GG	GG	GG	GG	GG	GG	GG	GG	GA	GG	GG	GG	GA	GG	GA	GG	GG	GG	GG	GA	GG	GA	GG	GG	GG	GG	GG	GG	GG	GA	GG
A,B	2251	chr1_7108686_A_C	CHRChr1	7108686	AA	AC	AA	AA	CC	CC	AC	CC	AA	AC	AA	AA	AC	AC	CC	AC	AC	AC	AA	AC	CC	AC	AC	AC	AA	AC	AC	AC	AC	AC	CC	CC	AA	AC	CC	AA	CC	AA	AC	AC	CC	AC	AC	AA	AA
A,B	2253	lb_T_G_chr1_7130173	CHRChr1	7130173	TT	GT	TT	TT	GG	GG	GT	GG	TT	--	TT	TT	GT	GT	--	GT	GT	GT	TT	GT	GG	GT	GT	GT	TT	GT	GT	GT	GT	GT	GG	GT	TT	GT	GG	TT	GG	TT	TT	GT	GG	GT	--	TT	TT
A,B	2254	chr1_7135890_A_G	CHRChr1	7135890	AA	GA	AA	AA	GG	GG	GA	GG	AA	GA	AA	AA	GA	GA	GA	GA	GA	GA	AA	GA	GG	GA	GA	GA	AA	GA	GA	GA	GA	GA	GG	GA	AA	GA	GG	AA	GG	AA	GA	GA	GG	GA	GA	AA	AA
A,B	2255	chr1_7146078_C_T	CHRChr1	7146078	CC	TC	CC	CC	CC	TC	TC	TT	CC	TC	CC	CC	CC	TC	TC	CC	TC	TC	CC	TC	TC	TC	TC	CC	CC	CC	CC	CC	TC	TC	TC	TC	CC	CC	TC	CC	TT	CC	TC	CC	TC	CC	TC	CC	CC
A,B	2257	chr1_7178328_C_T	CHRChr1	7178328	TC	TC	CC	CC	CC	TC	CC	CC	TC	CC	CC	TC	CC	CC	CC	CC	CC	CC	TC	--	CC	TC	CC	CC	TT	TC	CC	TC	CC	TC	CC	CC	TT	CC	CC	TC	CC	CC	CC	TC	CC	TC	TC	TC	TC
A,B	2259	chr1_7251013_C_T	CHRChr1	7251013	CC	TC	CC	CC	TT	TC	TC	TT	TC	TC	TC	TC	TC	TC	TT	TC	TC	TC	TC	TT	TT	TT	TT	TT	CC	TC	TC	TC	TC	TC	TT	TT	CC	TC	TT	CC	TT	CC	TC	TC	TT	TC	TC	TC	CC
A,B	2260	chr1_7288880_C_T	CHRChr1	7288880	TT	TC	TT	TT	TT	TC	TC	CC	TC	TC	TT	TT	TT	TC	TC	TT	TC	TC	TC	TC	TC	TC	TC	TT	TT	TT	TT	TT	TC	TC	TC	TC	TT	TT	TC	TT	CC	TT	TC	TT	TC	TT	TC	TT	TT
A,B	2261	chr1_7290040_A_G	CHRChr1	7290040	AA	AA	AA	AA	GG	AA	AA	AA	AA	GA	GA	GA	GA	AA	AA	GA	AA	AA	GA	GA	GA	GA	AA	GG	AA	GA	GA	GA	AA	AA	GA	AA	AA	GA	GA	AA	AA	AA	AA	GA	GA	GA	AA	GA	AA
A,B	2262	chr1_7323014_C_T	CHRChr1	7323014	CC	TC	CC	TC	CC	TC	TT	TT	TC	TC	TC	TC	CC	TT	TC	TC	TC	TT	TC	TT	TC	TC	TC	TC	CC	CC	CC	CC	TC	TC	TC	TC	CC	CC	TC	CC	TT	CC	TT	CC	TC	CC	TC	CC	TC
A,B	2263	chr1_7349729_C_T	CHRChr1	7349729	TC	TC	TC	TC	CC	TC	TC	TT	TT	TC	TC	CC	TC	TC	TC	CC	TC	TC	CC	TC	TC	TC	TC	CC	CC	TC	TC	TC	TT	TC	TT	TC	CC	TT	TC	TC	TT	CC	TC	TC	TC	TC	TC	TC	CC
A,B	2264	chr1_7394780_C_T	CHRChr1	7394780	TT	TT	TT	TT	TT	TT	TT	TT	TT	TT	TT	TT	TT	TT	TT	TT	TT	TT	TT	TT	TT	TT	TT	TT	TT	TT	TT	TT	TT	TT	TT	TT	TT	TT	TT	TT	TT	TC	TT	TT	TT	TT	TT	TT	TT
A,B	2265	chr1_7395213_C_T	CHRChr1	7395213	TT	TT	TT	TT	TT	TT	TC	TT	TT	TT	TT	TT	TT	TT	TT	TC	TT	TT	TT	TT	TC	TT	TC	TC	TT	TT	TT	TT	TT	TT	TT	TT	TT	TT	TC	TT	TT	TT	TT	TT	TT	TT	TT	TT	TT
A,B	2266	chr1_7422730_C_T	CHRChr1	7422730	TT	TT	TT	TC	TT	TT	TT	TT	TT	TT	TT	TC	TT	TC	TT	TC	TC	TC	TT	TT	TT	TT	TT	TT	TT	TT	TT	TT	TT	TT	TT	TT	TT	TT	TT	TT	TT	CC	TC	TT	TT	TT	TT	TT	TC
A,B	2267	chr1_7440546_A_G	CHRChr1	7440546	GG	GG	GG	GA	GG	GG	GG	GG	GG	GG	GA	AA	GG	GA	GG	GA	GA	GA	GA	GA	GG	GG	GG	GA	GG	GG	GG	GG	GG	GG	GG	GG	GG	GG	GG	GG	GG	AA	GA	GG	GG	GG	GG	GG	GA
A,B	2268	chr1_7467466_A_C	CHRChr1	7467466	AC	AC	AA	--	AA	AC	CC	CC	CC	CC	AC	AC	AC	CC	AA	CC	CC	--	AC	AC	CC	AC	CC	AC	AA	AC	AC	AC	CC	AC	CC	AC	AA	CC	CC	AC	CC	CC	--	AC	AA	AA	AA	AC	AA
A,B	2269	chr1_7498727_C_T	CHRChr1	7498727	TC	TC	TC	CC	TC	TC	CC	CC	CC	CC	TC	CC	CC	CC	TC	CC	CC	CC	TC	TC	CC	TC	CC	TC	TT	TC	TC	TC	CC	TC	CC	TC	TT	CC	CC	TC	CC	CC	CC	TC	CC	TC	TC	TC	TC
A,B	2271	chr1_7536794_G_T	CHRChr1	7536794	GG	GG	GG	GT	GG	GG	GT	GG	GG	GT	GG	GT	GG	GT	GG	TT	GT	GT	GT	GG	GT	GG	GG	GT	GG	GG	GG	GG	GT	GG	GG	GG	GG	GG	GT	GG	GG	TT	GT	GG	GG	GG	GG	GG	GT
A,B	2272	chr1_7571627_C_T	CHRChr1	7571627	TC	TC	TC	CC	TT	TC	CC	CC	CC	CC	TC	TC	TC	CC	TC	CC	CC	CC	TC	TC	CC	TC	TC	TC	TT	TC	TC	TC	CC	TC	CC	TC	TT	CC	CC	TC	CC	CC	CC	TC	TC	TC	TC	TC	TC
A,B	2275	chr1_7593079_A_G	CHRChr1	7593079	GA	GA	GA	AA	GA	GA	AA	AA	AA	AA	GA	GA	GA	AA	AA	AA	AA	AA	GA	GA	AA	GA	AA	GA	GG	GA	AA	GA	AA	GA	AA	AA	GA	AA	AA	GA	AA	AA	AA	GA	GA	GA	GA	GA	GA
A,B	2276	chr1_7621682_C_T	CHRChr1	7621682	TC	TC	TC	TT	TT	TC	TT	TT	TT	TC	TT	TT	TT	TT	TT	TT	TT	TT	TT	TT	TT	TT	TT	TT	CC	TC	TT	TC	TT	TC	TT	TT	TC	TT	TT	TC	TT	TT	TT	TC	TT	TC	TC	TT	TC
A,B	2277	chr1_7637892_C_T	CHRChr1	7637892	TC	CC	TC	TT	CC	CC	TC	CC	TC	CC	TT	TT	TC	TC	CC	TC	TC	TT	TC	TC	CC	CC	CC	TC	CC	CC	TT	CC	TC	CC	CC	CC	CC	TC	CC	TC	CC	TT	TT	CC	CC	CC	CC	TC	TC
A,B,C	2279	chr1_7691369_A_G	CHRChr1	7691369	GA	AA	GA	GA	GA	AA	AA	AA	GA	AA	GG	GA	GA	GA	GA	GG	AA	GA	GG	GA	GA	GA	AA	GG	AA	AA	GG	AA	GG	AA	AA	GA	GA	GA	GA	GA	AA	AA	GA	AA	AA	AA	AA	GA	GA
A,B,C	2280	chr1_7712244_A_G	CHRChr1	7712244	GG	GG	GG	GG	GG	GG	GA	GG	GG	GG	GG	GG	GG	GA	GG	GA	GG	GA	GG	GG	GG	GG	GG	GG	GG	GG	GG	GG	GG	GG	GG	GG	GG	GG	GG	GG	GG	GG	GA	GG	GG	GG	GG	GG	GA
A,B	2281	chr1_7741364_C_T	CHRChr1	7741364	TT	CC	TT	TT	CC	TC	TC	CC	TC	TC	TT	TT	TC	TC	CC	TC	TC	TC	TC	TC	CC	CC	CC	TC	TT	TC	TC	TC	TC	CC	CC	CC	TC	TC	CC	TT	CC	TT	TC	TC	CC	CC	TC	TC	TT
A,B	2282	chr1_7757014_C_T	CHRChr1	7757014	TT	TC	TT	TT	TC	TC	TC	CC	TC	TC	TC	TC	TC	TC	CC	TT	TC	TC	CC	CC	TC	TC	CC	TC	TT	TC	TC	TC	TT	TC	CC	CC	TT	TC	TC	TT	CC	TT	TC	TC	CC	TC	TC	TC	TT
A,B	2283	chr1_7785005_C_T	CHRChr1	7785005	CC	CC	CC	TC	CC	CC	CC	CC	CC	CC	CC	TC	CC	CC	CC	CC	TC	CC	CC	CC	CC	CC	TC	CC	CC	CC	CC	CC	CC	CC	CC	CC	CC	CC	CC	CC	CC	TT	CC	CC	CC	CC	CC	CC	CC
A,B	2284	chr1_7822798_A_G	CHRChr1	7822798	AA	GA	AA	AA	GG	AA	AA	AA	AA	AA	GA	GA	GA	AA	AA	GA	AA	AA	GA	GA	GA	GA	AA	GG	AA	AA	GA	AA	GA	GA	AA	AA	AA	AA	GA	AA	AA	AA	AA	AA	GA	GA	AA	AA	AA
A,B	2285	chr1_7852689_C_T	CHRChr1	7852689	TC	TT	TC	TT	TT	TC	TT	TT	TT	TC	TT	TT	TT	TT	TT	TT	TT	TT	TT	TT	TT	TT	TT	TT	CC	TC	TT	TC	TT	TT	TT	TT	TC	TT	TT	TC	TT	TT	TT	TC	TT	TT	TC	TT	TC
A,B	2286	chr1_7870690_A_G	CHRChr1	7870690	GA	GG	GA	GG	GG	GA	GG	GG	GG	GA	GG	GG	GG	GG	GG	GG	GG	GG	GG	GG	GG	GG	GG	GG	AA	GA	GG	GA	GG	GG	GG	GG	GA	GG	GG	GA	GG	GG	GG	GA	GG	GG	GA	GG	GA
A,B	2287	chr1_7933647_C_T	CHRChr1	7933647	TT	TT	TT	--	TC	TT	TT	TT	TT	TT	TC	CC	TC	TT	TC	TT	TT	TT	TT	TC	TT	TT	TC	TC	TT	TT	TC	TT	TT	TT	TT	TC	TT	TT	TT	TT	TT	TT	TT	TT	TC	TT	TT	TC	TT
A,B	2288	chr1_7963986_A_G	CHRChr1	7963986	GA	AA	GA	AA	AA	GA	GA	AA	AA	GA	AA	AA	AA	GA	AA	GA	GA	GA	AA	AA	AA	AA	AA	AA	GG	GA	AA	GA	AA	AA	AA	AA	GA	AA	AA	GA	AA	GG	GA	GA	AA	AA	GA	AA	GG
A,B	2289	chr1_8000724_A_C	CHRChr1	8000724	AC	AA	AC	AA	AA	AC	AA	AA	AA	AC	AA	AA	AA	AA	AA	AA	AA	AA	AA	AA	AA	AA	AA	AA	CC	AC	AA	AC	AA	AA	AA	AA	AC	AA	AA	AC	AA	AA	AA	AC	AA	AA	AC	AA	AC
A,B	2290	chr1_8037779_C_T	CHRChr1	8037779	TT	TC	TT	TC	TC	TT	TC	TT	TT	TT	TT	CC	TC	TC	TT	CC	TC	TC	TC	TT	TC	TC	TC	TC	TT	TT	TC	TT	TC	TC	TT	TT	TT	TT	TC	TT	TT	CC	TC	TT	TC	TC	TT	TC	TC
A,B	2293	chr1_8062657_C_T	CHRChr1	8062657	TT	TT	TT	TT	TT	TT	TC	TT	TT	TT	TT	TT	TT	TT	TT	TT	TT	TT	TT	TT	TT	TT	TT	TT	TT	TT	TT	TT	TT	TT	TT	TT	TT	TT	TT	TT	TT	TT	TT	TT	TT	TT	TT	TT	TT
A,B	2294	chr1_8071772_G_T	CHRChr1	8071772	GT	GT	GT	GT	GT	TT	TT	GT	GT	TT	GG	TT	GG	TT	GG	GT	TT	TT	GT	GT	GT	GG	TT	GG	TT	TT	GG	TT	GG	GT	TT	TT	TT	GT	GT	GT	TT	TT	TT	TT	GT	--	TT	GT	TT
A,B	2295	chr1_8103740_C_T	CHRChr1	8103740	CC	CC	CC	TC	CC	CC	TC	CC	CC	CC	CC	TT	CC	TC	CC	TC	CC	TC	CC	CC	CC	CC	CC	CC	CC	CC	CC	CC	CC	CC	CC	CC	CC	CC	CC	CC	CC	CC	TC	CC	CC	CC	CC	CC	TC
A,B	2297	chr1_8176660_A_G	CHRChr1	8176660	GA	GA	GA	GA	GG	GA	GG	GG	GG	GA	GG	AA	GG	GG	GA	GA	GG	GG	GG	GG	GA	GA	GG	GA	AA	GA	GG	GA	GA	GA	GG	GA	GA	GG	GA	GA	GG	GG	GG	GA	GG	GA	GA	GG	GA
A,B	2298	chr1_8202506_A_G	CHRChr1	8202506	GA	GA	GA	GG	GG	GA	GG	GG	GG	GA	GG	GA	GG	GG	GA	GA	GG	GG	GG	GG	GA	GA	GG	GA	AA	GA	GG	GA	GA	GA	GG	GA	GA	GG	GA	GA	GG	GG	GG	GA	GG	GA	GA	GG	GA
A,B	2299	chr1_8210025_A_G	CHRChr1	8210025	GA	AA	GA	GA	GA	AA	AA	GG	GA	AA	GG	AA	GG	AA	GA	AA	GA	AA	GG	GA	AA	GA	AA	GA	AA	AA	GA	AA	GA	AA	AA	AA	AA	GA	AA	GA	AA	GG	AA	AA	GA	AA	AA	GA	AA
A,B	2300	chr1_8249755_A_G	CHRChr1	8249755	GA	GG	GA	GG	GG	GA	GG	GG	GG	GA	GG	GA	GG	GG	GA	GG	GG	GG	GG	GG	GG	GG	GG	GG	AA	GA	GA	GA	GG	GG	GG	GA	GA	GG	GG	GA	GG	GG	GG	GA	GG	GG	GA	GG	GA
A,B	2301	chr1_8324181_A_G	CHRChr1	8324181	GG	GA	GG	GG	GA	GA	GA	GG	GA	GA	GG	GG	GG	GA	GG	GG	GA	GA	GG	GA	GA	GG	GA	GG	GG	GA	GG	GA	GG	GA	AA	GA	GA	GA	GA	GG	AA	GG	GA	GA	GA	GA	GA	GG	GG
A,B	2305	chr1_8429533_A_G	CHRChr1	8429533	GA	GG	GA	AA	GG	GG	GA	GA	GA	GG	AA	GA	GA	GA	GG	GA	GA	GA	GA	GA	GG	GG	GA	GA	GG	GG	AA	GG	GA	GG	GG	GA	GG	GA	GG	GA	GG	AA	GA	GG	GG	GG	GG	AA	GA
A,B	2306	chr1_8467057_G_T	CHRChr1	8467057	GG	GG	GG	GG	GG	GG	GG	GG	GG	GG	GT	GG	GG	GG	GG	GG	GG	GG	TT	GT	GT	GT	GG	TT	GG	GG	GT	GG	GT	GG	GG	GT	GG	GG	GT	GG	GG	GG	GG	GG	GG	GG	GG	GG	GG
A,B	2307	chr1_8492715_C_T	CHRChr1	8492715	TC	TC	TC	TT	TC	TC	TT	TC	TT	TC	TT	TT	TC	TT	TC	TC	TT	TT	TT	TT	TT	TC	TT	TT	CC	TC	TT	TC	TT	TC	TT	TT	TC	TT	TT	TC	TT	TT	TT	TC	TC	TC	TC	TT	TC
A,B	2308	cn_G_A_chr1_8517555	CHRChr1	8517555	GA	GA	GA	GA	GA	GA	GA	GG	AA	GA	GA	GG	GA	GA	GG	GG	GA	GA	GG	GA	GA	GG	GA	GG	GG	GA	GA	GA	GA	GA	AA	GG	GA	AA	GA	GA	AA	GG	GA	GA	GA	GA	GA	GA	GG
A,B	2310	chr1_8539545_C_T	CHRChr1	8539545	TT	TC	TT	TT	TC	TC	CC	TT	TC	TC	TT	TT	TT	TC	TT	TT	CC	TC	TT	TC	TC	TT	TC	TT	TT	TC	TT	TC	TT	TC	CC	TT	TC	TC	TC	TT	CC	CC	TC	TC	TC	CC	TC	TT	TT
A,B	2314	chr1_8671481_C_T	CHRChr1	8671481	TT	TT	TT	TC	TT	TT	TT	TT	TT	TT	TC	TC	TT	TC	TT	TC	TT	TC	CC	TC	TC	TC	TC	CC	TT	TT	TC	TT	TC	TT	TT	TT	TT	TT	TC	TT	TT	TT	TC	TT	TT	TT	TT	TT	TC
A,B	2315	chr1_8676663_C_T	CHRChr1	8676663	TT	TC	TT	TT	TC	--	CC	TC	--	TT	TC	TC	TT	CC	TT	--	CC	--	CC	CC	CC	TC	CC	CC	TT	TC	TC	TC	TT	TT	CC	TT	TC	--	CC	TT	CC	CC	--	--	TC	TT	TT	TT	TT
A,B	2316	chr1_8705451_G_T	CHRChr1	8705451	TT	TT	TT	TT	TT	TT	TT	TT	TT	TT	TT	TT	TT	TT	TT	TT	GT	TT	GT	TT	TT	TT	TT	TT	TT	TT	TT	TT	TT	TT	TT	TT	TT	TT	TT	TT	TT	GG	TT	TT	TT	TT	TT	TT	TT
A,B	2317	chr1_8710909_A_G	CHRChr1	8710909	GG	GA	GG	GG	AA	GA	GA	AA	GA	GA	GA	GA	GA	GA	GA	GG	AA	GA	AA	AA	AA	AA	AA	AA	GG	GA	GA	GA	GA	GA	AA	GG	GA	GA	AA	GG	AA	AA	GA	GA	AA	GA	GA	GA	GG
A,B	2318	chr1_8744093_C_T	CHRChr1	8744093	TC	CC	TC	TT	CC	CC	TC	CC	TC	CC	TC	TC	TC	TC	CC	TC	TC	TC	TC	CC	CC	CC	TC	CC	CC	CC	TC	CC	TC	CC	CC	CC	CC	TC	CC	TC	CC	TT	TC	CC	CC	CC	CC	TC	TC
A,B	2319	chr1_8780767_A_C	CHRChr1	8780767	AC	AA	AC	CC	AA	AA	AA	AA	AC	AA	AC	AC	AC	AA	AA	AA	AC	AA	AA	AA	AA	AA	AC	AA	AA	AA	AC	AA	AC	AA	AA	AA	AA	AC	AA	AC	AA	CC	AA	AA	AA	AA	AA	AC	AA
A,B	2320	chr1_8821137_A_G	CHRChr1	8821137	GG	GG	GG	GA	GG	GG	GA	GG	GG	GG	GG	GA	GG	GG	GG	GG	GA	GG	GG	GG	GG	GG	GA	GG	GG	GG	GG	GG	GG	GG	GG	GG	GG	GG	GG	GG	GG	AA	GG	GG	GG	GG	GG	GG	GG
A,B	2321	chr1_8850489_A_G	CHRChr1	8850489	AA	AA	AA	GA	AA	AA	GA	AA	AA	AA	AA	GA	AA	GA	AA	GA	GA	GA	AA	AA	AA	AA	AA	AA	AA	AA	AA	AA	AA	AA	AA	AA	AA	AA	AA	AA	AA	GA	GA	AA	AA	AA	AA	AA	GA
A,B	2322	chr1_8890473_A_C	CHRChr1	8890473	AC	CC	AC	AA	AC	AC	AC	AA	AC	CC	AA	AA	AA	AC	AA	AC	CC	AC	AA	AC	AC	AA	AC	AA	CC	AC	AA	AC	AA	CC	AC	AC	CC	AA	AC	AC	CC	CC	AC	AC	AC	AC	CC	AA	AC
A,B	2323	chr1_8924712_C_T	CHRChr1	8924712	TT	TT	TT	TT	TC	TT	TT	CC	TT	TT	TT	TC	TC	TC	CC	TC	TC	TC	TT	TT	TT	TC	TC	TT	TT	TC	TC	TC	TT	TT	TC	TC	TT	TC	TT	TT	TT	CC	TC	TC	TC	TC	TT	TC	TC
A,B	2324	chr1_8958136_C_T	CHRChr1	8958136	TT	TT	TT	TC	TT	TC	TT	TT	TT	TT	TC	TC	TT	TT	TC	TT	TT	TT	TC	TC	TT	TT	TC	TC	TT	TC	TC	TC	TT	TT	TC	TC	TT	TC	TT	TT	TT	TT	TT	TC	TT	TC	TT	TT	TT
A,B	2325	chr1_8975551_C_T	CHRChr1	8975551	TC	TC	TC	TT	TC	TT	TT	TC	TT	TC	TT	TT	TC	TT	TC	TC	TT	TT	TT	TT	TT	TC	TT	TT	CC	TC	TT	TC	TT	TC	TT	TC	TC	TT	TT	TC	TT	TT	TT	TC	TC	TC	TC	TC	TC
A,B	2326	chr1_8997177_A_C	CHRChr1	8997177	AA	AA	AA	AA	AA	AC	AC	AA	AA	AA	AA	AC	AA	AC	AC	AC	AC	AC	AC	AA	AA	AA	AA	AA	AA	AA	AC	AA	AA	AA	AA	AC	AA	AA	AC	AA	AA	CC	AC	AA	AA	AA	AA	AA	AC
A,B	2327	chr1_9000381_A_C	CHRChr1	9000381	CC	CC	CC	CC	AC	CC	CC	AC	CC	CC	CC	CC	AC	CC	AC	CC	CC	CC	CC	CC	CC	AC	CC	CC	CC	CC	CC	CC	CC	CC	CC	CC	CC	CC	CC	CC	CC	CC	CC	CC	AC	CC	CC	AC	CC
A,B	2328	chr1_9015822_A_G	CHRChr1	9015822	AA	GA	AA	AA	GA	GA	GA	AA	GA	GA	AA	AA	AA	GA	AA	AA	GA	GA	AA	GA	GG	GA	GA	GA	AA	AA	AA	AA	GA	GA	GA	AA	GA	AA	GA	AA	GG	AA	GA	AA	GA	AA	GA	AA	AA
A,B	2332	chr1_9069439_G_T	CHRChr1	9069439	GT	GT	TT	GG	GG	GG	GG	GG	GG	GT	GG	GG	GG	GG	GG	GT	GG	GG	GG	GG	GG	GG	GG	GG	TT	GT	GG	GT	GG	GT	GG	TT	GT	GG	GG	GT	GG	GG	GG	GT	GG	GT	GT	GG	GT
A,B	2334	chr1_9096264_A_G	CHRChr1	9096264	GG	GA	GG	GG	GA	GA	GA	GG	GA	GA	GG	GG	GG	GA	GG	GG	GA	GA	GG	GA	AA	GA	GA	GA	GG	GA	GG	GA	GA	GA	AA	GG	GA	GA	AA	GG	AA	GG	GA	GA	GA	GA	GA	GG	GG
A,B	2335	chr1_9242867_A_G	CHRChr1	9242867	AA	AA	AA	GA	AA	AA	AA	AA	AA	AA	GA	GA	AA	AA	AA	AA	AA	AA	GA	GA	AA	AA	GA	GA	AA	AA	AA	AA	AA	AA	AA	AA	AA	AA	AA	AA	AA	AA	AA	AA	AA	AA	AA	AA	AA
A,B	2336	chr1_9305946_A_G	CHRChr1	9305946	GA	GA	GA	GG	GG	GG	GG	GG	GG	GA	GG	GG	GG	GG	GG	GA	GG	GG	GG	GG	GG	GG	GG	GG	AA	GA	GG	GA	GG	GA	GG	GA	GA	GG	GG	GA	GG	GG	GG	GA	GG	GA	GA	GG	GA
A,B	2337	chr1_9321654_A_C	CHRChr1	9321654	AC	CC	AC	AA	AA	AA	AA	AA	AA	CC	AA	AA	AA	AA	AA	CC	AA	--	AA	AA	AA	AA	AA	AA	CC	AC	AA	AC	AA	CC	AA	AC	CC	AA	AA	AC	AA	AA	--	AC	AA	CC	CC	AA	CC
A,B,C	2339	chr1_9353859_A_G	CHRChr1	9353859	GA	GG	GA	AA	GG	GG	GA	GG	GA	GG	GA	GA	GA	GA	GG	GA	GA	GA	GA	GG	GG	GG	GG	GG	GG	GG	GA	GG	GA	GG	GG	GG	GA	GA	GG	GA	GG	AA	GA	GG	GG	GG	GG	GA	GA
A,B	2340	chr1_9436830_G_T	CHRChr1	9436830	GG	GG	GG	GT	GT	GG	GG	TT	GG	GT	GG	GT	GT	TT	GT	GT	GT	TT	GT	GT	GG	GT	GT	GG	GG	GG	GG	GG	GG	GG	GG	GG	GT	GG	GG	GG	GT	GT	GT	GG	GT	GG	GG	GT	GT
A,B	2341	chr1_9496251_A_C	CHRChr1	9496251	AC	AA	AC	AA	AA	AA	AA	AC	AA	CC	AC	AC	AA	AC	AA	AA	AC	AC	AC	CC	AA	AA	CC	AC	AC	AC	AA	AA	AA	AA	AA	AA	AC	AA	AA	AA	AC	AA	AA	AA	AA	AA	AC	AA	AC
C	2342	cn_G_T_chr1_9528312	CHRChr1	9528312	GG	GG	GG	GG	GG	GG	GG	GG	GG	GG	GG	GG	GG	GG	GG	GG	GG	GG	GG	GG	GG	GG	GG	GG	GG	GG	GG	GG	GG	GG	GG	GG	GG	GG	GG	GG	GG	GG	GG	GG	GG	GG	GG	GG	GG
A,B	2343	chr1_9532553_A_G	CHRChr1	9532553	AA	AA	AA	GA	AA	AA	AA	GA	AA	GA	AA	GA	AA	GG	AA	GA	GA	GG	GA	GA	AA	AA	GA	AA	AA	GA	AA	GA	AA	AA	GA	AA	AA	GA	AA	AA	GA	GA	GA	GA	AA	GA	AA	AA	GA
C	2346	ae_G_A_chr1_9566673	CHRChr1	9566673	GG	GG	GG	GG	GG	GG	GG	GG	GG	GG	GG	GG	GG	GG	GG	GG	GG	GG	GG	GG	GG	GG	GG	GG	GG	GG	GG	GG	GG	GG	GG	GG	GG	GG	GG	GG	GG	GG	GG	GG	GG	GG	GG	GG	GG
A,B	2347	chr1_9567236_G_T	CHRChr1	9567236	GG	GG	GG	GT	GG	GG	GT	GT	GG	GT	GG	GT	GG	TT	GG	GT	TT	TT	GT	GT	GG	GG	GT	GG	GG	GG	GG	GG	GG	GG	GG	GG	GT	GG	GT	GG	GT	TT	GT	GG	GG	GG	GG	GG	GT
A,B	2349	chr1_9603446_A_G	CHRChr1	9603446	GG	GG	GG	GG	GG	GG	GG	GA	GG	GA	GG	GG	GG	GA	GG	GG	GA	GA	GG	GA	GG	GG	GA	GG	GG	GG	GG	GG	GG	GG	GG	GG	GG	GG	GG	GG	GA	GG	GG	GG	GG	GG	GG	GG	GG
A,B	2350	chr1_9674953_A_G	CHRChr1	9674953	GG	GG	GG	GG	GG	GG	GG	GA	GG	GA	GG	GG	GG	GA	GG	GG	GA	GA	GG	GA	GG	GG	GA	GG	GG	GG	GG	GG	GG	GG	GG	GG	GG	GG	GG	GG	GA	GG	GG	GG	GG	GG	GG	GG	GG
A,B	2352	chr1_9713401_A_G	CHRChr1	9713401	GG	AA	GG	GG	AA	GA	GA	GG	GA	GG	GG	GG	GG	GG	GG	AA	GG	GG	GG	GG	AA	AA	GG	GA	GA	GA	GG	AA	GA	AA	AA	GA	GG	GA	GA	GA	GA	GG	AA	AA	AA	AA	GA	GG	GG
A,B	2353	chr1_9743721_C_T	CHRChr1	9743721	CC	CC	CC	CC	TC	TC	CC	TC	CC	CC	CC	TC	TC	CC	TT	CC	CC	CC	CC	CC	CC	TC	CC	CC	CC	CC	CC	CC	CC	CC	CC	TC	CC	CC	CC	CC	CC	CC	CC	CC	TC	CC	CC	TC	CC
A,B	2354	chr1_9750032_A_C	CHRChr1	9750032	CC	CC	CC	AC	CC	CC	CC	CC	CC	CC	CC	AC	CC	AC	CC	AC	AC	AC	AC	CC	CC	CC	CC	CC	CC	CC	CC	CC	CC	CC	CC	CC	CC	CC	CC	CC	CC	AA	AC	CC	CC	CC	CC	CC	AC
A,B	2355	chr1_9779606_A_G	CHRChr1	9779606	AA	AA	AA	AA	GA	AA	AA	GA	AA	GA	GA	GA	AA	GA	GA	AA	GA	AA	GA	GA	AA	GA	GG	GA	AA	AA	AA	AA	AA	AA	AA	AA	AA	AA	AA	AA	GA	AA	AA	AA	GA	AA	AA	AA	AA
A,B	2356	chr1_9816361_A_G	CHRChr1	9816361	GA	GA	GA	GA	GG	GA	GA	GG	AA	GG	GA	GG	AA	GA	GG	GA	GA	AA	GG	GA	GG	GG	GA	GG	GG	GG	GA	GG	GA	GA	GA	GG	GA	GA	GA	GA	GG	GA	AA	GG	GG	GG	GG	AA	GA
A,B	2357	chr1_9849128_A_G	CHRChr1	9849128	GA	AA	GA	GG	AA	AA	AA	AA	GA	AA	GA	GA	GA	AA	AA	AA	AA	GA	AA	GA	AA	AA	AA	AA	AA	AA	GA	AA	GA	AA	AA	AA	AA	GA	GA	GA	AA	GA	AA	AA	AA	AA	AA	GA	AA
A,B	2358	chr1_9887731_A_G	CHRChr1	9887731	GA	GA	GA	GG	AA	GA	GA	AA	GG	AA	GA	GA	GA	GA	AA	GA	GA	GG	AA	GG	AA	AA	AA	AA	AA	AA	GA	AA	GA	GA	GA	AA	AA	GA	GA	GA	AA	GA	GG	AA	AA	AA	AA	GA	GA
A,B	2359	chr1_9900799_C_T	CHRChr1	9900799	CC	TC	CC	CC	TT	TC	CC	TC	CC	TC	CC	TC	CC	TC	TT	TC	TC	CC	CC	CC	TT	TT	TC	TC	TC	TC	CC	TT	TC	TC	TC	TT	CC	TC	TC	TC	TT	CC	CC	TT	TT	TT	TC	CC	CC
A,B	2360	chr1_9923278_C_T	CHRChr1	9923278	TT	TC	TT	TT	CC	TT	TT	TT	TT	TT	TT	TT	TT	TT	TT	TC	TT	TT	TC	TT	CC	CC	TT	TC	TC	TC	TT	CC	TC	TC	TC	TC	TT	TC	TC	TC	CC	TT	TT	CC	CC	CC	TC	TT	TT
A,B	2361	chr1_9959141_A_C	CHRChr1	9959141	AC	CC	AC	CC	CC	CC	AC	CC	CC	AC	CC	CC	CC	CC	CC	CC	CC	CC	CC	CC	CC	CC	AC	CC	AC	AC	CC	CC	CC	CC	CC	CC	AC	CC	CC	CC	CC	CC	CC	CC	CC	CC	AC	CC	AC
A,B	2363	chr1_9996086_C_T	CHRChr1	9996086	TT	TC	TT	TT	TT	TC	TC	TT	TC	TT	TC	TC	TT	TC	TT	TC	TC	TC	TC	TT	TT	TT	TT	TC	TT	TT	TT	TT	TT	TC	TC	TT	TT	TT	TT	TT	TT	TC	CC	TT	TT	TT	TT	TT	TC
A,B	2365	chr1_10027559_G_T	CHRChr1	10027559	GG	GG	GG	GG	GT	GG	GG	GG	GG	GT	GT	GT	GG	GT	GT	GG	GT	GG	TT	GG	GG	GG	GT	GT	GG	GG	GG	GG	GG	GG	GG	GG	GG	GG	GG	GG	GT	GG	GG	GG	GT	GG	GG	GG	GG
A,B	2366	cn_C_T_chr1_10028280	CHRChr1	10028280	TC	CC	TC	CC	CC	CC	TC	CC	TC	CC	TC	CC	CC	TC	CC	CC	CC	TC	TC	CC	CC	CC	TC	TC	CC	CC	CC	TC	TC	TC	CC	CC	CC	TC	TC	TC	TC	CC	TC	TC	TC	TC	CC	CC	CC
A	2367	chr1_10028695_G_T	CHRChr1	10028695	TT	TT	TT	TT	GT	TT	TT	TT	TT	GT	TT	TT	TT	GT	GT	TT	GT	TT	TT	TT	TT	TT	GT	TT	TT	TT	TT	TT	TT	TT	TT	TT	TT	TT	TT	TT	GT	TT	TT	TT	GT	TT	TT	TT	TT
A,B	2368	chr1_10048792_C_T	CHRChr1	10048792	CC	TT	TC	TT	TT	TT	TC	TT	TT	TC	TT	TT	TT	TT	TT	TT	TC	TT	--	TT	--	TT	TT	--	CC	TC	TT	TT	TT	TT	TT	CC	TC	TT	TT	TT	TT	TC	TT	TT	TT	TT	CC	TT	TC
A,B	2369	chr1_10064124_A_G	CHRChr1	10064124	GA	AA	GA	AA	AA	AA	GA	AA	AA	GA	AA	AA	AA	AA	AA	AA	AA	AA	AA	AA	AA	AA	AA	AA	GA	GA	AA	AA	AA	AA	AA	AA	GA	AA	AA	AA	AA	AA	AA	AA	AA	AA	GA	AA	GA
A,B	2370	chr1_10103455_C_T	CHRChr1	10103455	TC	CC	--	CC	CC	CC	TC	CC	CC	TC	CC	CC	TC	TC	CC	TC	CC	TT	CC	CC	CC	CC	CC	CC	TC	TC	CC	CC	CC	CC	CC	CC	TT	CC	CC	CC	CC	CC	--	CC	CC	CC	TT	TC	TT
A,B	2372	chr1_10136235_A_G	CHRChr1	10136235	GA	GA	AA	AA	GA	GA	AA	GA	AA	AA	AA	GA	AA	AA	GA	GA	AA	AA	AA	AA	GG	GA	GA	GA	GA	AA	GA	GA	GA	GA	AA	GG	AA	AA	GA	GA	GA	AA	AA	GA	GA	GA	GA	AA	AA
A,B	2373	chr1_10170511_C_T	CHRChr1	10170511	TC	TC	TT	TT	TC	TT	TT	TC	TT	TT	TC	TC	TT	TT	TT	TC	TT	TC	TC	CC	CC	TC	TC	CC	TC	TT	TT	TC	TC	TC	TT	TC	TT	TT	TC	TC	TC	TT	TT	TC	TC	TC	TC	TT	TT
A,B,C	2375	chr1_10215474_A_G	CHRChr1	10215474	GG	GG	GG	GG	GA	GG	GG	GG	GG	GA	GG	GG	GA	GA	GA	GG	GA	GA	GA	AA	GG	GG	AA	GG	GG	GG	GG	GG	GG	GG	GG	GG	GA	GG	GG	GG	GA	GG	GG	GG	GA	GG	GG	GA	GG
A,B	2376	chr1_10248041_A_G	CHRChr1	10248041	GA	GA	AA	AA	GA	GA	AA	GA	AA	AA	AA	GA	GA	AA	GA	GA	AA	GA	AA	GG	GG	GA	GA	GA	GA	AA	GA	GA	GA	GA	AA	GG	GA	AA	GA	GA	GA	AA	AA	GA	GA	GA	GA	GA	AA
A,B	2377	chr1_10279151_A_G	CHRChr1	10279151	GG	GA	GA	AA	GA	GA	GA	GA	AA	GA	AA	GA	AA	AA	GA	GA	AA	AA	GA	AA	GG	GA	AA	GA	GG	GA	GA	GA	GA	GA	AA	GG	GA	AA	GA	GA	GA	GA	AA	GA	GA	GA	GG	AA	GA
A,B	2378	chr1_10306186_C_T	CHRChr1	10306186	TT	TT	TT	TT	TT	TT	TT	TT	TT	TT	TT	TT	TC	TT	TT	TT	TT	TC	TT	CC	TT	TT	TC	TT	TT	TT	TC	TT	TT	TT	TT	TT	TC	TT	TT	TT	TT	TT	TT	TT	TT	TT	TT	TC	TT
A,B	2380	chr1_10346685_G_T	CHRChr1	10346685	GG	GT	GT	TT	GG	GT	GT	GG	TT	GG	GT	GT	GT	GT	GG	GT	GT	GT	GG	GG	GG	GT	GG	GG	GG	GT	GT	GT	GT	GT	TT	GG	GG	TT	GT	GT	GG	GT	TT	GT	GG	GT	GG	GT	GT
A,B	2381	chr1_10348071_C_T	CHRChr1	10348071	CC	TC	TC	TT	CC	TC	TT	CC	TT	CC	TC	TC	TC	TC	CC	TC	TC	TC	TC	CC	CC	TC	CC	CC	CC	TC	TT	TC	TC	TC	TT	CC	CC	TT	TC	TC	CC	TT	TT	TC	CC	TC	CC	TC	TC
A,B	2382	chr1_10352546_C_T	CHRChr1	10352546	CC	CC	CC	TC	CC	CC	CC	CC	CC	CC	CC	TC	CC	CC	CC	CC	TC	CC	CC	CC	CC	CC	CC	CC	CC	TC	TC	TC	CC	CC	TC	CC	CC	TC	CC	CC	CC	TC	CC	TC	CC	TC	CC	CC	CC
A,B	2383	chr1_10384689_A_G	CHRChr1	10384689	GG	GA	GA	AA	GA	GA	AA	GA	AA	GA	GA	AA	AA	AA	GA	GA	AA	AA	GA	AA	GG	GA	AA	GG	GG	GA	AA	GA	GA	GA	AA	GG	GA	AA	GA	GA	GA	AA	AA	GA	GA	GA	GG	AA	GA
A,B	2384	chr1_10422513_C_T	CHRChr1	10422513	TC	TC	TT	TT	CC	TC	TT	CC	TT	TC	TC	TC	TC	TC	CC	TC	TC	TC	CC	CC	CC	TC	CC	CC	TC	TT	TC	TC	TC	TC	TT	CC	TC	TT	TC	TC	CC	TT	TT	TC	CC	TC	TC	TC	TT
A,B	2385	chr1_10456407_A_G	CHRChr1	10456407	GG	GA	GA	AA	GG	GA	AA	GG	AA	GG	AA	GA	AA	GA	GG	GA	GA	GA	GA	GG	GG	GA	GG	GA	GG	GG	AA	GG	GA	GA	GA	GG	GA	GA	GA	GA	GG	GA	AA	GG	GG	GG	GG	AA	GA
A,B	2386	chr1_10492345_A_G	CHRChr1	10492345	AA	AA	GA	GA	AA	AA	AA	AA	GA	AA	GA	AA	GA	AA	AA	AA	AA	AA	AA	AA	AA	GA	AA	AA	AA	GA	GA	GA	GA	AA	GA	AA	AA	GG	GA	GA	AA	GA	AA	GA	AA	GA	AA	GA	AA
A,B	2387	chr1_10515896_C_T	CHRChr1	10515896	CC	TC	CC	TC	TC	TT	TT	TC	TC	CC	CC	TC	CC	TC	TT	TC	TC	TT	CC	TT	CC	TC	TC	CC	CC	CC	CC	CC	--	TC	TC	TC	CC	CC	CC	CC	CC	--	TT	CC	TC	CC	CC	CC	TC
A,B	2390	lb_C_A_chr1_10543015	CHRChr1	10543015	AC	AC	CC	CC	AC	CC	CC	AC	CC	CC	CC	CC	CC	CC	CC	AC	CC	CC	CC	CC	AC	CC	CC	AC	--	CC	CC	AC	CC	AC	CC	AC	CC	CC	AC	AC	AC	CC	CC	AC	AC	AC	AC	CC	CC
A,B	2391	chr1_10567353_C_T	CHRChr1	10567353	TC	TC	CC	TC	TC	CC	TC	TC	CC	CC	TC	TC	CC	TC	CC	TC	TC	TC	TC	CC	TT	CC	CC	TT	TC	CC	CC	TC	CC	TC	CC	TC	CC	CC	TC	TC	TC	TT	TC	TC	TC	TC	TC	CC	TC
A,B	2392	chr1_10601560_C_T	CHRChr1	10601560	TC	TC	TT	TC	TC	TT	TT	TC	TT	TT	TT	TC	TT	TC	TT	TC	TC	TC	TT	TT	CC	TT	TT	TC	TC	TT	TT	TC	TT	TC	TT	TC	TT	TT	TC	TC	TC	CC	TC	TC	TC	TC	TC	TT	TC
A,B	2393	chr1_10636113_A_G	CHRChr1	10636113	GG	GG	GG	GG	GG	GG	GG	GG	GG	GG	GG	GG	GA	GG	GG	GG	GG	GA	GG	AA	GG	GA	GA	GG	GG	GG	GG	GG	GG	GG	GG	GG	GA	GG	GG	GG	GG	GG	GG	GG	GG	GG	GG	GA	GG
A,B	2394	chr1_10645223_A_C	CHRChr1	10645223	AC	AA	CC	CC	AC	AC	AC	AC	AC	CC	CC	CC	CC	AC	CC	AA	AC	AC	CC	CC	AA	CC	CC	AC	CC	AC	CC	AA	CC	AA	AA	AC	AC	AC	AC	AC	AC	AA	AA	AA	AC	AA	AC	CC	AC
A,B	2395	chr1_10650149_G_T	CHRChr1	10650149	TT	TT	TT	TT	TT	TT	TT	TT	TT	TT	TT	TT	TT	TT	TT	TT	TT	GT	TT	GG	TT	GT	GT	TT	TT	TT	TT	TT	TT	TT	TT	TT	TT	TT	TT	TT	TT	TT	TT	TT	TT	TT	TT	TT	TT
A,B	2396	chr1_10686955_C_T	CHRChr1	10686955	TC	TT	CC	TC	TC	TC	TT	TC	TC	CC	CC	TC	CC	TC	CC	TT	TC	TC	TC	CC	TT	CC	CC	TC	CC	TC	CC	TT	CC	TT	TT	TC	TC	TC	TC	TC	TC	TT	TT	TT	TC	TT	TC	CC	TC
A,B	2398	chr1_10751301_A_C	CHRChr1	10751301	AC	AA	CC	AC	AC	AC	AA	AC	AC	CC	CC	AC	CC	AC	CC	AA	AC	AC	CC	CC	AA	CC	CC	AC	CC	CC	CC	AC	CC	AA	AC	AC	AC	CC	AC	AC	AC	AA	AA	AC	AC	AC	AC	CC	AC
A,B	2399	chr1_10778771_A_G	CHRChr1	10778771	GA	AA	GG	GA	GA	GA	AA	GA	GA	GG	GG	GA	GG	GA	GG	AA	GA	GA	GG	GG	AA	GG	GG	GA	GG	GG	GG	GA	GG	AA	GA	GA	GA	GG	GA	GA	GA	AA	AA	GA	GA	GA	GA	GG	GA
A,B,C	2400	chr1_10815671_A_G	CHRChr1	10815671	GG	GG	GA	GA	GG	GG	GG	GG	GA	GG	AA	GG	GA	GG	GG	GG	GG	GG	GA	GG	GG	GA	GG	GA	GG	GG	AA	GG	GA	GG	GG	GG	GG	GA	GA	GA	GG	GG	GG	GG	GG	GG	GG	GA	GG
A,B	2401	chr1_10822572_A_G	CHRChr1	10822572	GA	AA	GA	AA	AA	AA	AA	AA	AA	GG	AA	GA	AA	GA	AA	AA	GA	AA	AA	AA	AA	AA	GA	AA	GG	GA	AA	AA	AA	AA	AA	AA	GG	AA	AA	AA	GA	AA	AA	AA	AA	AA	GG	AA	GA
A,B	2402	chr1_10848183_C_T	CHRChr1	10848183	TC	TT	CC	TC	TC	TC	TC	TC	TC	CC	CC	TT	CC	CC	CC	TT	TC	TC	CC	TT	TT	TC	TC	TC	CC	TC	CC	TT	CC	TT	TT	TC	TC	TC	TC	TC	TC	TC	TC	TT	TC	TT	TC	CC	CC
A,B	2403	chr1_10879621_G_T	CHRChr1	10879621	GT	GT	GG	GG	GT	GG	GG	GT	GG	GG	GG	GG	GG	GG	GG	GT	GG	GG	GG	GG	GT	GG	GG	GG	GG	GG	GG	GT	GG	GT	GG	GT	GG	GG	GG	GT	GT	GG	GG	GT	GT	GT	GT	GG	GG
A,B,C	2404	chr1_10913571_C_T	CHRChr1	10913571	TT	TT	TC	TC	TT	TC	TT	TT	TC	TT	TC	TC	CC	TT	TC	TT	TT	TC	TC	CC	TT	CC	TC	TT	TT	TT	CC	TT	TC	TT	TT	TC	TT	TC	TC	TC	TT	TT	TT	TT	TT	TT	TT	CC	TT
A,B	2405	chr1_10976077_G_T	CHRChr1	10976077	GT	GT	GT	GT	GG	TT	TT	GG	GT	TT	GT	TT	GG	TT	GT	GT	TT	TT	TT	TT	GT	GT	TT	TT	GT	TT	GT	GT	GG	GT	TT	GT	TT	TT	TT	GG	TT	TT	TT	GT	GG	GT	GT	GG	TT
A,B	2406	chr1_11007311_G_T	CHRChr1	11007311	TT	GT	TT	GT	TT	GT	GG	TT	GT	TT	TT	GG	TT	GT	TT	GT	GT	GG	TT	GG	GT	GT	GT	GT	TT	TT	TT	TT	TT	GT	GT	TT	TT	TT	GT	TT	TT	GG	GG	TT	TT	TT	TT	TT	GT
A,B	2407	chr1_11010707_G_T	CHRChr1	11010707	GT	GT	GT	GT	GT	TT	TT	GT	GT	TT	GT	TT	GT	TT	TT	GT	TT	TT	TT	TT	GT	GT	TT	TT	TT	TT	GT	GT	GT	GT	TT	GT	TT	TT	TT	GG	TT	TT	TT	GT	GT	GT	GT	GT	TT
A,B	2410	chr1_11027925_C_T	CHRChr1	11027925	TC	TC	TC	TC	TC	TT	TT	TC	TC	TT	TC	TT	TC	TT	TT	TC	TT	TT	TT	TT	TC	TC	TT	TT	TT	TT	TC	TC	TC	TC	TT	TC	TT	TT	TT	CC	TT	TT	TT	TC	TC	TC	TC	TC	TT
A,B	2413	chr1_11183949_C_T	CHRChr1	11183949	CC	CC	CC	CC	CC	CC	--	CC	CC	CC	CC	CC	TC	CC	CC	CC	CC	CC	CC	CC	CC	CC	CC	CC	CC	CC	CC	CC	CC	CC	--	CC	TC	--	--	CC	CC	CC	CC	CC	CC	CC	CC	TC	CC
A,B	2415	chr1_11207220_A_G	CHRChr1	11207220	GA	GG	GA	GG	GA	GA	GG	GA	GG	AA	GA	GG	GG	GA	AA	GG	GA	GA	AA	GA	GG	GG	GA	GA	AA	GA	GA	GG	GA	GG	GG	GA	AA	GG	GG	GG	GA	GG	GG	GG	GA	GG	GA	GG	GA
A,B	2416	chr1_11240032_A_G	CHRChr1	11240032	GA	GG	--	GG	GA	GA	GG	GA	GG	AA	GA	GG	GA	GA	AA	GG	GA	AA	AA	GA	GG	GG	GA	GA	AA	GA	GA	GG	GA	GG	GG	GA	AA	GG	GG	GG	GA	GG	--	GG	GA	GG	AA	GA	AA
A,B	2417	chr1_11269699_C_T	CHRChr1	11269699	TC	CC	TC	CC	CC	CC	CC	CC	CC	TC	CC	CC	CC	TC	CC	CC	TC	CC	CC	TC	CC	CC	TC	CC	TC	TT	CC	TC	CC	CC	TC	CC	TC	TT	TC	CC	TT	CC	CC	TC	CC	TC	TC	CC	TC
A,B	2418	chr1_11313468_C_T	CHRChr1	11313468	TC	TC	TC	TC	CC	TT	TT	CC	TC	TT	TC	TC	CC	TT	TC	TC	TT	TT	TT	TT	TC	CC	TC	TT	TC	TT	TC	TC	CC	TC	TT	TC	TT	TC	TC	CC	TT	TT	TT	TC	CC	TC	TC	CC	TT
A,B,C	2419	chr1_11324024_A_G	CHRChr1	11324024	GG	GG	GG	GA	GG	GG	GA	GG	GG	GG	GG	GA	GG	GG	GG	GG	GA	GG	GG	GG	GG	GG	GG	GG	GG	GG	GG	GG	GG	GG	GG	GG	GG	GG	GG	GG	GG	AA	GG	GG	GG	GG	GG	GG	GG
A,B	2420	chr1_11333731_C_T	CHRChr1	11333731	TC	TC	TC	TC	TC	CC	CC	TC	TC	CC	TC	TC	TC	CC	CC	TC	CC	CC	CC	CC	TC	TT	TC	CC	CC	CC	TC	TC	TC	TC	CC	TC	CC	CC	CC	TT	CC	CC	CC	TC	TC	TC	--	TC	CC
A,B	2421	chr1_11384586_A_G	CHRChr1	11384586	GG	GA	GG	GG	GG	AA	GA	GA	GA	GA	GA	GG	GA	GG	GA	GA	GG	GG	GA	GA	GA	GG	GG	AA	GG	GA	GG	GA	GG	GA	AA	GA	GG	GA	GA	GG	GA	GG	GA	GA	GG	GA	GG	GA	GG
A,B	2422	chr1_11414632_C_T	CHRChr1	11414632	CC	CC	CC	TC	CC	CC	TC	CC	CC	CC	CC	TC	CC	TC	CC	CC	TC	TC	CC	CC	CC	CC	CC	CC	CC	CC	TC	CC	CC	CC	CC	CC	CC	CC	CC	CC	CC	TT	TC	CC	CC	CC	CC	CC	TC
A,B	2423	chr1_11428082_C_T	CHRChr1	11428082	CC	CC	CC	CC	CC	TC	CC	TC	CC	CC	TC	CC	CC	CC	TC	CC	CC	CC	TC	CC	CC	CC	CC	TC	CC	CC	CC	CC	CC	CC	CC	TC	CC	CC	CC	CC	CC	CC	CC	CC	CC	CC	CC	CC	CC
C	2424	ae_G_T_chr1_11452836	CHRChr1	11452836	GG	GG	GG	GG	GG	GG	GG	GG	GG	GG	GG	GG	GG	GG	GG	GG	GG	GG	GG	GG	GG	GG	GG	GG	GG	GG	GG	GG	GG	GG	GG	GG	GG	GG	GG	GG	GG	GG	GG	GG	GG	GG	GG	GG	GG
A,B	2425	chr1_11457396_C_T	CHRChr1	11457396	CC	TC	CC	TC	CC	TT	TT	TC	TC	CC	TC	TC	CC	TC	TC	TC	TC	TC	TC	CC	TC	CC	CC	TT	CC	CC	TC	CC	CC	TC	TC	TC	CC	CC	TC	CC	CC	TT	TT	CC	CC	CC	CC	CC	TC
C	2426	cn_T_G_chr1_11473611	CHRChr1	11473611	TT	TT	TT	TT	TT	TT	TT	TT	TT	TT	TT	TT	TT	TT	TT	TT	TT	TT	TT	TT	TT	TT	TT	TT	TT	TT	TT	TT	TT	TT	TT	TT	TT	TT	TT	TT	TT	TT	TT	TT	TT	TT	TT	TT	TT
A,B	2429	be_C_T_chr1_11505575	CHRChr1	11505575	TT	TT	TC	TC	TT	TT	TT	TT	TT	TC	TT	TT	TT	TT	TC	TT	TT	TC	TT	TT	TT	TT	TT	TT	TT	TT	TT	TT	TT	TT	TT	TT	TT	TT	TT	TT	TT	TT	TC	TT	TT	TT	TC	TT	TC
A,B	2430	lb_C_T_chr1_11518301	CHRChr1	11518301	CC	CC	CC	CC	TC	CC	CC	CC	CC	CC	CC	CC	TC	CC	TC	CC	CC	TC	CC	TC	CC	CC	CC	CC	TC	CC	CC	CC	TC	CC	CC	CC	CC	CC	CC	CC	CC	CC	CC	CC	TC	CC	CC	TC	CC
A,B	2432	chr1_11527964_A_G	CHRChr1	11527964	AA	AA	AA	GA	GA	AA	GA	AA	AA	AA	AA	GG	GA	GA	GA	AA	GA	GG	AA	GA	AA	AA	GA	AA	GA	AA	AA	AA	GA	AA	AA	AA	AA	AA	AA	AA	AA	GG	GA	AA	GA	AA	AA	GA	GA
A,B	2433	chr1_11576311_A_C	CHRChr1	11576311	CC	AC	CC	AC	AC	AC	AA	CC	AC	AC	CC	AA	AC	AC	AC	AC	AC	AA	CC	AC	AC	AC	AC	AC	AC	CC	AC	CC	AC	AC	AC	CC	CC	CC	AC	CC	CC	AA	AA	CC	AC	CC	CC	AC	AC
A,B	2434	chr1_11600448_A_G	CHRChr1	11600448	GA	GA	GA	GA	GA	AA	AA	GA	GA	AA	AA	AA	GA	AA	AA	GA	AA	AA	AA	AA	GA	GA	AA	AA	AA	AA	GA	GA	GA	GA	AA	GA	AA	AA	AA	GG	AA	AA	AA	GA	GA	GA	GA	GA	AA
A,B	2437	chr1_11680867_A_G	CHRChr1	11680867	AA	GA	AA	GA	AA	GA	GG	AA	GA	GA	GA	GA	AA	GA	AA	GA	GA	GA	AA	GA	GA	AA	AA	GA	AA	GA	GA	GA	AA	GA	GG	AA	GA	GG	GG	AA	GA	GA	GG	GA	AA	GA	AA	AA	GA
A,B	2438	chr1_11709592_A_G	CHRChr1	11709592	GG	GG	GG	GG	GA	GG	GG	GG	GG	GG	GA	GG	GG	GG	GA	GG	GG	GG	GG	GA	GG	GG	GG	GG	GA	GA	GG	GA	GA	GG	GA	GG	GA	AA	GA	GG	GA	GG	GG	GA	GA	GA	GG	GG	GG
A,B	2439	chr1_11738703_C_T	CHRChr1	11738703	CC	CC	CC	CC	CC	CC	CC	CC	CC	CC	TC	CC	CC	CC	CC	CC	CC	CC	CC	TC	TC	CC	CC	TC	CC	TC	CC	TC	CC	CC	TC	CC	TC	TT	TT	CC	TC	CC	CC	TC	CC	TC	CC	CC	CC
A,B	2440	chr1_11739249_C_T	CHRChr1	11739249	TC	CC	TC	TC	TC	TC	TC	TC	CC	TC	TT	TT	TC	TT	TT	CC	TT	TT	TT	TT	TC	TC	TT	TT	TT	TT	TC	TC	TC	CC	TC	TC	TT	TT	TT	CC	TT	TT	TC	TC	TC	TC	TC	TC	TT
A,B	2443	chr1_11818337_C_T	CHRChr1	11818337	TT	TC	TT	TC	TT	TC	TC	TT	TC	TC	TC	TC	TT	TT	TT	TC	TC	TT	TT	TC	TT	TT	TT	TT	TT	TC	TT	TC	TT	TC	CC	TT	TC	CC	TC	TT	TC	TC	TC	TC	TT	TC	TT	TT	TT
A,B	2444	chr1_11853324_A_G	CHRChr1	11853324	GG	GA	GG	GA	GA	GA	GA	GG	GA	GA	GA	GA	GG	GG	GA	GA	GA	GG	GG	GA	GG	GG	GG	GG	GA	GA	GG	GA	GA	GA	AA	GG	GA	AA	GA	GG	GA	GA	GA	GA	GA	GA	GG	GG	GG
A,B	2445	chr1_11858923_A_G	CHRChr1	11858923	GG	GG	GG	GG	GG	GG	GA	GG	GG	GG	GG	GA	GG	GA	GG	GG	GG	GA	GG	GG	GA	GG	GA	GA	GG	GG	GA	GG	GG	GG	GG	GG	GG	GG	GA	GG	GG	GA	GA	GG	GG	GG	GG	GG	GA
A,B	2446	chr1_11874008_C_T	CHRChr1	11874008	TC	TC	TC	TC	CC	TT	TT	TC	TC	TT	TC	TT	TC	TT	TC	TC	TT	TT	TT	TC	TC	TC	TT	TT	TC	TC	TC	CC	CC	TC	TC	TC	TC	CC	TC	CC	TC	TT	TT	CC	CC	CC	TC	TC	TT
A,B	2448	chr1_11969030_A_G	CHRChr1	11969030	GG	GG	GG	GG	GA	GG	GG	GA	GG	GG	GA	GG	GG	GG	GA	GG	GG	GA	GA	GA	GA	GG	GG	AA	GA	GG	GG	GG	GA	GG	GG	GG	GG	GG	GA	GG	GG	GG	GG	GG	GA	GG	GG	GG	GG
C	2449	chr1_11988940_A_C	CHRChr1	11988940	AA	AA	AA	AA	AA	AA	AA	AC	AA	AA	AC	AA	AA	AA	AA	AA	AA	AA	AC	AA	AA	AA	AA	AC	AA	AA	AA	AA	AA	AA	AA	AA	AA	AA	AA	AA	AA	AA	AA	AA	AA	AA	AA	AA	AA
A,B	2452	lb_G_A_chr1_12005500	CHRChr1	12005500	GA	AA	GA	GA	GA	GA	GA	AA	AA	GA	AA	GG	AA	GG	GA	AA	GA	GA	AA	AA	GA	GA	GG	GA	GA	GA	AA	AA	AA	AA	AA	GA	GA	AA	GA	AA	GA	GA	GA	AA	AA	AA	GA	AA	GG
A,B,C	2453	ae_A_G_chr1_12009877	CHRChr1	12009877	AA	GA	AA	AA	GA	GA	GA	AA	GA	GA	AA	AA	GA	AA	AA	GA	AA	AA	AA	AA	GA	AA	AA	GA	AA	AA	GA	AA	AA	GA	GA	AA	AA	AA	GA	AA	AA	AA	GA	AA	AA	AA	AA	GA	AA
A,B	2454	chr1_12012741_C_T	CHRChr1	12012741	TT	TC	TT	TT	TC	TC	TC	TT	TC	TC	TT	TT	TC	TT	TT	TC	TT	TT	TT	TT	TC	TT	TT	TC	TT	TT	TC	TT	TT	TC	TC	TT	TT	TT	TC	TT	TT	TT	TC	TT	TT	TT	TT	TC	TT
A,B	2455	chr1_12046683_A_G	CHRChr1	12046683	GA	GA	GA	GA	GG	GG	GG	GA	GA	GG	GG	GG	GA	GG	GG	GA	GG	GG	GG	GG	GA	GA	GG	GG	GG	GG	GA	GA	GA	GA	GG	GA	GG	GG	GG	AA	GG	GG	GG	GA	GA	GA	GA	GA	GG
A,B	2456	chr1_12056309_C_T	CHRChr1	12056309	TC	TC	TC	TC	TT	TT	TT	CC	TC	TT	TT	TT	TC	TT	TT	TC	TC	TT	TT	TT	TC	CC	TT	TT	TT	TT	TC	TC	CC	TC	TT	TC	TT	TT	TT	CC	TT	CC	TT	TC	CC	TC	TC	TC	TT
A,B	2457	chr1_12092270_C_T	CHRChr1	12092270	CC	CC	CC	TC	TC	CC	TC	TC	CC	CC	TT	TT	TC	TC	CC	CC	TC	TT	TT	TT	TC	CC	TC	TT	CC	TC	CC	TC	CC	CC	TC	CC	TC	TT	TT	CC	TC	TT	TC	TC	CC	TC	CC	TC	TC
A,B	2458	chr1_12127803_C_T	CHRChr1	12127803	TC	TT	TC	TT	TT	TT	TT	TT	TT	TC	TT	TT	TT	TC	TT	TT	TC	TT	TT	TT	TT	TT	TC	TT	TC	TC	TT	TT	TT	TT	TT	TT	TC	TT	TT	TT	TC	TT	TT	TT	TT	TT	TC	TT	TC
A,B	2459	chr1_12168156_C_T	CHRChr1	12168156	CC	CC	CC	CC	TT	TC	CC	TT	CC	TC	TT	CC	CC	TC	TT	TC	CC	TT	TT	TT	TC	TC	CC	TT	TC	TC	TC	TC	TC	CC	TC	TC	TC	TT	TT	CC	TC	CC	TC	TC	TC	TC	CC	CC	TC
A,B,C	2461	chr1_12212304_C_T	CHRChr1	12212304	TC	TT	TC	TT	CC	TC	TT	TC	TT	TC	CC	TT	TT	TC	CC	TT	TC	TT	CC	TC	TC	TC	CC	CC	CC	CC	TT	TC	TC	TT	TC	TC	CC	CC	CC	TT	CC	TT	TT	TC	TC	TC	TC	TT	TC
A,B	2462	chr1_12214564_A_G	CHRChr1	12214564	GA	AA	GA	AA	AA	GA	AA	GA	AA	GA	GA	AA	AA	GA	GA	AA	GA	GA	GG	GA	AA	AA	GG	GA	GA	GA	AA	AA	AA	AA	AA	GA	GA	AA	AA	AA	GA	AA	AA	AA	AA	AA	GA	AA	GA
A,B	2463	chr1_12241211_A_G	CHRChr1	12241211	GG	GA	GG	GA	GG	GA	AA	GG	GA	GA	GG	AA	GG	GA	GG	GA	GA	GA	GG	GG	GG	GG	GG	GG	GG	GG	GA	GG	GG	GA	GA	GG	GG	GG	GG	GG	GG	AA	AA	GG	GG	GG	GG	GG	GA
A,B,C	2464	chr1_12284201_G_T	CHRChr1	12284201	GG	GT	GG	GT	GG	GT	TT	GT	GT	GT	GG	TT	GG	GT	GG	GT	GT	GT	GG	GG	GG	GG	GG	GG	GG	GG	GG	GG	GG	GT	GT	GG	GG	GG	GG	GG	GG	TT	TT	GG	GG	GG	GG	GG	GT
FALSE	2465	chr1_12284900_C_T	CHRChr1	12284900	TT	TT	TT	TT	TT	TT	TT	TC	TT	TT	TT	TT	TT	TT	TT	TT	TT	TT	TT	TT	TT	TT	TT	TT	TT	TT	TC	TT	TT	TT	TT	TT	TT	TT	TT	TT	TT	TT	TT	TT	TT	TT	TT	TT	TT
A,B	2466	chr1_12352034_C_T	CHRChr1	12352034	CC	TC	CC	TC	CC	TC	TT	TC	TC	TC	CC	TT	CC	TC	CC	TC	TC	TC	CC	CC	CC	CC	CC	CC	CC	CC	TC	CC	CC	TC	TC	CC	CC	CC	CC	CC	CC	TT	TT	CC	CC	CC	CC	CC	TC
A,B	2467	chr1_12361877_A_G	CHRChr1	12361877	AA	GA	AA	GA	AA	GG	GG	GA	GA	GA	AA	GG	AA	GA	GA	GA	GA	GA	AA	AA	AA	AA	AA	AA	AA	AA	GA	AA	AA	GA	GA	GA	AA	AA	AA	AA	AA	GG	GG	AA	AA	AA	AA	AA	GA
A,B	2468	chr1_12389474_A_C	CHRChr1	12389474	CC	AC	CC	AC	CC	AC	AA	AC	AC	AC	CC	AA	CC	AC	CC	AC	AC	AC	CC	CC	CC	CC	CC	CC	CC	CC	AC	CC	CC	AC	AC	--	CC	CC	CC	CC	CC	AA	AA	CC	CC	CC	CC	CC	AC
A,B	2470	chr1_12400623_A_G	CHRChr1	12400623	GG	GA	GG	GG	GG	GA	AA	GG	GA	GA	GG	GA	GG	GA	GG	GA	GA	GA	GG	GG	GG	GG	GG	GG	GG	GG	GG	GG	GG	GA	GA	GG	GG	GG	GG	GG	GG	AA	AA	GG	GG	GG	GG	GG	GA
C	2472	mu_o_G_A_chr1_12407396	CHRChr1	12407396	GG	GG	GG	GG	GG	GG	GG	GG	GG	GG	GG	GG	GG	GG	GG	GG	GG	GG	GG	GG	GG	GG	GG	GG	GG	GG	GG	GG	GG	GG	GG	GG	GG	GG	GG	GG	GG	GG	GG	GG	GG	GG	GG	GG	GG
A,B	2475	lb_A_G_chr1_12493897	CHRChr1	12493897	AA	AA	AA	AA	GG	GA	AA	GA	AA	AA	GG	AA	GA	AA	GG	AA	AA	GA	GA	GG	GA	GA	AA	GG	GA	GA	AA	GA	GA	AA	GA	GA	GA	GG	GG	AA	GA	AA	AA	AA	GA	GA	AA	GA	AA
A,B	2476	chr1_12552777_A_G	CHRChr1	12552777	GA	GG	GA	GG	AA	GA	GG	AA	GG	GA	AA	GA	GA	AA	AA	GG	GA	GA	GA	AA	GA	GA	AA	AA	AA	AA	GA	GA	GA	GG	GA	GA	AA	AA	AA	GG	AA	GG	GG	GG	GA	GA	GA	GA	GA
A,B	2477	chr1_12560573_A_G	CHRChr1	12560573	AA	GA	AA	AA	GG	GA	GA	AA	GA	GA	AA	AA	AA	AA	GA	GA	GA	GA	AA	GA	GA	GA	AA	GA	GA	GA	AA	GA	GA	GA	GG	AA	GA	GA	GA	AA	GA	GG	GG	AA	GA	GA	AA	AA	GA
A,B	2478	chr1_12603724_A_G	CHRChr1	12603724	GA	GG	GA	GG	AA	GA	GG	GA	GG	GA	GG	GA	GG	AA	AA	GG	GA	GA	GG	AA	GA	GA	AA	GA	AA	AA	GA	GA	GA	GG	GA	GA	AA	GA	GA	GG	AA	GG	GG	GG	GA	GA	GA	GG	GA
A,B	2479	chr1_12645853_C_T	CHRChr1	12645853	TT	TT	TT	TT	CC	CC	TT	TT	TT	TT	TT	TT	TT	TT	CC	TT	TT	TT	TT	TC	TC	TC	TT	TC	TC	TC	TT	TC	TC	TT	CC	TC	TC	TC	TC	TT	TC	TT	TT	TT	TC	TC	TT	TT	TT
A,B	2480	chr1_12648747_A_C	CHRChr1	12648747	AA	AC	AA	AA	AA	AC	AC	AA	AC	AA	AA	AC	AA	AC	AA	AA	AC	AA	AA	AA	AA	AA	AA	AA	AA	AA	AC	AA	AA	AC	AC	AA	AA	AA	AA	AA	AA	AC	AC	AA	AA	AA	AA	AA	AA
A,B	2481	chr1_12655926_A_C	CHRChr1	12655926	AC	AA	AC	AA	AC	AC	AA	CC	AA	AC	CC	AA	AC	AC	AC	AA	AC	AC	AC	CC	AC	AC	CC	CC	AC	CC	AA	AC	AA	AA	AC	AC	CC	CC	CC	AA	CC	AA	AA	AA	AA	AC	AC	AC	AC
A,B	2482	chr1_12668414_A_G	CHRChr1	12668414	GA	GG	GA	GG	GA	GA	GG	GA	GG	GA	AA	GG	GG	GA	--	GG	GA	GG	GA	GA	GA	GA	AA	AA	GA	AA	GG	GA	GG	GG	GA	GA	AA	AA	AA	GG	AA	GG	GG	GG	GG	GA	GA	GG	GA
C	2483	lb_C_T_chr1_12961945	CHRChr1	12961945	TT	TT	TT	TT	TT	TT	TT	TT	TT	TT	TT	TT	TT	TT	TT	TT	TT	TT	TT	TT	TT	TT	TT	TT	TT	TT	TT	TT	TT	TT	TT	TT	TT	TT	TT	TT	TT	TT	TT	TT	TT	TT	TT	TT	TT
A,B	2484	ae_C_T_chr1_12963712	CHRChr1	12963712	TC	TC	TC	TC	TC	TC	TC	TC	TC	TC	TC	TC	TC	TC	TC	TC	TC	TC	TC	TC	TC	TC	TC	TC	TC	TC	TC	TC	TC	TC	TC	TC	TC	TC	TC	TC	TC	TC	TC	TC	TC	TC	TC	TC	TC
A,B	2488	cn_T_C_chr1_13469251	CHRChr1	13469251	TC	TT	TC	TC	TC	TT	TC	TC	TC	TT	TC	TC	TT	TC	TC	TC	TC	TC	TC	TC	TC	TC	TC	TC	TC	TT	TT	TC	TC	TC	TT	TC	TT	TC	TC	TC	TC	TT	TC	TC	TC	TC	TC	TT	TC
C	2490	be_G_A_chr1_13518296	CHRChr1	13518296	GG	GG	GG	GG	GG	GG	GG	GG	GG	GG	GG	GG	GG	GG	GG	GG	GG	GG	GG	GG	GG	GG	GG	GG	GG	GG	GG	GG	GG	GG	GG	GG	GG	GG	GG	GG	GG	GG	GG	GG	GG	GG	GG	GG	GG
A,B	2492	chr1_13669728_C_T	CHRChr1	13669728	TC	CC	TC	CC	TC	CC	CC	CC	CC	TC	CC	CC	TT	TC	CC	CC	TC	CC	CC	TC	TC	TC	TT	TC	TC	TT	TC	TC	CC	CC	TC	CC	TT	TC	TC	CC	TT	CC	CC	CC	CC	TC	TC	TC	TC
A,B	2493	chr1_13676388_C_T	CHRChr1	13676388	TC	TC	TC	TC	TT	TT	TT	TT	TC	TT	TT	TT	TT	TT	TT	TC	TT	TT	TC	TT	TC	TC	TT	TT	TT	TT	TC	TT	TC	TC	TT	TC	TT	TT	TT	CC	TT	TT	TT	CC	TC	TC	TC	TC	TT
A,B	2494	chr1_13680311_A_G	CHRChr1	13680311	AA	AA	AA	AA	AA	GA	AA	GG	AA	AA	GG	AA	AA	AA	GA	AA	AA	AA	GA	AA	AA	AA	AA	GA	AA	AA	AA	AA	AA	AA	AA	GA	AA	GA	GA	AA	AA	AA	AA	AA	AA	AA	AA	AA	AA
C	2495	mu_s_A_G_chr1_13715815	CHRChr1	13715815	AA	AA	AA	AA	AA	AA	AA	AA	AA	AA	AA	AA	AA	AA	AA	AA	AA	AA	AA	AA	AA	AA	AA	AA	AA	AA	AA	AA	AA	AA	AA	AA	AA	AA	AA	AA	AA	AA	AA	AA	AA	AA	AA	AA	AA
A,B	2496	chr1_13811691_C_T	CHRChr1	13811691	TT	TT	TT	TT	TT	TT	TT	TC	TT	TT	CC	TT	TT	TT	TT	TT	TT	TT	TC	TT	TT	TT	TT	TC	TT	TT	TT	TT	TT	TT	TT	TT	TT	TC	TC	TT	TT	TT	TT	TT	TT	TT	TT	TT	TT
A,B	2497	chr1_13836783_C_T	CHRChr1	13836783	TT	TC	TT	TC	TC	CC	CC	TC	TC	TC	TT	CC	TT	TC	CC	TC	TC	TC	TT	TT	TT	TT	TT	TT	CC	TT	TT	TC	TC	TC	TC	TC	TT	TT	TT	TT	TT	CC	CC	TT	TC	TT	TT	TT	TC
A,B	2498	chr1_13920137_A_G	CHRChr1	13920137	GG	GA	GG	GG	GA	AA	GA	GG	GA	GA	GG	GA	GG	GA	AA	GG	GA	GA	GG	GG	GG	GG	GG	GG	GA	GG	GG	GA	GA	GA	GA	GA	GG	GG	GG	GG	GG	AA	AA	GG	GA	GG	GG	GG	GA
A,B	2499	chr1_13921759_G_T	CHRChr1	13921759	GG	GT	GG	GG	GG	TT	GT	GG	GT	GG	GG	GT	GG	GT	GT	GT	GT	GG	GG	GG	GG	GG	GG	GG	GG	GG	GG	GT	GG	GT	GT	GT	GG	GG	GG	GG	GG	GT	GT	GG	GG	GG	GG	GG	GG
A,B	2500	chr1_13951520_C_T	CHRChr1	13951520	TC	TC	TC	TC	TT	TT	TT	TC	TC	TC	CC	TT	TC	TC	TT	TC	TC	TC	TC	TC	TC	TC	TC	TC	TC	CC	TC	TC	TC	TC	TC	TC	TC	TC	TC	TC	TC	TT	TT	TC	TC	TC	TC	CC	TC
A,B	2505	chr1_13972387_G_T	CHRChr1	13972387	TT	TT	TT	TT	TT	TT	TT	TT	TT	GT	TT	TT	TT	TT	TT	TT	TT	GT	TT	TT	TT	TT	TT	TT	TT	TT	TT	TT	TT	TT	TT	TT	TT	TT	TT	TT	TT	GT	--	TT	TT	TT	TT	TT	GT
A,B	2506	chr1_13989145_A_C	CHRChr1	13989145	CC	CC	CC	AC	AA	AC	AC	AC	CC	AC	CC	AA	CC	AC	AA	CC	CC	AA	CC	AC	AC	AC	CC	AC	AC	CC	CC	CC	AC	CC	CC	AC	AC	CC	AC	CC	CC	AC	AC	CC	AC	CC	CC	CC	AC
A,B	2507	chr1_14006648_C_T	CHRChr1	14006648	CC	CC	CC	TC	TT	CC	TC	TC	CC	TC	CC	TC	TC	CC	TC	CC	CC	TT	CC	TC	TC	TC	CC	TC	TC	CC	TC	CC	TC	CC	CC	--	TC	CC	TC	CC	CC	TC	TC	CC	TC	CC	CC	CC	TC
A,B	2508	chr1_14044589_A_G	CHRChr1	14044589	GG	GG	GG	GG	GG	GG	GG	GG	GG	GA	GG	GG	GG	GG	GG	GG	GG	GA	GG	GG	GG	GG	GG	GG	GG	GG	GG	GG	GG	GG	GG	GG	GG	GG	GG	GG	GG	GA	GA	GG	GG	GG	GG	GG	GA
A,B	2509	chr1_14059862_G_T	CHRChr1	14059862	TT	TT	TT	TT	TT	TT	TT	TT	TT	GT	TT	GT	GT	GT	TT	TT	TT	GT	TT	TT	TT	TT	TT	TT	TT	TT	GT	TT	TT	TT	TT	TT	TT	TT	TT	TT	TT	GT	GT	TT	TT	TT	TT	TT	GT
A,B	2510	chr1_14163808_C_T	CHRChr1	14163808	TT	TT	TT	TC	TC	TT	TC	TC	TT	TT	TT	TC	TT	TT	TC	TT	TC	TT	TT	TT	TT	TT	TT	TT	TC	TT	TT	TT	TC	TT	TT	TT	TT	TT	TT	TT	TT	TC	TT	TT	TC	TT	TT	TT	TT
A,B	2514	chr1_14215925_A_G	CHRChr1	14215925	AA	AA	AA	AA	GA	AA	AA	AA	AA	AA	AA	AA	AA	AA	AA	AA	AA	AA	AA	GA	GA	GA	AA	GA	AA	GA	AA	GA	AA	AA	GA	AA	GA	GA	GA	AA	GA	AA	AA	AA	AA	GA	AA	AA	AA
A,B	2515	chr1_14217751_G_T	CHRChr1	14217751	GT	GG	GT	GG	GG	GG	GG	GG	GG	GT	GG	GG	GG	GT	GG	GG	GT	GG	GG	GG	GG	GG	TT	GG	GT	GT	GG	GG	GG	GG	GG	GG	GT	GG	GG	GG	GT	GG	GG	GG	GG	GG	GT	GG	GT
A,B	2516	chr1_14232730_C_T	CHRChr1	14232730	TC	CC	TC	TC	TT	TC	TC	TC	CC	TC	CC	TC	TT	TC	TT	CC	TC	TC	CC	TT	TC	TC	TT	TC	TT	TT	TC	TC	TC	CC	TC	TC	TT	TC	TC	CC	TT	CC	CC	CC	TC	TC	TC	TC	TC
A,B	2518	chr1_14302982_C_T	CHRChr1	14302982	CC	TC	CC	CC	TC	CC	CC	CC	TC	CC	TC	CC	CC	CC	CC	CC	CC	CC	CC	CC	TC	TC	CC	TC	CC	CC	CC	CC	TC	TC	CC	CC	TC	CC	TC	TC	CC	CC	CC	CC	CC	TC	CC	TC	CC
A,B	2519	chr1_14306100_C_T	CHRChr1	14306100	CC	TC	CC	TC	CC	TC	TT	CC	TC	CC	CC	TT	CC	TC	CC	TC	TC	TC	CC	CC	CC	CC	CC	CC	CC	CC	CC	CC	CC	TC	TC	CC	CC	CC	CC	CC	CC	TC	TT	CC	CC	CC	CC	CC	TC
A,B	2520	chr1_14309754_A_C	CHRChr1	14309754	AC	CC	--	CC	CC	AC	CC	CC	CC	AC	CC	CC	CC	AC	CC	CC	AC	CC	AC	CC	CC	CC	--	CC	AC	AC	CC	CC	CC	CC	CC	CC	AC	CC	CC	CC	AC	CC	CC	CC	CC	CC	AC	CC	AC
A,B	2523	lb_G_T_chr1_14453117	CHRChr1	14453117	GG	GG	GG	GG	TT	GG	GG	GG	GG	GG	GG	GG	GG	GG	GT	GG	GG	GG	GG	GG	GT	GT	GG	GT	GT	GG	GG	GG	GT	GG	GG	GG	GT	GG	GT	GG	GG	GG	GG	GG	GT	GG	GG	GG	GG
A,B	2524	chr1_14575102_C_T	CHRChr1	14575102	TT	TT	TT	TT	TT	TC	TT	TC	TT	TT	CC	TT	TT	TT	TC	TT	TT	TT	TC	TT	TT	TT	TT	TC	TT	TT	TT	TT	TT	TT	TT	TC	TT	TC	TC	TT	TT	TT	TT	TT	TT	TT	TT	TT	TT
A,B	2525	chr1_14581112_A_G	CHRChr1	14581112	AA	AA	AA	AA	AA	GA	AA	GG	AA	AA	GG	AA	AA	AA	GA	AA	AA	AA	GA	AA	AA	AA	AA	GA	AA	AA	AA	AA	AA	AA	AA	GA	AA	GA	GA	AA	AA	AA	AA	AA	AA	AA	AA	AA	AA
A,B	2526	chr1_14624429_C_T	CHRChr1	14624429	TC	TC	TC	TC	TT	TT	TT	TT	TC	TT	TT	TT	TT	TT	TT	TC	TT	TT	TC	TT	TC	TC	TT	TT	TT	TT	TC	TT	TC	TC	TT	TC	TT	TT	TT	CC	TT	TT	TT	CC	TC	TC	TC	TC	TT
A,B	2527	chr1_14627879_A_G	CHRChr1	14627879	GA	GG	GA	GG	GG	GA	GG	AA	GG	GA	AA	GA	AA	AA	GA	GA	GA	GA	GA	AA	GG	GG	AA	GA	--	AA	GA	GA	GG	GG	GA	GA	GA	AA	GA	GG	AA	GA	GG	GG	GG	GA	GA	GA	GA
A,B	2528	chr1_14667660_C_T	CHRChr1	14667660	TT	TC	TT	TT	TT	TC	TC	TT	TC	TT	TT	TT	CC	TT	TT	TT	TC	TC	TT	TC	TT	TT	TT	TT	TT	TC	TC	TC	TT	TC	CC	TT	TT	TC	TT	TT	TC	TC	CC	TT	TT	TC	TT	TC	TC
A,B	2529	chr1_14668769_C_T	CHRChr1	14668769	TC	TC	TC	CC	CC	TT	TC	TT	TC	TC	TT	TC	TT	TT	TC	TC	TT	TT	TC	TT	CC	CC	TT	TC	TC	TT	TC	TC	CC	TC	TT	TC	TC	TT	TC	CC	TT	TT	TT	CC	CC	TC	TC	TC	TT
A,B	2531	chr1_14806053_A_G	CHRChr1	14806053	GA	GA	GA	GA	GA	GG	GG	GG	GA	GG	GG	GA	GG	GA	--	GA	GG	GG	GA	GG	GA	GA	GG	GG	GA	GG	GA	GG	GA	GA	GG	GA	GG	GG	GG	GA	GG	GG	GG	GA	GA	GA	GA	GA	GG
A,B	2532	chr1_14842859_C_T	CHRChr1	14842859	TC	CC	TC	CC	TC	TC	CC	TC	CC	TC	TT	CC	TT	TC	TC	CC	TC	--	TC	TT	TC	TC	TT	TT	TC	TT	TC	TC	CC	CC	TC	TC	TT	TT	TT	CC	TT	CC	CC	CC	CC	TC	TC	TC	TC
A,B	2533	chr1_14860048_A_G	CHRChr1	14860048	AA	AA	AA	AA	GA	AA	AA	AA	AA	AA	AA	AA	AA	AA	AA	GA	AA	AA	AA	AA	GA	GA	AA	GA	AA	AA	AA	AA	AA	AA	AA	AA	GA	AA	GA	AA	AA	AA	AA	AA	AA	AA	AA	AA	AA
A,B	2535	chr1_14954166_G_T	CHRChr1	14954166	GT	GG	GT	GG	GT	GT	GG	GT	GG	GT	TT	GG	--	GT	GT	GG	GT	GG	GT	GT	GT	GT	TT	TT	GT	TT	GG	GT	GG	GG	GT	GT	TT	TT	TT	GG	TT	GG	GG	GG	GG	GT	GT	GT	GT
A,B,C	2536	chr1_14958139_A_G	CHRChr1	14958139	AA	AA	AA	AA	GA	GA	AA	GA	AA	AA	GG	AA	GA	AA	GA	GA	AA	AA	GA	GA	GA	GA	AA	GG	AA	GA	AA	GA	AA	AA	GA	GA	GA	GG	GG	AA	GA	AA	AA	AA	AA	GA	AA	GA	AA
A,B	2538	chr1_14983549_A_G	CHRChr1	14983549	GA	AA	GA	AA	AA	AA	AA	AA	AA	GA	AA	AA	AA	GA	AA	AA	GA	AA	AA	AA	AA	AA	GG	AA	GA	GA	AA	AA	AA	AA	AA	AA	GA	AA	AA	AA	GA	AA	AA	AA	AA	AA	GA	AA	GA
A,B	2539	chr1_15016961_A_G	CHRChr1	15016961	GA	AA	GA	AA	GA	AA	AA	GA	AA	GA	GG	AA	GA	GA	AA	AA	GA	GA	GA	GG	GA	GA	GG	GG	GA	GG	AA	GA	AA	AA	GA	AA	GG	GG	GG	AA	GG	AA	AA	AA	AA	GA	GA	GA	GA
A,B	2541	be_G_A_chr1_15438611	CHRChr1	15438611	GA	GG	GA	GG	GA	GA	GA	GA	GA	GA	GA	GG	GA	GA	GA	GA	GA	GG	GA	GG	GA	GA	GA	GA	GA	GA	GA	GA	GA	GA	GA	GA	GA	GG	GA	GA	GG	GA	GA	GA	GA	GA	GA	GA	GA
C	2543	ae_A_G_chr1_15463774	CHRChr1	15463774	AA	AA	AA	AA	AA	AA	AA	AA	AA	AA	AA	AA	AA	AA	AA	AA	AA	AA	AA	AA	AA	AA	AA	AA	AA	AA	AA	AA	AA	AA	AA	AA	AA	AA	AA	AA	AA	AA	AA	AA	AA	AA	AA	AA	AA
A,B,C	2545	chr1_15601334_A_G	CHRChr1	15601334	AA	GA	AA	GA	AA	GA	GG	AA	GA	AA	AA	GG	GA	GA	AA	GA	GA	GA	AA	AA	AA	AA	AA	AA	AA	AA	GA	AA	AA	GA	GA	AA	AA	AA	AA	AA	AA	GG	GG	AA	AA	AA	AA	AA	GA
A,B	2546	chr1_15605027_A_G	CHRChr1	15605027	GG	GA	GG	GG	GG	GA	GA	GG	GA	GG	GG	GG	GA	GG	GG	GG	GA	GA	GG	GG	GG	GG	GG	GG	GG	GG	GA	GG	GG	GA	GA	GG	GG	GG	GG	GG	GG	GA	AA	GG	GG	GG	GG	GG	GA
A,B	2547	chr1_15657631_G_T	CHRChr1	15657631	GG	GT	GG	GG	GG	GT	GT	GG	GT	GG	GG	GG	GG	GG	GG	GG	GT	GT	GG	GG	GG	GG	GG	GG	GG	GG	GG	GG	GG	GT	GT	GG	GG	GG	GG	GG	GG	GT	TT	GG	GG	GG	GG	GG	GT
A,B	2549	chr1_15702664_A_G	CHRChr1	15702664	GA	AA	GA	AA	GA	GA	AA	GA	AA	GA	GG	GA	GA	GG	GA	AA	GA	GA	GG	GG	GA	AA	GG	GG	GG	GG	AA	GA	GA	AA	GA	GA	GA	GG	GG	GA	GG	AA	AA	GA	GA	GA	AA	GA	AA
A,B	2550	chr1_15717010_A_C	CHRChr1	15717010	AA	AA	AA	AC	AA	AA	AC	AA	AA	AA	AA	AC	AC	AA	AA	AC	AA	AA	AA	AA	AA	AA	AA	AA	AA	AA	AC	AA	AA	AA	AA	AA	AA	AA	AA	AA	AA	AC	AA	AA	AA	AA	AA	AA	AA
A,B	2551	chr1_15717071_C_T	CHRChr1	15717071	TC	TT	TC	TT	TC	TC	TT	TC	TT	TC	CC	TC	TC	CC	TC	TT	TC	TC	CC	CC	TC	TT	CC	CC	CC	CC	TT	TC	TC	TT	TC	TC	TC	CC	CC	TC	CC	TT	TT	TC	TC	TC	TT	TC	TT
A,B	2552	chr1_15761994_A_G	CHRChr1	15761994	GA	GA	GA	AA	GG	GG	GA	GG	GA	GG	GG	AA	GG	GA	GG	GA	GG	GA	GG	GA	GA	GA	GG	GG	GG	GG	GA	GG	GA	GA	GG	GA	GG	GG	GG	GA	GG	GG	GG	GA	GA	GA	GA	AA	GG
A,B	2553	chr1_15804771_A_G	CHRChr1	15804771	GA	AA	GA	AA	GA	GA	AA	GA	AA	GA	GG	AA	GA	GA	GA	AA	GA	AA	GG	GA	GA	AA	GG	GG	GG	GG	AA	GA	GA	AA	GA	GA	GA	GG	GG	GA	GG	AA	AA	GA	GA	GA	AA	AA	AA
A,B	2554	chr1_15843271_A_G	CHRChr1	15843271	GA	GG	GA	GG	GA	GA	GG	GA	GG	GA	AA	GG	GA	GA	GA	GG	GA	GG	AA	GA	GA	GG	AA	AA	AA	AA	GG	GA	GA	GG	GA	GA	GA	AA	AA	GA	AA	GG	GG	GA	GA	GA	GG	GG	GG
A,B	2555	chr1_15882089_C_T	CHRChr1	15882089	TT	TT	TT	TT	TT	TT	TT	TT	TT	TT	TT	TT	TC	TT	TT	TT	TT	TT	TT	TC	TC	TT	TT	TC	TT	TC	TT	TC	TT	TT	--	TT	TT	TC	TC	TT	TC	TT	--	TT	TT	CC	TT	TT	TT
A,B	2556	chr1_15889332_A_G	CHRChr1	15889332	GA	GA	GA	GA	GG	GG	GG	GG	GA	GG	GG	GG	GG	GG	GA	GA	GG	GG	GG	GG	GA	GA	GG	GG	GG	GG	GA	GG	GA	GA	GG	GA	GG	GG	GG	GA	GG	GG	GG	GA	GA	GA	GA	GA	GG
A,B	2559	chr1_15909374_C_T	CHRChr1	15909374	TC	CC	TC	CC	CC	TC	CC	TC	CC	TC	TT	TC	CC	TT	TC	CC	TC	CC	TT	CC	CC	CC	TT	TC	TC	TC	CC	CC	CC	CC	CC	TC	TC	TC	TC	TC	TC	CC	CC	TC	CC	CC	CC	CC	CC
A,B	2562	chr1_15934554_C_T	CHRChr1	15934554	TC	TT	TC	TT	TC	TC	TT	TC	TT	TC	CC	TC	CC	CC	TC	TT	TC	TC	CC	CC	TC	TT	CC	CC	CC	CC	TC	TC	TC	TT	TC	TC	TC	CC	CC	TC	CC	TT	TT	TC	TC	TC	TT	TC	TT
A,B	2566	chr1_16197622_A_G	CHRChr1	16197622	GA	GG	--	GG	GG	GG	GG	GG	GG	GA	GG	GG	GA	GA	GG	GG	GA	GG	GA	GG	GG	GG	AA	GG	GA	GA	GA	GG	GG	GG	GG	GG	GA	GG	GG	GA	GA	GG	GG	GA	GG	GG	GG	GG	GG
A,B	2567	chr1_16205431_A_C	CHRChr1	16205431	AC	AA	AC	AA	AC	AC	AA	AC	AA	AC	CC	AC	AC	CC	AC	AA	AC	AA	CC	AA	AA	AC	CC	AC	AC	AC	AC	AA	AA	AA	AA	AC	AC	AC	AC	AC	AC	AA	AA	AC	AA	AA	AC	AA	AC
A,B	2568	chr1_16242814_C_T	CHRChr1	16242814	TT	TT	TT	TT	TT	TT	TT	TT	TT	TT	TT	TT	TC	TT	TT	TT	TT	TC	TT	CC	CC	TT	TT	TC	TT	TC	TT	TC	TT	TT	TC	TT	TT	TC	TC	TT	TC	TT	TT	TC	TC	TC	TC	TC	TT
A,B	2572	chr1_16384739_A_G	CHRChr1	16384739	AA	GA	AA	AA	AA	GA	GA	GA	GA	GA	AA	AA	GA	AA	AA	GA	GA	GG	AA	GG	GG	AA	AA	GA	AA	GA	AA	GG	AA	GA	GG	--	GA	GA	GA	AA	GA	GA	GG	GA	GA	GA	GA	GA	GA
A,B	2573	lb_G_A_chr1_16391144	CHRChr1	16391144	GG	GA	GG	GA	GA	GA	AA	GA	GA	GA	GG	GA	GA	GG	GA	GA	GA	AA	GG	AA	AA	GG	GG	GA	GA	GA	GG	AA	AA	GA	AA	GG	GA	GA	GA	GG	GA	AA	AA	GA	AA	GA	GA	GA	GA
A,B	2575	chr1_16444162_C_T	CHRChr1	16444162	CC	TC	CC	TC	CC	TC	TT	TC	TC	TC	CC	TC	CC	CC	TC	TC	TC	TC	CC	CC	CC	CC	CC	CC	CC	CC	CC	TC	TC	TC	TC	CC	CC	CC	CC	CC	CC	TT	TT	CC	CC	CC	CC	CC	TC
A,B	2576	chr1_16479147_A_G	CHRChr1	16479147	AA	GA	AA	AA	AA	GA	GA	AA	GA	AA	AA	AA	AA	AA	AA	AA	AA	GA	AA	AA	AA	AA	AA	AA	AA	AA	AA	AA	AA	GA	GA	AA	GA	AA	AA	AA	AA	AA	GG	AA	AA	AA	AA	AA	GA
A,B	2577	chr1_16491864_A_G	CHRChr1	16491864	AA	AA	AA	AA	GG	AA	AA	GG	AA	AA	GG	AA	GA	AA	AA	AA	AA	GG	GG	GG	GG	GA	AA	GG	--	GG	AA	GG	AA	AA	GG	AA	AA	GG	GG	AA	GG	--	--	GG	GG	GA	GG	GA	GG
A,B	2580	chr1_16513552_C_T	CHRChr1	16513552	TC	CC	TC	TC	CC	CC	CC	CC	TC	CC	CC	TC	CC	TC	CC	CC	CC	CC	CC	CC	CC	TC	TC	CC	CC	CC	TC	CC	CC	CC	CC	TC	CC	CC	CC	TC	CC	CC	CC	CC	CC	CC	CC	TC	CC
A,B	2581	chr1_16550466_A_G	CHRChr1	16550466	GA	GA	GA	AA	AA	AA	AA	GA	AA	GA	GG	AA	GG	GA	AA	GA	GA	AA	GG	AA	GA	AA	GA	GG	GA	GG	GA	GA	AA	GA	GA	AA	GA	GG	GG	GA	GG	AA	AA	GA	AA	GG	AA	AA	AA
A,B	2582	chr1_16586426_A_C	CHRChr1	16586426	CC	AA	CC	AC	CC	AC	AA	AC	AC	AC	AA	AA	AC	AC	AC	AA	AC	AA	AC	AA	AA	AC	CC	AA	CC	AC	CC	AA	AC	AA	AA	CC	CC	AA	AA	CC	AC	AA	AA	AC	AC	AA	AC	AC	AC
A,B	2584	chr1_16623814_C_T	CHRChr1	16623814	TC	TC	TC	TC	TC	TT	TT	TC	TC	TT	CC	TC	CC	TC	TT	TC	TT	TT	CC	TT	TC	TC	TC	CC	TC	TC	CC	TC	TC	TC	TC	TC	TT	CC	CC	CC	TC	TT	TT	TC	TC	CC	TT	TC	TT
A,B	2585	chr1_16694690_G_T	CHRChr1	16694690	GG	GG	GG	GG	GG	GG	GG	GT	GG	GG	TT	GG	GG	GG	GT	GG	GG	GT	GT	TT	GT	GT	GG	GT	GG	GG	GG	GG	GT	GG	GG	GG	GG	GT	GT	GG	GG	GG	GG	GT	GT	GG	GT	GT	GG
C	2586	cn_G_A_chr1_16861410	CHRChr1	16861410	GG	GG	GG	GG	GG	GG	GG	GG	GG	GG	GG	GG	GG	GG	GG	GG	GG	GG	GG	GG	GG	GG	GG	GG	GG	GG	GG	GG	GG	GG	GG	GG	GG	GG	GG	GG	GG	GG	GG	GG	GG	GG	GG	GG	GG
A,B	2587	chr1_16864011_A_G	CHRChr1	16864011	GA	AA	GA	AA	GG	GA	AA	GG	AA	GA	GG	GA	AA	GG	GG	AA	GA	GA	GA	GG	GA	GA	GA	GA	GG	GA	AA	AA	GG	AA	AA	GA	GG	GA	GA	AA	GA	AA	AA	GA	GG	AA	GG	GA	GA
A,B	2588	chr1_16866207_A_G	CHRChr1	16866207	GG	AA	GG	GA	GG	GA	AA	GG	GA	GA	GG	GA	GA	GG	GG	AA	GA	GA	GG	GG	GA	GG	GG	GA	GG	GA	GG	AA	GG	AA	AA	GG	GG	GA	GA	GG	GA	AA	AA	GG	GG	AA	GG	GG	GA
A,B	2592	chr1_16904389_C_T	CHRChr1	16904389	CC	TC	CC	CC	CC	CC	CC	CC	CC	CC	CC	CC	TC	CC	CC	TC	CC	CC	CC	CC	TC	CC	CC	TC	CC	TC	CC	TC	CC	TC	TC	CC	CC	TC	TC	CC	TC	CC	CC	CC	CC	TT	CC	CC	CC
A,B	2593	chr1_16906729_A_C	CHRChr1	16906729	CC	AA	CC	CC	CC	AA	AC	CC	AC	AC	CC	CC	AA	CC	AC	AA	AC	AC	AC	CC	AC	CC	CC	AC	CC	AC	AC	AA	CC	AA	AA	AC	AC	AC	AC	AC	AC	AC	AA	AC	CC	AA	CC	CC	AC
A,B	2594	chr1_16967062_A_G	CHRChr1	16967062	AA	AA	AA	AA	AA	GA	AA	AA	AA	AA	AA	AA	AA	AA	GA	AA	AA	AA	AA	AA	AA	AA	AA	AA	GA	AA	AA	AA	AA	AA	AA	GA	GA	AA	AA	AA	AA	AA	AA	AA	AA	AA	AA	AA	AA
A,B	2595	chr1_16977489_A_G	CHRChr1	16977489	AA	AA	AA	AA	GA	AA	AA	GA	AA	AA	GG	GA	AA	AA	GA	AA	AA	GA	GA	GG	GA	GA	AA	GA	AA	AA	AA	AA	GA	AA	AA	AA	AA	GA	GA	AA	AA	AA	AA	GA	GA	AA	GG	GA	GA
A,B	2596	chr1_17025792_C_T	CHRChr1	17025792	CC	CC	CC	CC	CC	TC	CC	CC	CC	CC	CC	CC	CC	CC	TC	CC	CC	CC	CC	CC	CC	CC	CC	CC	TC	CC	CC	CC	CC	CC	CC	--	TC	CC	CC	CC	CC	CC	CC	CC	CC	CC	CC	CC	CC
A,B	2597	chr1_17048242_A_G	CHRChr1	17048242	AA	AA	AA	AA	GA	AA	AA	GA	AA	AA	GG	AA	AA	AA	GA	AA	AA	GA	GA	GG	GA	GA	AA	GA	AA	AA	AA	AA	GA	AA	AA	AA	AA	GA	GA	AA	AA	AA	AA	GA	GA	AA	GG	GA	GA
A,B	2598	chr1_17121115_A_G	CHRChr1	17121115	AA	GA	AA	AA	GG	GG	GG	AA	GA	GA	AA	AA	GA	GA	AA	GA	GA	GA	AA	AA	AA	AA	AA	AA	GG	AA	AA	GA	GA	GA	GA	AA	AA	AA	AA	AA	AA	GG	GG	AA	GA	AA	AA	AA	GG
A,B	2599	chr1_17139876_A_G	CHRChr1	17139876	GG	GA	GG	GG	AA	AA	GA	GG	GA	GA	GG	GG	GA	GA	GG	GA	GA	GA	GG	GG	GG	GG	GG	GG	AA	GG	GG	GA	GA	GA	GA	GG	GG	GG	GG	GG	GG	AA	AA	GG	GA	GG	GG	GG	AA
A,B	2600	chr1_17167398_A_G	CHRChr1	17167398	GA	GG	GA	GA	GG	GG	GG	GG	GA	GG	GG	GG	GG	GG	GG	GG	GG	GG	GG	GG	GG	GA	GA	GG	GG	GG	GA	GG	GG	GG	GG	GA	GG	GG	GG	GA	GG	GG	GG	GG	GG	GG	GG	GA	GG
A,B	2601	chr1_17202271_A_G	CHRChr1	17202271	GG	GG	GG	GG	GG	GG	GG	GG	GG	GG	GG	GG	GG	GG	GG	GG	GG	GG	GG	AA	GA	GA	GG	GG	GG	GG	GG	GG	GA	GG	GG	GG	GG	GG	GG	GG	GG	GG	GG	GA	GA	GG	GG	GA	GG
A,B	2602	chr1_17217214_A_G	CHRChr1	17217214	GG	GG	GG	GG	GG	GG	GG	GG	GG	GG	GG	GG	GG	GG	GA	GG	GG	GA	GG	AA	GA	GA	GG	GG	GG	GG	GG	GG	GA	GG	GG	GG	GG	GG	GG	GG	GG	GG	GG	GA	GA	GG	GA	GA	GG
A,B	2603	chr1_17218476_A_G	CHRChr1	17218476	GA	GG	GA	GA	GG	GG	GG	GG	GA	GG	GG	GG	GG	GG	GG	GG	GG	GG	GG	GG	GG	GA	GA	GG	GG	GG	GA	GG	GG	GG	GG	GA	GG	GG	GG	GA	GG	GG	GG	GG	GG	GG	GG	GA	GG
A,B	2604	chr1_17218655_A_G	CHRChr1	17218655	GA	AA	GA	GA	AA	AA	AA	AA	GA	AA	AA	AA	AA	AA	AA	AA	AA	AA	AA	AA	AA	GA	GA	AA	AA	AA	GA	AA	AA	AA	AA	GA	AA	AA	AA	GA	AA	AA	AA	AA	AA	AA	AA	GA	AA
A,B	2606	chr1_17324608_G_T	CHRChr1	17324608	TT	GT	TT	TT	TT	TT	TT	GT	TT	TT	TT	TT	TT	TT	TT	GT	TT	TT	TT	TT	GT	TT	TT	GT	TT	GT	TT	GT	TT	GT	GT	TT	TT	GT	GT	TT	GT	TT	TT	TT	TT	GG	TT	TT	TT
A,B	2607	chr1_17373491_A_G	CHRChr1	17373491	AA	AA	AA	AA	AA	AA	AA	AA	GA	GA	AA	AA	AA	AA	AA	GA	AA	GA	AA	AA	AA	AA	AA	AA	AA	AA	AA	GA	AA	AA	AA	AA	AA	AA	AA	AA	AA	GA	GA	AA	AA	AA	AA	AA	GA
A,B	2610	chr1_17402591_C_T	CHRChr1	17402591	TC	TT	TC	TT	TT	TC	TT	TT	TT	TC	TT	TT	TT	TC	TC	TT	TC	TC	TT	TC	TC	TC	TC	TT	TC	TC	TT	TT	TC	TT	TT	TC	TC	TT	TT	TT	TC	TT	TT	TC	TC	TT	TC	TC	TT
A,B	2611	chr1_17402882_C_T	CHRChr1	17402882	TC	CC	TC	TC	TC	CC	CC	CC	TC	CC	CC	TC	CC	CC	CC	CC	CC	CC	CC	CC	CC	TC	TC	CC	CC	CC	TC	CC	CC	CC	CC	TC	TC	CC	CC	TC	CC	CC	CC	CC	CC	CC	TC	TC	TC
C	2612	cn_T_C_chr1_17426648	CHRChr1	17426648	CC	CC	CC	CC	CC	CC	CC	CC	CC	CC	CC	CC	CC	CC	CC	CC	CC	CC	CC	CC	CC	CC	CC	CC	CC	CC	CC	CC	CC	CC	CC	CC	CC	CC	CC	CC	CC	CC	CC	CC	CC	CC	CC	CC	CC
A,B	2614	chr1_17451211_A_G	CHRChr1	17451211	GA	GG	GA	GG	GG	GG	GG	GA	GG	GA	AA	GG	GG	GA	GA	GG	GA	GA	GA	AA	GA	GA	GA	GA	GG	GA	GG	GG	GA	GG	GG	GG	GG	GA	GA	GG	GA	GG	GG	GA	GA	GG	GA	GA	GG
A,B	2615	chr1_17472553_A_G	CHRChr1	17472553	GG	GG	GG	GG	GG	GG	GG	GA	GG	GG	AA	AA	GG	GG	GG	GG	GG	GG	GA	GG	GG	GG	GG	GA	GG	GG	GG	GG	GG	GG	GG	GG	--	GA	GA	GG	GG	GG	GG	GG	GG	GG	GG	GG	GG
A,B	2616	chr1_17513172_A_G	CHRChr1	17513172	GA	GA	GA	GG	GA	GG	GG	GA	GG	GA	GG	GA	AA	AA	GA	GA	GA	GA	GA	AA	AA	GA	GA	GA	GA	AA	GA	GA	AA	GA	GA	GG	GG	GA	GA	GA	AA	GG	GG	AA	AA	AA	GA	GA	GG
A,B	2618	chr1_17549134_A_G	CHRChr1	17549134	GA	GA	GA	GA	GA	GA	GA	AA	GG	GA	AA	AA	AA	AA	AA	GA	GA	GA	AA	AA	AA	GA	GA	AA	AA	AA	GA	GA	AA	GA	GA	GA	AA	AA	AA	GA	AA	GG	GG	AA	AA	AA	GA	GA	GG
A,B	2619	chr1_17556282_A_G	CHRChr1	17556282	GA	GA	GA	GA	GA	GA	GA	GG	AA	GA	--	GG	GG	GG	GG	GA	GA	GA	GG	GG	GG	GA	GA	GG	GG	GG	GA	GA	GG	GA	GA	GA	GG	GG	GG	GA	GG	AA	AA	GG	GG	GG	GA	GA	AA
A,B	2621	cn_A_G_chr1_17852133	CHRChr1	17852133	AA	GA	AA	GA	AA	GA	GG	GG	GA	GA	GG	GG	GA	AA	AA	GA	GA	GA	GG	AA	AA	AA	AA	AA	AA	AA	GA	GA	AA	GA	GA	AA	AA	AA	--	GA	AA	GA	GA	GA	AA	AA	AA	AA	GA
A,B	2623	be_A_G_chr1_17852842	CHRChr1	17852842	GA	GA	GA	GA	GA	GA	GA	GA	GA	GA	GA	GA	GA	GA	GA	GA	GA	GA	GA	GA	GA	GA	GA	GA	GA	GA	GA	GA	GA	GA	GA	GA	GA	GA	GA	GA	GA	GA	GA	GA	GA	GA	GA	GA	GA
A	2624	lb_A_G_chr1_17880537	CHRChr1	17880537	AA	AA	AA	AA	GA	AA	AA	AA	AA	AA	AA	AA	GA	GA	AA	AA	AA	AA	AA	AA	AA	AA	AA	AA	GA	AA	AA	AA	GA	AA	AA	AA	AA	AA	AA	AA	AA	AA	AA	AA	GA	AA	AA	AA	AA
A,B	2625	chr1_17880631_A_G	CHRChr1	17880631	AA	GA	AA	AA	AA	AA	AA	AA	AA	AA	AA	AA	AA	AA	AA	GA	AA	AA	AA	AA	GA	AA	AA	GA	AA	GA	AA	GA	AA	GA	GA	AA	AA	GA	GA	AA	GA	AA	AA	AA	AA	GG	AA	AA	AA
A,B	2626	chr1_17880961_A_G	CHRChr1	17880961	AA	GA	AA	AA	AA	AA	AA	AA	AA	AA	AA	AA	AA	AA	AA	GA	AA	AA	AA	AA	GA	AA	AA	GA	AA	GA	AA	GA	AA	GA	GA	AA	AA	GA	GA	AA	GA	AA	AA	AA	AA	GG	AA	AA	AA
A,B	2627	chr1_17908184_C_T	CHRChr1	17908184	CC	TC	CC	CC	CC	CC	CC	TC	TC	TC	TT	CC	CC	CC	CC	TT	TC	TC	TC	CC	TC	CC	CC	TT	CC	TC	CC	TT	CC	TC	TC	CC	CC	TT	TT	CC	TC	TT	TC	CC	CC	TT	CC	CC	TC
A,B	2629	chr1_17951118_A_C	CHRChr1	17951118	AC	AC	AA	AC	AA	AA	AC	AA	AC	AA	AA	AC	AA	AA	AA	AC	AA	AA	AA	AA	AC	AA	AC	AC	AA	AC	AC	AC	AA	AC	AC	AC	AA	AC	AC	AC	AC	AA	AA	AA	AA	CC	AA	AA	AA
A,B	2630	chr1_17969189_C_T	CHRChr1	17969189	CC	TC	CC	CC	CC	TC	TC	CC	TC	TC	CC	CC	CC	CC	CC	CC	CC	CC	CC	CC	CC	CC	CC	CC	CC	CC	CC	TC	CC	TC	TC	CC	CC	CC	CC	CC	CC	TC	TC	CC	CC	CC	CC	CC	CC
[truncated: 11,543 more rows]
[truncated: 69 more columns]
